# Supplementary material for: Remodeling of maternal mRNA through poly(A) tail orchestrates human oocyte-to-embryo transition
Source: Nat Struct Mol Biol. 2023 Jan 16;30(2):200–15. doi: 10.1038/s41594-022-00908-2 (PMC9935398; doi:10.1038/s41594-022-00908-2)
Supplement: Supplementary file 3 — Supplementary Tables 1–19 [file 41594_2022_908_MOESM3_ESM.xlsx]

## Sheet: Table Descriptions
Supplementary Table 1:
Information about all PAIso-seq datasets. Details for PAIso-seq libraries including developmental stage, oocyte or embryo number, number of extracted CCS reads, number of CCS reads mapped to human genome, sequencing systems.
Supplementary Table 2:
Distribution of poly(A) tail lengths of mRNAs measured by PAIso-seq (Sheet1 PAIso-seq): GV, germ-vesicle oocyte; MI, metaphase I oocyte; MII, metaphase II oocyte; 1C, 1-cell embryo; 2C, 2-cell embryo; 4C, 4-cell embryo; 8C, 8-cell embryo; MO, morula; BL, blastocyst; siNC, negative control; siBTG4, BTG4 knockdown; siTUT4/7, TUT4 and TUT7 knockdown simultaneously; siTENT4A/B, TENT4A and TENT4B knoc…
Supplementary Table 3:
Poly(A) tail length of different alternative polyadenylation (APA) isoforms in GV, MI, and MII oocytes measured by PAIso-seq. Genes with two alternative polyadenylation isoforms called in GV oocyte of PAIso-seq data are included in this analysis. “Read counts” is counts of reads with their last mapped nucleotides located 5 nt within the proximal polyadenylation site (pPAS) or the distal polyadeny…
Supplementary Table 4:
Gene expression level in counts per million (CPM) as measured by PAIso-seq (Sheet1 PAIso-seq CPM: GV; MI; MII; 1C; 2C; 4C; 8C; morula; blastocyst; siNC; siBTG4; siTUT4/7; siTENT4A/B) and PAIso-seq2 (Sheet2 PAIso-seq2 CPM: GV; MI; MII; 1C; 2C; 4C; 3ʹ-dA-1C). CPM is calculated as: CPM = 1,000,000 × (number of reads assigned to a gene)/(sum of all reads). The “BCn” after sample name is the barcode n…
Supplementary Table 5:
Representative examples of poly(A) tail sequences of TLE6 and ZAR1 in human 1C, 2C, and 4C embryos measured by PAIso-seq. These examples include tails with pure A residues and tails with non-A residues. Non-A residues within these poly(A) tails are highlighted by different colors (U: magenta; C: blue; G: dark yellow). CCS ID is the unique identifier for each CCS read (CCS ID) containing these tai…
Supplementary Table 6:
The PDI level of mRNAs in human oocytes and early embryos measured by PAIso-seq (Sheet1 PAIso-seq all mRNAs PDI: GV; MI; MII; 1C; 2C; 4C; 8C; morula; blastocyst; siNC; siBTG4; siTUT4/7; siTENT4A/B), three non-germ cell measured by FLAM-seq (Sheet2 FLAM-seq mRNAs PDI: HeLa; hiPSC; Organoids), human oocytes and early embryos measured by PAIso-seq for the 1192 genes downregulated upon TENT4A/B knock…
Supplementary Table 7:
The PDI level of each gene in human oocytes and early embryos measured by PAIso-seq (Sheet1 PAIso-seq all gene PDI: GV, MI, MII, 1C, 2C, 4C, 8C, Morula, Blastocyst, siNC-1C, siBTG4-1C, siTUT47-1C and siTENT4AB-1C), three non-germ cell measured by FLAM-seq (Sheet2 FLAM-seq gene PDI: HeLa, hiPSC and Organoids), human oocytes and early embryos measured by PAIso-seq for the 1192 genes downregulated u…
Supplementary Table 8:
The read counts (Read counts) and proportion (Ratio) of poly(A) tails containing non-A residues in human oocytes and early embryos measured by PAIso-seq (Sheet1 PAIso-seq all transcripts nonA: GV; MI; MII; 1C; 2C; 4C; 8C; morula; blastocyst; siNC; siBTG4; siTUT4/7; siTENT4A/B), three non-germ cell measured by FLAM-seq (Sheet2 human cells transcripts nonA: HeLa; hiPSC; Organoids), human oocytes an…
Supplementary Table 9:
The read counts (total read counts, U read counts, C read counts, G read counts) and proportion (U read ratio, C read ratio, G read ratio) of poly(A) tails containing non-A residues for each gene in human oocytes and early embryos measured by PAIso-seq (Sheet1 PAIso-seq all gene non-A: GV; MI; MII; 1C; 2C; 4C; 8C; morula; blastocyst; siNC; siBTG4; siTUT4/7; siTENT4A/B), three non-germ cell measur…
Supplementary Table 10:
The counts of poly(A) tails containing the given number of consecutive non-A residues (Top: U residues; Middle: C residues; Bottom: G residues) in human oocytes and early embryos measured by PAIso-seq (Sheet1 PAIso-seq consecutive non-A: GV; MI; MII; 1C; 2C; 4C; 8C; morula; blastocyst; siNC; siBTG4; siTUT4/7; siTENT4A/B), three non-germ cell measured by FLAM-seq (Sheet2 human cells consecutive no…
Supplementary Table 11:
The read counts (left part: U read counts, C read counts, G read counts, Total read counts) and proportion (right part: U read ratio, C read ratio, G read ratio) of poly(A) tails containing non-A residues in PDIs or PITs in human oocytes and early embryos measured by PAIso-seq (GV; MI; MII; 1C; 2C; 4C; 8C; morula; blastocyst; siNC; siBTG4; siTUT4/7; siTENT4A/B). The details for classification of …
Supplementary Table 12:
Gene Ontology analysis of genes with ≥50% PDIs or genes with ≥50% U residues in human 1C, 2C, and 4C embryos. The numbers represent corresponding enrichment p values of the terms in negative log10 scale. The p values here are calculated using the default g:SCS method in the g:Profiler tool (https://biit.cs.ut.ee/gprofiler/page/docs#user_threshold) for computing multiple testing correction for p v…
Supplementary Table 13:
Read counts with different N length (see Methods for details) of mRNAs divided into U1 (Sheet1 PAIso-seq U1 N length), U2-5 (Sheet2 PAIso-seq U2-5 N length), and U≥6 (Sheet3 PAIso-seq U6 N length) groups in human oocytes and embryos measured by PAIso-seq (GV; MI; MII; 1C; 2C; 4C; 8C; morula; blastocyst; siNC; siBTG4; siTUT4/7; siTENT4A/B), and U1 (Sheet4 PAIso-seq2 U1 N length), U2-5 (Sheet5 PAIs…
Supplementary Table 14:
The gene-level average U length per tail (Sheet1 average U length per tail) or PDIs (Sheet2 average U length per PDI) in control (siNC-1C) and TUT4/7 knockdown (siTUT4/7-1C) human 1-cell embryos measured by PAIso-seq. The PASs called (8,459 genes with called PASs) in PAIso-seq data of GV oocytes were used as reference PASs for PDI analysis here (see Methods for details). The average U length per …
Supplementary Table 15:
Information about all PAIso-seq2 datasets. Details for PAIso-seq2 libraries including developmental stage, replicate number, number of extracted CCS reads, number of CCS reads mapped to human genome, sequencing system.
Supplementary Table 16:
The poly(A) tail length (geometric mean) of individual genes measured by PAIso-seq (colored in red: GV; MI; MII; 1C; 2C; 4C; 8C; morula; blastocyst; siNC; siBTG4; siTUT4/7; siTENT4A/B) and PAIso-seq2 (colored in blue: GV; MI; MII; 1C; 2C; 4C; 3ʹ-dA-1C) for human oocytes and embryos at different stages. For both datasets, both the poly(A) tail length (left) and the number of read counts (right) fo…
Supplementary Table 17:
Sequences of the siRNAs targeting human BTG4 (siBTG4), TUT4 (siTUT4), TUT7 (siTUT7), TENT4A (siTENT4A), TENT4B (siTENT4B), and non-target negative controls (siNC). For each set, 4 different siRNAs are used and pooled together. Note that only sense strand sequences are shown in the table.
Supplementary Table 18:
Oligonucleotides used specifically for PAIso-seq and PAIso-seq2 library construction, as well as commonly used for reverse transcription and PCR amplification. TSO_oligos are used for template switching. In the TSO oligos for PAIso-seq2, 10 nt unique molecular identifier (UMI: NNNNNNNNNN in the sequence) is included. PAT end-extend(2dU-BCn) oligos are barcoded oligos for end-extension reaction fo…
Supplementary Table 19:
Oligonucleotides used for PCR amplification to prepare templates for sgRNA (see Methods for details) targeting human rRNA sequences. For all sgRNAs, the common primer, sgRNA-R1, is used as reverse primer for amplification. There are 70, 7, and 7 forward primers containing sgRNA sequences targeting human nuclear 45S rRNA (h45s-sgRNA-n), mitochondrial 12S rRNA (hmt12s rRNA-sgRNA-n), and mitochondri…

## Sheet: Supplementary Table 1
Supplementary Table 1. Information about all PAIso-seq datasets.
Developmental Stage	Oocyte or embryo number	Number of extracted CCS reads	Number of CCS reads mapped to human genome	PacBio sequencing systems (Sequel or Sequel II)	Library construction method
GV	1	220176	216679	Sequel I +II	PAIso-seq
GV	2	470935	468494	Sequel I +II	PAIso-seq
GV	3	730791	727212	Sequel I +II	PAIso-seq
GV	4	214785	208872	Sequel I +II	PAIso-seq
GV	5	248571	244646	Sequel I +II	PAIso-seq
GV	6	117262	116891	Sequel I	PAIso-seq
GV	7	47426	46976	Sequel I	PAIso-seq
GV	8	79854	79525	Sequel I	PAIso-seq
GV	9	31901	31484	Sequel I	PAIso-seq
MI	1	257244	255401	Sequel I +II	PAIso-seq
MI	2	100932	99114	Sequel I +II	PAIso-seq
MI	3	66093	64530	Sequel I +II	PAIso-seq
MI	4	163179	160870	Sequel I +II	PAIso-seq
MI	5	67807	65239	Sequel I +II	PAIso-seq
MI	6	6351	6155	Sequel I	PAIso-seq
MI	7	92	86	Sequel I	PAIso-seq
MI	8	163650	162814	Sequel I	PAIso-seq
MII	1	87106	81968	Sequel I +II	PAIso-seq
MII	2	90968	87642	Sequel I +II	PAIso-seq
MII	3	156525	149606	Sequel I +II	PAIso-seq
MII	4	105744	100499	Sequel I +II	PAIso-seq
MII	5	189657	185640	Sequel I +II	PAIso-seq
MII	6	6693	6601	Sequel I	PAIso-seq
MII	7	17684	17293	Sequel I	PAIso-seq
1C	1	127966	125277	Sequel I +II	PAIso-seq
1C	2	64328	61379	Sequel I +II	PAIso-seq
1C	3	100042	97019	Sequel I +II	PAIso-seq
1C	4	106715	103880	Sequel I +II	PAIso-seq
1C	5	152286	148573	Sequel I +II	PAIso-seq
2C	1	95355	90824	Sequel I +II	PAIso-seq
2C	2	95434	91441	Sequel I +II	PAIso-seq
2C	3	49154	44724	Sequel I +II	PAIso-seq
2C	4	220744	216464	Sequel I +II	PAIso-seq
2C	5	47075	42674	Sequel I +II	PAIso-seq
4C	1	90894	88371	Sequel I +II	PAIso-seq
4C	2	102666	100276	Sequel I +II	PAIso-seq
4C	3	59107	56974	Sequel I +II	PAIso-seq
4C	4	127202	125155	Sequel I +II	PAIso-seq
4C	5	77385	75843	Sequel I +II	PAIso-seq
4C	6	6004	5951	Sequel I	PAIso-seq
8C	1	52534	49125	Sequel I +II	PAIso-seq
8C	2	74922	70284	Sequel I +II	PAIso-seq
8C	3	64653	61157	Sequel I +II	PAIso-seq
8C	4	50643	48048	Sequel I +II	PAIso-seq
8C	5	43879	40208	Sequel I +II	PAIso-seq
Morula	1	213706	206194	Sequel I +II	PAIso-seq
Morula	2	299301	288988	Sequel I +II	PAIso-seq
Morula	3	271893	267141	Sequel I +II	PAIso-seq
Morula	4	345798	339452	Sequel I +II	PAIso-seq
Morula	5	389305	381346	Sequel I +II	PAIso-seq
Blastocyst	1	322925	305895	Sequel I +II	PAIso-seq
Blastocyst	2	214042	199638	Sequel I +II	PAIso-seq
Blastocyst	3	435336	417053	Sequel I +II	PAIso-seq
Blastocyst	4	226515	215106	Sequel I +II	PAIso-seq
Blastocyst	5	220096	207012	Sequel I +II	PAIso-seq
1C-siNC	1	126666	105819	Sequel II	PAIso-seq
1C-siNC	2	438510	420291	Sequel II	PAIso-seq
1C-siNC	3	581880	563759	Sequel II	PAIso-seq
1C-siNC	4	307185	287471	Sequel II	PAIso-seq
1C-siBTG4	1	699342	673957	Sequel II	PAIso-seq
1C-siBTG4	2	698734	675788	Sequel II	PAIso-seq
1C-siBTG4	3	710170	683077	Sequel II	PAIso-seq
1C-siBTG4	4	581663	553944	Sequel II	PAIso-seq
1C-siTENT4A/B	1	299476	283496	Sequel II	PAIso-seq
1C-siTENT4A/B	2	472577	458304	Sequel II	PAIso-seq
1C-siTENT4A/B	3	118804	109939	Sequel II	PAIso-seq
1C-siTENT4A/B	4	414745	399336	Sequel II	PAIso-seq
1C-siTENT4A/B	5	437572	428077	Sequel II	PAIso-seq
1C-siTENT4A/B	6	549416	525929	Sequel II	PAIso-seq
1C-siTUT4/7	1	473344	456358	Sequel II	PAIso-seq
1C-siTUT4/7	2	344104	318468	Sequel II	PAIso-seq
1C-siTUT4/7	3	514518	496102	Sequel II	PAIso-seq
1C-siTUT4/7	4	449769	429834	Sequel II	PAIso-seq

## Sheet: Supplementary Table 2 sheet1
Supplementary Table 2 sheet1. Distribution of poly(A) tail lengths of mRNAs measured by PAIso-seq.
	Read counts															Relative fraction of transcripts
Poly(A) tail length (nt)	GV	MI	MII	1C	2C	4C	8C	Morula	Blastocyst	siBTG4-1C	siNC-1C	siTENT4AB-1C	siTUT47-1C		Poly(A) tail length (nt)	GV	MI	MII	1C	2C	4C	8C	Morula	Blastocyst	siBTG4-1C	siNC-1C	siTENT4AB-1C	siTUT47-1C
1	418	236	172	518	332	158	68	201	236	1129	1123	1712	1267		1	0.000255676	0.000391506	0.000372075	0.00141154	0.000902804	0.000555606	0.000316656	0.000173566	0.000207481	0.000791631	0.00147794	0.00136933	0.00139567
2	482	275	222	623	460	171	88	209	245	1257	1332	1807	1521		2	0.000294822	0.000456204	0.000480236	0.00169766	0.00125087	0.000601321	0.00040979	0.000180474	0.000215393	0.000881382	0.001753	0.00144531	0.00167547
3	607	326	231	634	505	207	105	251	233	1340	1320	2039	1634		3	0.00037128	0.000540809	0.000499705	0.00172763	0.00137324	0.000727915	0.000488954	0.000216742	0.000204843	0.00093958	0.00173721	0.00163088	0.00179994
4	614	342	223	613	529	228	93	289	215	1335	1339	2169	1655		4	0.000375562	0.000567351	0.000482399	0.00167041	0.0014385	0.000801761	0.000433074	0.000249555	0.000189018	0.000936074	0.00176221	0.00173486	0.00182308
5	788	454	219	781	559	296	130	352	244	1428	1680	2321	1726		5	0.000481991	0.000753151	0.000473746	0.0021282	0.00152008	0.00104088	0.000605372	0.000303957	0.000214514	0.00100128	0.00221099	0.00185643	0.00190129
6	974	545	257	900	671	341	157	465	253	1388	1666	2538	1904		6	0.000595761	0.000904113	0.000555949	0.00245248	0.00182464	0.00119913	0.000731103	0.000401534	0.000222426	0.000973237	0.00219257	0.00203	0.00209736
7	1402	742	326	1032	764	364	181	672	398	1526	1851	3195	2237		7	0.000857553	0.00123092	0.000705211	0.00281217	0.00207754	0.00128	0.000842864	0.000580281	0.000349904	0.00107	0.00243604	0.00255549	0.00246418
8	2057	1085	514	1235	1179	457	280	1121	537	2030	2206	4087	2903		8	0.00125819	0.00179993	0.0011119	0.00336534	0.00320604	0.00160704	0.00130388	0.000967998	0.000472107	0.00142339	0.00290324	0.00326895	0.00319782
9	3136	1563	580	1520	1483	545	357	1935	783	2453	2972	5698	3447		9	0.00191818	0.0025929	0.00125467	0.00414196	0.00403271	0.00191649	0.00166244	0.0016709	0.000688379	0.00171999	0.00391135	0.0045575	0.00379707
10	4478	2155	847	1787	1775	758	554	3050	1349	2942	3395	7401	4228		10	0.00273903	0.00357498	0.00183225	0.00486953	0.00482674	0.0026655	0.00257982	0.00263372	0.00118598	0.00206287	0.00446805	0.00591963	0.00465738
11	6116	2702	1149	2281	2428	1010	785	4803	2021	3419	4569	9371	5527		11	0.00374094	0.00448241	0.00248554	0.00621567	0.00660244	0.00355166	0.00365552	0.00414745	0.00177677	0.00239733	0.00601311	0.00749531	0.00608831
12	8610	3805	1514	2998	3311	1365	1142	7666	3154	4555	6080	11634	6831		12	0.00526643	0.0063122	0.00327512	0.00816947	0.00900357	0.00480002	0.00531796	0.00661969	0.00277286	0.00319387	0.00800168	0.00930535	0.00752474
13	12429	5164	1980	3974	4384	1815	1728	11590	4454	6088	8457	15025	9785		13	0.00760237	0.00856667	0.00428318	0.010829	0.0119214	0.00638244	0.00804679	0.0100081	0.00391576	0.00426878	0.01113	0.0120176	0.0107787
14	18147	7159	2795	5321	5800	2576	2557	17481	6599	8936	11835	20958	13484		14	0.0110999	0.0118762	0.00604621	0.0144996	0.0157719	0.00905849	0.0119072	0.0150951	0.00580155	0.00626574	0.0155756	0.0167631	0.0148534
15	25788	10089	3705	7399	7707	3606	3438	24657	9361	12210	16140	27822	18609		15	0.0157736	0.0167369	0.00801474	0.0201621	0.0209576	0.0126805	0.0160098	0.0212916	0.00822978	0.0085614	0.0212413	0.0222532	0.0204989
16	33010	12880	4521	9469	9895	4643	4505	30853	11453	16300	21873	35550	25404		16	0.020191	0.0213669	0.00977994	0.0258028	0.0269074	0.0163271	0.0209785	0.026642	0.010069	0.0114292	0.0287863	0.0284344	0.027984
17	37458	15139	5487	11495	11808	5800	4906	34209	12656	20352	27668	41975	31804		17	0.0229117	0.0251144	0.0118696	0.0313236	0.0321094	0.0203957	0.0228458	0.0295399	0.0111266	0.0142704	0.0364129	0.0335733	0.0350339
18	36141	15162	5534	12219	12298	6585	4859	31197	12436	22806	29717	41386	35132		18	0.0221062	0.0251526	0.0119713	0.0332965	0.0334418	0.0231561	0.0226269	0.026939	0.0109332	0.0159911	0.0391095	0.0331022	0.0386999
19	32041	13844	5135	11122	10750	6287	4246	26633	10701	22397	28787	36488	32366		19	0.0195983	0.0229661	0.0111082	0.0303072	0.0292324	0.0221082	0.0197724	0.0229979	0.00940784	0.0157043	0.0378856	0.0291846	0.035653
20	28744	12637	4831	9908	9381	5731	3696	21920	9826	21843	25290	31410	28364		20	0.0175817	0.0209638	0.0104505	0.026999	0.0255097	0.020153	0.0172112	0.0189282	0.00863858	0.0153159	0.0332833	0.025123	0.0312446
21	26904	11548	4377	9176	7981	5120	3270	18715	9170	20998	22563	26041	25275		21	0.0164562	0.0191572	0.00946843	0.0250044	0.0217027	0.0180045	0.0152274	0.0161606	0.00806186	0.0147234	0.0296944	0.0208287	0.0278419
22	26570	11037	4142	8486	7064	4879	2998	16427	8736	20437	20250	22427	22640		22	0.0162519	0.0183095	0.00896007	0.0231241	0.0192091	0.017157	0.0139608	0.0141849	0.0076803	0.01433	0.0266503	0.017938	0.0249392
23	26477	10566	3976	7997	6389	4188	2859	14872	8501	19448	18473	19785	20738		23	0.016195	0.0175282	0.00860098	0.0217916	0.0173735	0.0147271	0.0133135	0.0128422	0.0074737	0.0136365	0.0243117	0.0158249	0.0228441
24	27135	10260	3998	7828	6068	4121	2627	13550	8309	19093	16948	18309	19213		24	0.0165975	0.0170205	0.00864857	0.0213311	0.0165007	0.0144915	0.0122332	0.0117006	0.0073049	0.0133876	0.0223047	0.0146443	0.0211642
25	27785	10351	4001	7809	5809	4101	2449	12567	7965	19115	16206	17163	18586		25	0.0169951	0.0171715	0.00865506	0.0212793	0.0157964	0.0144211	0.0114043	0.0108518	0.00700247	0.013403	0.0213282	0.0137277	0.0204735
26	28856	10538	4023	7660	5564	4149	2340	11633	7948	19760	15279	16601	17912		26	0.0176502	0.0174817	0.00870265	0.0208733	0.0151301	0.0145899	0.0108967	0.0100452	0.00698753	0.0138553	0.0201082	0.0132782	0.0197311
27	30141	10531	4319	7809	5732	4173	2250	11169	7792	20251	15206	16255	18207		27	0.0184362	0.0174701	0.00934296	0.0212793	0.015587	0.0146743	0.0104776	0.00964458	0.00685038	0.0141996	0.0200121	0.0130014	0.020056
28	31610	10516	4355	7892	5706	4356	2251	10526	7645	21256	15156	15882	18001		28	0.0193347	0.0174452	0.00942084	0.0215055	0.0155163	0.0153179	0.0104822	0.00908934	0.00672115	0.0149043	0.0199463	0.0127031	0.0198291
29	33397	10312	4406	7840	5619	4400	2277	10146	7638	22507	15724	15945	17925		29	0.0204277	0.0171068	0.00953116	0.0213638	0.0152797	0.0154726	0.0106033	0.0087612	0.00671499	0.0157814	0.0206938	0.0127535	0.0197454
30	34859	10144	4419	8165	5774	4440	2165	9881	7657	22799	15849	15997	17595		30	0.021322	0.0168281	0.00955929	0.0222494	0.0157012	0.0156132	0.0100818	0.00853237	0.00673169	0.0159862	0.0208583	0.0127951	0.0193819
31	36026	9757	4442	8264	5931	4649	2100	9694	7803	23489	16304	15808	17936		31	0.0220358	0.0161861	0.00960904	0.0225192	0.0161281	0.0163482	0.00977909	0.0083709	0.00686005	0.01647	0.0214571	0.0126439	0.0197575
32	37758	9556	4543	8398	6003	4734	2118	9502	7923	24212	16013	15550	17393		32	0.0230952	0.0158527	0.00982753	0.0228843	0.0163239	0.0166471	0.00986291	0.0082051	0.00696555	0.016977	0.0210742	0.0124375	0.0191594
33	38904	9427	4847	8373	5823	4723	2104	9561	7922	24447	16117	14981	16939		33	0.0237962	0.0156387	0.0104851	0.0228162	0.0158344	0.0166084	0.00979771	0.00825605	0.00696467	0.0171417	0.021211	0.0119824	0.0186593
34	40109	8998	4951	7949	5746	4778	2046	9346	8163	24994	15307	14620	16343		34	0.0245332	0.014927	0.0107101	0.0216608	0.015625	0.0168018	0.00952762	0.00807039	0.00717655	0.0175253	0.020145	0.0116937	0.0180027
35	40238	8835	4922	7525	5598	4884	2087	9309	8304	25071	14589	14069	15511		35	0.0246121	0.0146566	0.0106474	0.0205054	0.0152226	0.0171746	0.00971855	0.00803844	0.00730051	0.0175793	0.0192001	0.011253	0.0170862
36	40246	8391	4847	7243	5212	5026	2013	9333	8368	24817	13343	13219	14614		36	0.024617	0.01392	0.0104851	0.019737	0.0141729	0.0176739	0.00937395	0.00805917	0.00735677	0.0174012	0.0175603	0.0105731	0.0160982
37	39672	8235	5037	6772	5163	4772	2025	9121	8555	24178	12009	12300	13332		37	0.0242659	0.0136612	0.0108962	0.0184535	0.0140397	0.0167807	0.00942983	0.0078761	0.00752118	0.0169531	0.0158046	0.00983805	0.014686
38	38554	7879	4943	6264	4770	4552	1924	9045	8703	23334	11007	11696	12406		38	0.0235821	0.0130706	0.0106928	0.0170692	0.012971	0.0160071	0.00895951	0.00781048	0.00765129	0.0163613	0.0144859	0.00935494	0.0136659
39	37235	7626	4992	5958	4534	4538	1858	9072	8954	22668	9895	11226	11116		39	0.0227753	0.0126509	0.0107988	0.0162354	0.0123293	0.0159579	0.00865216	0.00783379	0.00787196	0.0158943	0.0130225	0.00897902	0.0122449
40	35432	7355	5048	5233	4123	4316	1795	8928	9279	22153	8935	10702	9785		40	0.0216725	0.0122014	0.01092	0.0142598	0.0112116	0.0151772	0.00835879	0.00770945	0.00815769	0.0155332	0.0117591	0.0085599	0.0107787
41	33766	7111	4891	4699	3948	4308	1794	8996	9450	20971	7908	10028	8930		41	0.0206535	0.0117966	0.0105803	0.0128047	0.0107358	0.0151491	0.00835413	0.00776816	0.00830802	0.0147044	0.0104075	0.00802081	0.0098369
42	32303	7031	4887	4267	3599	4199	1674	8951	9616	20037	7046	9294	8048		42	0.0197586	0.0116639	0.0105717	0.0116275	0.00978673	0.0147658	0.00779533	0.00772931	0.00845396	0.0140495	0.009273	0.00743373	0.00886533
43	30240	6833	4820	3959	3408	3813	1705	8919	9818	18822	6101	9038	7253		43	0.0184967	0.0113354	0.0104267	0.0107882	0.00926734	0.0134084	0.00793969	0.00770167	0.00863155	0.0131976	0.00802932	0.00722897	0.00798959
44	27895	6633	4787	3529	3172	3758	1538	8849	9978	17845	5497	8715	6592		44	0.0170624	0.0110036	0.0103554	0.00961643	0.00862559	0.013215	0.00716202	0.00764123	0.00877222	0.0125125	0.00723442	0.00697062	0.00726146
45	26363	6420	4845	3288	3125	3634	1516	8596	10048	17272	4975	8223	6102		45	0.0161253	0.0106503	0.0104808	0.00895971	0.00849778	0.0127789	0.00705957	0.00742276	0.00883376	0.0121108	0.00654743	0.0065771	0.0067217
46	24196	6223	4774	3037	2769	3405	1533	8665	10178	16492	4546	8128	5367		46	0.0147998	0.0103235	0.0103272	0.00827575	0.00752972	0.0119737	0.00713873	0.00748234	0.00894805	0.0115638	0.00598284	0.00650111	0.00591206
47	22754	6159	4621	2805	2752	3279	1500	8714	10536	15544	3975	7747	4967		47	0.0139178	0.0102173	0.00999626	0.00764355	0.00748349	0.0115306	0.00698506	0.00752465	0.00926278	0.0108991	0.00523136	0.00619637	0.00547143
48	20902	5877	4544	2562	2672	3177	1429	8542	10322	14975	3665	7499	4560		48	0.012785	0.00974949	0.00982969	0.00698138	0.00726594	0.0111719	0.00665444	0.00737613	0.00907464	0.0105002	0.00482338	0.00599801	0.0050231
49	19496	5790	4506	2594	2539	3069	1458	8390	10326	14319	3425	7140	4130		49	0.011925	0.00960516	0.00974749	0.00706858	0.00690428	0.0107921	0.00678948	0.00724488	0.00907816	0.0100402	0.00450753	0.00571087	0.00454943
50	18530	5618	4481	2380	2481	3019	1339	8472	10189	13760	3221	7191	3965		50	0.0113341	0.00931983	0.00969341	0.00648544	0.00674656	0.0106163	0.00623533	0.00731568	0.00895772	0.00964823	0.00423905	0.00575166	0.00436767
51	17528	5486	4271	2243	2409	2930	1254	8166	10283	12893	2999	7110	3593		51	0.0107212	0.00910085	0.00923913	0.00611212	0.00655077	0.0103033	0.00583951	0.00705145	0.00904036	0.0090403	0.00394688	0.00568687	0.00395789
52	16884	5432	4319	2044	2364	2724	1289	8186	10336	12633	2666	6861	3428		52	0.0103273	0.00901127	0.00934296	0.00556985	0.0064284	0.00957893	0.0060025	0.00706872	0.00908695	0.008858	0.00350863	0.00548771	0.00377614
53	16308	5236	4273	2003	2308	2732	1268	8155	10293	12258	2493	6898	3252		53	0.00997502	0.00868612	0.00924346	0.00545812	0.00627612	0.00960707	0.00590471	0.00704195	0.00904915	0.00859505	0.00328095	0.00551731	0.00358226
54	15879	5123	4407	1908	2212	2679	1241	8198	10286	11679	2320	6719	3296		54	0.00971262	0.00849866	0.00953333	0.00519925	0.00601507	0.00942069	0.00577897	0.00707908	0.009043	0.00818907	0.00305327	0.00537413	0.00363073
55	15551	4988	4320	1750	2077	2563	1184	8059	10196	11023	2376	6789	3137		55	0.00951199	0.0082747	0.00934513	0.0047687	0.00564797	0.00901278	0.00551354	0.00695905	0.00896387	0.0077291	0.00312697	0.00543012	0.00345558
56	15082	4908	4255	1713	2162	2474	1224	7995	9954	10825	2176	6763	3017		56	0.00922512	0.00814199	0.00920452	0.00466788	0.00587911	0.00869981	0.00569981	0.00690379	0.00875112	0.00759026	0.00286376	0.00540933	0.0033234
57	14557	4777	4149	1750	2180	2474	1234	7731	9963	10427	2185	6662	2964		57	0.008904	0.00792467	0.00897522	0.0047687	0.00592805	0.00869981	0.00574638	0.00667582	0.00875903	0.0073112	0.00287561	0.00532854	0.00326501
58	14083	4632	4204	1549	2062	2231	1203	7657	9772	10077	2066	6605	2815		58	0.00861407	0.00768413	0.00909419	0.00422098	0.00560718	0.0078453	0.00560202	0.00661192	0.00859111	0.00706578	0.00271899	0.00528295	0.00310088
59	13644	4539	4169	1438	1945	2158	1217	7666	9534	9868	1996	6544	2809		59	0.00834555	0.00752985	0.00901848	0.00391851	0.00528902	0.0075886	0.00566721	0.00661969	0.00838187	0.00691924	0.00262687	0.00523416	0.00309427
60	13429	4302	4194	1458	1966	2089	1099	7356	9357	9546	1898	6652	2398		60	0.00821404	0.00713668	0.00907256	0.00397301	0.00534612	0.00734596	0.00511772	0.006352	0.00822626	0.00669346	0.00249789	0.00532054	0.00264153
61	12952	4372	4032	1336	1887	2065	1111	7155	9391	9136	1863	6567	2485		61	0.00792227	0.00725281	0.00872212	0.00364057	0.0051313	0.00726156	0.0051736	0.00617844	0.00825615	0.00640597	0.00245183	0.00525256	0.00273737
62	12698	4168	4182	1260	1855	1956	1126	7179	9213	8988	1717	6614	2448		62	0.00776691	0.00691439	0.0090466	0.00343347	0.00504428	0.00687827	0.00524345	0.00619916	0.00809966	0.0063022	0.00225969	0.00529015	0.00269661
63	12113	4160	4068	1249	1783	1860	1095	6917	9163	8683	1659	6385	2272		63	0.00740909	0.00690112	0.00879999	0.00340349	0.00484849	0.00654068	0.00509909	0.00597292	0.0080557	0.00608834	0.00218335	0.00510699	0.00250274
64	11768	4156	4018	1189	1827	1817	1126	7013	8888	8594	1658	6197	2326		64	0.00719806	0.00689448	0.00869183	0.00323999	0.00496814	0.00638947	0.00524345	0.00605582	0.00781394	0.00602593	0.00218204	0.00495662	0.00256222
65	11203	4040	3962	1107	1761	1798	1050	6834	8884	8329	1510	6261	2249		65	0.00685247	0.00670205	0.00857069	0.00301655	0.00478867	0.00632266	0.00488954	0.00590125	0.00781042	0.00584012	0.00198726	0.00500781	0.0024774
66	10916	3899	3954	1007	1642	1751	986	6835	8722	8122	1495	6058	2136		66	0.00667693	0.00646814	0.00855339	0.00274405	0.00446507	0.00615738	0.00459151	0.00590211	0.007668	0.00569498	0.00196752	0.00484544	0.00235293
67	10119	3817	3978	956	1632	1712	1022	6653	8590	8019	1403	6112	2047		67	0.00618943	0.00633211	0.0086053	0.00260507	0.00443788	0.00602024	0.00475916	0.00574495	0.00755195	0.00562276	0.00184644	0.00488863	0.00225489
68	9512	3736	4004	967	1616	1650	967	6567	8305	7604	1316	6033	1957		68	0.00581815	0.00619773	0.00866155	0.00263505	0.00439437	0.00580222	0.00450304	0.00567069	0.00730139	0.00533177	0.00173194	0.00482544	0.00215575
69	8921	3674	3854	919	1533	1572	916	6345	8322	7303	1327	5834	1905		69	0.00545666	0.00609488	0.00833706	0.00250425	0.00416867	0.00552793	0.00426554	0.00547899	0.00731633	0.00512071	0.00174642	0.00466627	0.00209847
70	8256	3590	3718	813	1445	1519	1026	6130	8259	7003	1271	5865	1902		70	0.0050499	0.00595553	0.00804287	0.0022154	0.00392937	0.00534156	0.00477778	0.00529334	0.00726095	0.00491036	0.00167272	0.00469107	0.00209516
71	7738	3540	3745	806	1401	1520	949	6014	7997	6756	1198	5615	1772		71	0.00473306	0.00587258	0.00810127	0.00219633	0.00380973	0.00534507	0.00441922	0.00519317	0.00703061	0.00473717	0.00157665	0.00449111	0.00195196
72	7171	3380	3677	778	1375	1464	978	6064	8179	6490	1191	5593	1704		72	0.00438624	0.00560716	0.00795417	0.00212003	0.00373902	0.00514815	0.00455426	0.00523634	0.00719061	0.00455065	0.00156744	0.00447351	0.00187705
73	6633	3405	3505	786	1310	1386	870	5950	8174	6651	1170	5689	1650		73	0.00405717	0.00564863	0.0075821	0.00214183	0.00356227	0.00487386	0.00405134	0.0051379	0.00718622	0.00466354	0.0015398	0.0045503	0.00181757
74	6364	3289	3595	732	1320	1303	862	5844	8060	6246	1113	5348	1589		74	0.00389263	0.0054562	0.00777679	0.00199468	0.00358946	0.00458199	0.00401408	0.00504637	0.00708599	0.00437957	0.00146478	0.00427755	0.00175037
75	5958	3168	3528	713	1359	1293	947	5752	7906	6071	1083	5243	1637		75	0.0036443	0.00525547	0.00763185	0.00194291	0.00369552	0.00454683	0.0044099	0.00496693	0.0069506	0.00425686	0.0014253	0.00419357	0.00180325
76	5469	3128	3414	673	1316	1275	900	5696	7977	5826	1130	5233	1567		76	0.00334519	0.00518911	0.00738525	0.00183391	0.00357859	0.00448353	0.00419104	0.00491857	0.00701302	0.00408507	0.00148716	0.00418557	0.00172614
77	5132	2990	3391	692	1301	1275	816	5818	7890	5775	1128	5153	1476		77	0.00313906	0.00496018	0.00733549	0.00188568	0.0035378	0.00448353	0.00379987	0.00502392	0.00693654	0.00404931	0.00148452	0.00412158	0.0016259
78	4703	2948	3370	650	1235	1254	872	5626	7739	5549	1040	4979	1523		78	0.00287666	0.0048905	0.00729006	0.00177123	0.00335832	0.00440969	0.00406065	0.00485812	0.00680379	0.00389084	0.00136871	0.00398241	0.00167767
79	4382	2744	3243	655	1286	1174	850	5599	7559	5412	1092	4788	1404		79	0.00268031	0.00455208	0.00701534	0.00178486	0.00349701	0.00412837	0.0039582	0.00483481	0.00664554	0.00379478	0.00143714	0.00382964	0.00154659
80	4090	2749	3160	601	1265	1146	791	5401	7585	5229	981	4856	1429		80	0.00250171	0.00456038	0.00683579	0.00163771	0.0034399	0.0040299	0.00368346	0.00466383	0.0066684	0.00366647	0.00129106	0.00388403	0.00157412
81	3813	2717	3104	623	1210	1109	808	5188	7430	5101	982	4784	1370		81	0.00233228	0.00450729	0.00671465	0.00169766	0.00329034	0.00389979	0.00376262	0.00447991	0.00653213	0.00357671	0.00129238	0.00382644	0.00150913
82	3661	2606	3134	618	1233	1125	814	5288	7225	5064	1050	4732	1390		82	0.0022393	0.00432315	0.00677954	0.00168403	0.00335289	0.00395606	0.00379056	0.00456626	0.0063519	0.00355077	0.00138187	0.00378485	0.00153116
83	3454	2470	3012	623	1185	1091	757	5145	7205	4837	1027	4746	1397		83	0.00211269	0.00409754	0.00651563	0.00169766	0.00322236	0.0038365	0.00352513	0.00444277	0.00633432	0.0033916	0.0013516	0.00379605	0.00153888
84	3285	2490	2940	566	1226	1037	801	5110	7203	4777	948	4640	1379		84	0.00200932	0.00413072	0.00635988	0.00154234	0.00333385	0.00364661	0.00373002	0.00441255	0.00633256	0.00334953	0.00124763	0.00371126	0.00151905
85	3210	2547	2892	524	1141	1097	816	5121	6973	4855	913	4597	1324		85	0.00196344	0.00422528	0.00625604	0.00142789	0.00310271	0.0038576	0.00379987	0.00442205	0.00613035	0.00340422	0.00120157	0.00367687	0.00145846
86	3049	2349	2981	611	1136	1041	762	4976	7114	4610	963	4489	1376		86	0.00186496	0.00389681	0.00644857	0.00166496	0.00308911	0.00366067	0.00354841	0.00429684	0.00625431	0.00323244	0.00126737	0.00359049	0.00151574
87	2942	2360	2905	568	1073	1016	797	5130	6878	4624	840	4482	1387		87	0.00179952	0.00391506	0.00628417	0.00154779	0.0029178	0.00357276	0.0037114	0.00442982	0.00604683	0.00324225	0.0011055	0.00358489	0.00152786
88	2664	2349	2832	521	1067	901	794	4987	6779	4394	914	4525	1406		88	0.00162947	0.00389681	0.00612625	0.00141971	0.00290148	0.00316836	0.00369743	0.00430634	0.0059598	0.00308098	0.00120288	0.00361928	0.00154879
89	2604	2308	2949	472	1117	1000	793	4878	6708	4470	928	4332	1393		89	0.00159277	0.00382879	0.00637935	0.00128619	0.00303745	0.0035165	0.00369277	0.00421222	0.00589738	0.00313427	0.00122131	0.00346491	0.00153447
90	2427	2111	2810	486	1106	881	725	4764	6688	4264	928	4321	1368		90	0.00148451	0.00350198	0.00607866	0.00132434	0.00300754	0.00309803	0.00337611	0.00411378	0.00587979	0.00298983	0.00122131	0.00345611	0.00150693
91	2242	2212	2860	489	1070	920	767	4933	6666	4113	887	4358	1396		91	0.00137135	0.00366954	0.00618682	0.00133251	0.00290964	0.00323518	0.00357169	0.00425971	0.00586045	0.00288395	0.00116735	0.00348571	0.00153777
92	2200	2124	2720	461	1033	894	790	4878	6590	4337	851	4295	1370		92	0.00134566	0.00352355	0.00588397	0.00125621	0.00280903	0.00314375	0.0036788	0.00421222	0.00579364	0.00304101	0.00111997	0.00343532	0.00150913
93	2082	2109	2680	494	1082	864	780	4740	6723	4152	899	4284	1326		93	0.00127348	0.00349867	0.00579744	0.00134614	0.00294227	0.00303825	0.00363223	0.00409305	0.00591056	0.0029113	0.00118314	0.00342652	0.00146066
94	2126	2073	2861	483	1004	864	746	4740	6643	4034	889	4141	1390		94	0.0013004	0.00343895	0.00618898	0.00131616	0.00273017	0.00303825	0.0034739	0.00409305	0.00584023	0.00282856	0.00116998	0.00331214	0.00153116
95	2019	2081	2752	460	985	820	779	4723	6414	3930	876	4155	1430		95	0.00123495	0.00345222	0.00595319	0.00125349	0.0026785	0.00288353	0.00362758	0.00407837	0.0056389	0.00275563	0.00115287	0.00332334	0.00157523
96	1838	2016	2749	450	947	873	771	4699	6538	4040	837	4066	1378		96	0.00112424	0.00334439	0.0059467	0.00122624	0.00257517	0.0030699	0.00359032	0.00405765	0.00574792	0.00283276	0.00110155	0.00325215	0.00151795
97	1786	1960	2576	437	988	823	794	4671	6545	3848	846	3999	1324		97	0.00109243	0.00325149	0.00557246	0.00119081	0.00268666	0.00289408	0.00369743	0.00403347	0.00575407	0.00269814	0.00111339	0.00319857	0.00145846
98	1689	1914	2570	471	998	825	734	4676	6437	3771	902	3909	1350		98	0.0010331	0.00317518	0.00555949	0.00128346	0.00271385	0.00290111	0.00341802	0.00403779	0.00565912	0.00264415	0.00118709	0.00312658	0.0014871
99	1559	1902	2615	406	972	793	764	4621	6318	3665	865	3981	1380		99	0.000953584	0.00315527	0.00565683	0.00110634	0.00264315	0.00278858	0.00355772	0.00399029	0.00555451	0.00256982	0.0011384	0.00318417	0.00152015
100	1416	1930	2638	413	928	832	744	4539	6248	3742	830	3834	1317		100	0.000866116	0.00320172	0.00570658	0.00112541	0.0025235	0.00292572	0.00346459	0.00391949	0.00549296	0.00262381	0.00109234	0.00306659	0.00145075
101	1393	1858	2561	398	945	748	730	4559	6213	3626	889	3668	1304		101	0.000852048	0.00308228	0.00554002	0.00108454	0.00256973	0.00263034	0.0033994	0.00393676	0.00546219	0.00254248	0.00116998	0.00293382	0.00143643
102	1338	1749	2522	422	943	699	709	4512	6150	3631	894	3790	1304		102	0.000818407	0.00290146	0.00545565	0.00114994	0.00256429	0.00245803	0.00330161	0.00389617	0.00540681	0.00254598	0.00117656	0.0030314	0.00143643
103	1308	1766	2419	436	960	698	775	4596	6098	3571	872	3753	1257		103	0.000800057	0.00292966	0.00523284	0.00118809	0.00261052	0.00245451	0.00360895	0.00396871	0.00536109	0.00250391	0.00114761	0.0030018	0.00138466
104	1269	1665	2465	427	936	695	749	4529	6248	3495	867	3755	1308		104	0.000776202	0.00276211	0.00533235	0.00116356	0.00254526	0.00244396	0.00348787	0.00391085	0.00549296	0.00245062	0.00114103	0.0030034	0.00144084
105	1209	1726	2328	408	947	750	757	4441	6108	3406	871	3880	1256		105	0.000739502	0.0028633	0.00503599	0.00111179	0.00257517	0.00263737	0.00352513	0.00383486	0.00536988	0.00238822	0.00114629	0.00310338	0.00138356
106	1146	1596	2272	380	886	701	718	4345	5986	3459	864	3634	1275		106	0.000700967	0.00264764	0.00491484	0.00103549	0.00240929	0.00246506	0.00334352	0.00375196	0.00526263	0.00242538	0.00113708	0.00290662	0.00140449
107	1078	1631	2294	384	923	662	754	4417	5957	3492	852	3648	1290		107	0.000659374	0.0027057	0.00496244	0.00104639	0.00250991	0.00232792	0.00351116	0.00381414	0.00523713	0.00244852	0.00112129	0.00291782	0.00142101
108	1061	1568	2289	389	849	668	720	4390	5846	3388	870	3652	1273		108	0.000648976	0.00260119	0.00495162	0.00106001	0.00230868	0.00234902	0.00335283	0.00379082	0.00513954	0.0023756	0.00114498	0.00292102	0.00140228
109	1024	1548	2209	406	867	660	678	4360	5755	3338	879	3708	1248		109	0.000626344	0.00256801	0.00477856	0.00110634	0.00235762	0.00232089	0.00315725	0.00376492	0.00505954	0.00234054	0.00115682	0.00296581	0.00137474
110	950	1456	2147	394	836	646	765	4300	5722	3402	819	3519	1328		110	0.000581081	0.00241539	0.00464444	0.00107364	0.00227333	0.00227166	0.00356238	0.00371311	0.00503053	0.00238541	0.00107786	0.00281464	0.00146287
111	973	1502	2111	398	817	662	718	4293	5725	3365	824	3477	1219		111	0.000595149	0.0024917	0.00456657	0.00108454	0.00222166	0.00232792	0.00334352	0.00370706	0.00503317	0.00235947	0.00108444	0.00278105	0.0013428
112	933	1421	2101	367	840	591	753	4284	5767	3346	852	3494	1226		112	0.000570683	0.00235733	0.00454493	0.00100007	0.0022842	0.00207825	0.0035065	0.00369929	0.00507009	0.00234615	0.00112129	0.00279465	0.00135051
113	929	1435	2078	381	821	587	748	4220	5532	3452	858	3400	1208		113	0.000568236	0.00238055	0.00449518	0.00103822	0.00223254	0.00206418	0.00348322	0.00364403	0.00486349	0.00242047	0.00112919	0.00271946	0.00133068
114	854	1337	2034	398	795	627	751	4169	5500	3332	849	3435	1265		114	0.000522361	0.00221798	0.0044	0.00108454	0.00216184	0.00220484	0.00349719	0.00359999	0.00483536	0.00233633	0.00111734	0.00274745	0.00139347
115	837	1299	1984	401	811	581	760	4173	5478	3264	809	3386	1258		115	0.000511963	0.00215494	0.00429184	0.00109271	0.00220534	0.00204308	0.0035391	0.00360344	0.00481601	0.00228865	0.0010647	0.00270826	0.00138576
116	835	1214	1956	390	774	599	783	4212	5228	3237	805	3445	1291		116	0.00051074	0.00201393	0.00423127	0.00106274	0.00210473	0.00210638	0.0036462	0.00363712	0.00459623	0.00226972	0.00105943	0.00275545	0.00142211
117	791	1220	1894	413	812	521	738	4148	5402	3285	806	3363	1332		117	0.000483826	0.00202389	0.00409715	0.00112541	0.00220806	0.00183209	0.00343665	0.00358185	0.0047492	0.00230337	0.00106075	0.00268987	0.00146727
118	764	1237	1817	354	781	562	717	4134	5249	3279	858	3239	1217		118	0.000467311	0.00205209	0.00393058	0.000964641	0.00212377	0.00197627	0.00333886	0.00356976	0.00461469	0.00229917	0.00112919	0.00259069	0.00134059
119	712	1212	1761	395	795	571	688	4178	5108	3279	836	3317	1302		119	0.000435505	0.00201061	0.00380944	0.00107636	0.00216184	0.00200792	0.00320381	0.00360776	0.00449073	0.00229917	0.00110023	0.00265307	0.00143423
120	758	1141	1863	366	744	543	725	4040	5232	3232	850	3292	1282		120	0.000463641	0.00189283	0.00403009	0.00099734	0.00202315	0.00190946	0.00337611	0.00348859	0.00459974	0.00226621	0.00111866	0.00263308	0.0014122
121	669	1207	1767	394	761	531	732	4175	5045	3220	859	3211	1239		121	0.000409203	0.00200232	0.00382242	0.00107364	0.00206938	0.00186726	0.00340871	0.00360517	0.00443534	0.0022578	0.0011305	0.00256829	0.00136483
122	685	1088	1696	379	691	471	712	3902	5081	3117	798	3172	1292		122	0.00041899	0.00180491	0.00366883	0.00103277	0.00187903	0.00165627	0.00331558	0.00336943	0.00446699	0.00218558	0.00105022	0.0025371	0.00142321
123	707	1042	1733	373	747	511	721	4095	5012	3138	812	3171	1280		123	0.000432447	0.0017286	0.00374887	0.00101642	0.00203131	0.00179693	0.00335749	0.00353609	0.00440633	0.0022003	0.00106865	0.0025363	0.00140999
124	640	1114	1666	365	726	455	658	3947	5117	3272	833	3145	1228		124	0.000391465	0.00184804	0.00360393	0.000994615	0.0019742	0.00160001	0.00306411	0.00340829	0.00449864	0.00229426	0.00109628	0.0025155	0.00135271
125	662	993	1659	391	803	502	751	3970	4974	3068	835	3072	1315		125	0.000404922	0.00164731	0.00358879	0.00106546	0.00218359	0.00176528	0.00349719	0.00342815	0.00437292	0.00215122	0.00109892	0.00245711	0.00144855
126	655	1050	1555	380	679	489	737	4001	4935	3098	842	3029	1204		126	0.00040064	0.00174187	0.00336381	0.00103549	0.0018464	0.00171957	0.00343199	0.00345492	0.00433863	0.00217225	0.00110813	0.00242272	0.00132627
127	566	1022	1568	381	741	444	718	3812	4856	3008	832	2995	1286		127	0.000346202	0.00169542	0.00339194	0.00103822	0.00201499	0.00156132	0.00334352	0.00329171	0.00426918	0.00210915	0.00109497	0.00239552	0.0014166
128	597	962	1460	334	670	469	708	3778	4690	3060	844	3011	1358		128	0.000365164	0.00159588	0.00315831	0.000910141	0.00182192	0.00164924	0.00329695	0.00326235	0.00412324	0.00214561	0.00111076	0.00240832	0.00149591
129	584	969	1473	361	672	455	737	3833	4846	3056	864	2890	1258		129	0.000357212	0.0016075	0.00318643	0.000983716	0.00182736	0.00160001	0.00343199	0.00330985	0.00426039	0.0021428	0.00113708	0.00231154	0.00138576
130	590	931	1469	342	659	429	757	3871	4693	3010	848	2937	1315		130	0.000360882	0.00154446	0.00317778	0.000931941	0.00179201	0.00150858	0.00352513	0.00334266	0.00412588	0.00211055	0.00111602	0.00234913	0.00144855
131	604	953	1424	365	600	438	745	3843	4595	3036	815	2830	1252		131	0.000369445	0.00158095	0.00308043	0.000994615	0.00163157	0.00154023	0.00346925	0.00331848	0.00403972	0.00212878	0.00107259	0.00226355	0.00137915
132	553	928	1355	351	678	427	726	3719	4464	3023	850	2870	1300		132	0.00033825	0.00153948	0.00293117	0.000956466	0.00184368	0.00150154	0.00338077	0.00321141	0.00392455	0.00211966	0.00111866	0.00229554	0.00143202
133	601	912	1426	338	652	385	737	3765	4573	3014	810	2748	1320		133	0.00036761	0.00151294	0.00308476	0.000921041	0.00177298	0.00135385	0.00343199	0.00325113	0.00402038	0.00211335	0.00106601	0.00219796	0.00145406
134	567	892	1306	347	645	444	779	3624	4537	2997	824	2771	1276		134	0.000346814	0.00147976	0.00282517	0.000945566	0.00175394	0.00156132	0.00362758	0.00312937	0.00398873	0.00210143	0.00108444	0.00221636	0.00140559
135	537	821	1282	336	690	419	751	3735	4401	2921	843	2699	1256		135	0.000328464	0.00136198	0.00277325	0.000915591	0.00187631	0.00147341	0.00349719	0.00322522	0.00386916	0.00204814	0.00110944	0.00215877	0.00138356
136	626	866	1256	348	645	404	727	3772	4427	2900	827	2701	1271		136	0.000382902	0.00143663	0.00271701	0.000948291	0.00175394	0.00142066	0.00338543	0.00325717	0.00389202	0.00203342	0.00108839	0.00216037	0.00140008
137	570	778	1202	320	602	396	723	3728	4213	2899	858	2795	1352		137	0.000348649	0.00129064	0.0026002	0.000871992	0.00163701	0.00139253	0.0033668	0.00321918	0.00370388	0.00203272	0.00112919	0.00223556	0.0014893
138	565	795	1167	378	559	418	715	3613	4339	2795	843	2690	1239		138	0.00034559	0.00131884	0.00252448	0.00103004	0.00152008	0.0014699	0.00332955	0.00311987	0.00381466	0.0019598	0.00110944	0.00215157	0.00136483
139	524	733	1158	352	535	408	696	3673	4178	2947	841	2621	1295		139	0.000320512	0.00121599	0.00250501	0.000959191	0.00145482	0.00143473	0.00324107	0.00317168	0.00367311	0.00206638	0.00110681	0.00209638	0.00142652
140	532	753	1130	336	594	401	754	3552	3982	2867	853	2588	1257		140	0.000325405	0.00124917	0.00244444	0.000915591	0.00161526	0.00141011	0.00351116	0.0030672	0.0035008	0.00201028	0.0011226	0.00206999	0.00138466
141	553	772	1140	342	542	367	761	3664	4038	2807	848	2575	1276		141	0.00033825	0.00128069	0.00246608	0.000931941	0.00147386	0.00129055	0.00354375	0.00316391	0.00355003	0.00196821	0.00111602	0.00205959	0.00140559
142	554	762	1110	356	518	404	741	3517	3901	2814	818	2523	1240		142	0.000338862	0.0012641	0.00240118	0.000970091	0.00140859	0.00142066	0.00345062	0.00303698	0.00342959	0.00197312	0.00107654	0.002018	0.00136593
143	587	703	1099	324	565	395	712	3554	3852	2835	815	2518	1339		143	0.000359047	0.00116622	0.00237738	0.000882892	0.0015364	0.00138902	0.00331558	0.00306893	0.00338651	0.00198784	0.00107259	0.002014	0.00147498
144	572	652	1077	334	577	354	709	3537	3824	2810	848	2489	1292		144	0.000349872	0.00108162	0.00232979	0.000910141	0.00156903	0.00124484	0.00330161	0.00305425	0.00336189	0.00197031	0.00111602	0.00199081	0.00142321
145	522	649	1041	369	582	368	730	3469	3796	2797	813	2420	1271		145	0.000319289	0.00107664	0.00225192	0.00100552	0.00158263	0.00129407	0.0033994	0.00299553	0.00333727	0.0019612	0.00106996	0.00193562	0.00140008
146	549	694	999	353	506	382	763	3344	3646	2708	905	2485	1263		146	0.000335804	0.00115129	0.00216106	0.000961916	0.00137596	0.0013433	0.00355307	0.00288759	0.0032054	0.00189879	0.00119104	0.00198761	0.00139127
147	528	671	955	377	520	327	785	3307	3598	2714	860	2320	1305		147	0.000322959	0.00111314	0.00206588	0.00102732	0.00141403	0.00114989	0.00365552	0.00285564	0.0031632	0.001903	0.00113182	0.00185563	0.00143753
148	544	630	935	367	519	353	753	3268	3541	2731	851	2367	1414		148	0.000332745	0.00104512	0.00202261	0.00100007	0.00141131	0.00124132	0.0035065	0.00282196	0.00311309	0.00191492	0.00111997	0.00189322	0.0015576
149	534	628	929	394	546	328	709	3376	3511	2728	806	2278	1359		149	0.000326629	0.0010418	0.00200963	0.00107364	0.00148473	0.00115341	0.00330161	0.00291522	0.00308672	0.00191282	0.00106075	0.00182204	0.00149702
150	532	600	910	377	513	315	689	3197	3433	2698	880	2290	1259		150	0.000325405	0.000995353	0.00196853	0.00102732	0.001395	0.0011077	0.00320847	0.00276065	0.00301814	0.00189178	0.00115814	0.00183164	0.00138686
151	513	573	914	374	474	348	725	3164	3325	2761	847	2224	1336		151	0.000313784	0.000950562	0.00197719	0.00101914	0.00128894	0.00122374	0.00337611	0.00273216	0.00292319	0.00193596	0.00111471	0.00177885	0.00147168
152	531	576	860	354	493	332	678	3059	3298	2791	866	2152	1347		152	0.000324794	0.000955539	0.00186037	0.000964641	0.00134061	0.00116748	0.00315725	0.00264149	0.00289946	0.00195699	0.00113971	0.00172126	0.0014838
153	522	592	869	364	474	340	684	3139	3227	2663	855	2212	1316		153	0.000319289	0.000982082	0.00187984	0.00099189	0.00128894	0.00119561	0.00318519	0.00271057	0.00283704	0.00186724	0.00112524	0.00176925	0.00144965
154	506	593	797	375	470	354	693	3053	3233	2647	854	2193	1389		154	0.000309502	0.000983741	0.00172409	0.00102187	0.00127807	0.00124484	0.0032271	0.00263631	0.00284231	0.00185602	0.00112392	0.00175405	0.00153006
155	551	562	771	392	501	304	673	3029	3221	2780	877	2163	1361		155	0.000337027	0.000932314	0.00166785	0.00106819	0.00136236	0.00106901	0.00313396	0.00261558	0.00283176	0.00194928	0.00115419	0.00173006	0.00149922
156	529	501	753	357	527	293	676	2843	3076	2747	875	2229	1343		156	0.00032357	0.00083112	0.00162891	0.000972816	0.00143307	0.00103033	0.00314793	0.00245497	0.00270428	0.00192614	0.00115156	0.00178285	0.00147939
157	536	494	777	354	520	358	682	2899	3100	2656	857	2035	1341		157	0.000327852	0.000819508	0.00168082	0.000964641	0.00141403	0.00125891	0.00317587	0.00250332	0.00272538	0.00186233	0.00112787	0.00162768	0.00147719
158	538	459	721	355	462	296	684	2881	2965	2820	918	2147	1333		158	0.000329075	0.000761445	0.00155968	0.000967366	0.00125631	0.00104088	0.00318519	0.00248778	0.0026067	0.00197733	0.00120815	0.00171726	0.00146838
159	529	481	707	384	470	316	670	2716	2979	2759	924	2140	1416		159	0.00032357	0.000797942	0.0015294	0.00104639	0.00127807	0.00111121	0.00311999	0.0023453	0.002619	0.00193455	0.00121605	0.00171166	0.0015598
160	524	452	713	383	470	291	589	2773	2757	2765	893	2120	1379		160	0.000320512	0.000749833	0.00154238	0.00104366	0.00127807	0.0010233	0.0027428	0.00239452	0.00242383	0.00193876	0.00117525	0.00169566	0.00151905
161	545	491	683	350	465	278	682	2558	2776	2749	912	2101	1343		161	0.000333357	0.000814531	0.00147748	0.000953741	0.00126447	0.000977586	0.00317587	0.00220887	0.00244054	0.00192754	0.00120025	0.00168047	0.00147939
162	543	466	629	357	441	311	645	2632	2741	2713	942	2062	1381		162	0.000332134	0.000773058	0.00136067	0.000972816	0.00119921	0.00109363	0.00300358	0.00227277	0.00240977	0.0019023	0.00123973	0.00164927	0.00152125
163	550	443	587	367	425	264	666	2632	2803	2773	897	2071	1433		163	0.000336415	0.000734903	0.00126981	0.00100007	0.0011557	0.000928355	0.00310137	0.00227277	0.00246427	0.00194437	0.00118051	0.00165647	0.00157853
164	559	414	639	365	407	259	640	2431	2646	2790	983	2027	1363		164	0.00034192	0.000686794	0.0013823	0.000994615	0.00110675	0.000910772	0.00298029	0.0020992	0.00232625	0.00195629	0.00129369	0.00162128	0.00150142
165	516	407	642	354	407	263	557	2486	2518	2714	969	2070	1342		165	0.000315619	0.000675181	0.00138879	0.000964641	0.00110675	0.000924838	0.00259379	0.00214669	0.00221371	0.001903	0.00127527	0.00165567	0.00147829
166	559	420	538	349	432	257	556	2381	2499	2806	952	1979	1345		166	0.00034192	0.000696747	0.00116381	0.000951016	0.00117473	0.000903739	0.00258913	0.00205602	0.00219701	0.00196751	0.0012529	0.00158289	0.00148159
167	553	409	557	334	394	263	627	2312	2502	2745	976	2027	1373		167	0.00033825	0.000678499	0.00120492	0.000910141	0.0010714	0.000924838	0.00291976	0.00199644	0.00219965	0.00192474	0.00128448	0.00162128	0.00151244
168	492	382	559	383	400	247	571	2343	2463	2652	976	2010	1400		168	0.000300939	0.000633708	0.00120924	0.00104366	0.00108772	0.000868574	0.00265898	0.00202321	0.00216536	0.00185953	0.00128448	0.00160768	0.00154218
169	537	352	548	390	352	234	603	2214	2343	2710	996	2024	1350		169	0.000328464	0.000583941	0.00118545	0.00106274	0.00095719	0.00082286	0.00280799	0.00191182	0.00205986	0.0019002	0.0013108	0.00161888	0.0014871
170	547	369	509	396	401	224	569	2177	2269	2834	988	1991	1342		170	0.00033458	0.000612142	0.00110108	0.00107909	0.00109044	0.000787695	0.00264967	0.00187987	0.0019948	0.00198714	0.00130027	0.00159248	0.00147829
171	539	364	468	370	423	237	539	2075	2223	2793	980	1938	1351		171	0.000329687	0.000603848	0.00101239	0.00100824	0.00115026	0.00083341	0.00250997	0.00179179	0.00195436	0.00195839	0.00128975	0.00155009	0.0014882
172	571	360	462	386	378	260	527	2074	2135	2575	1016	1863	1346		172	0.00034926	0.000597212	0.000999409	0.00105184	0.00102789	0.000914289	0.00245408	0.00179093	0.001877	0.00180554	0.00133712	0.0014901	0.0014827
173	528	337	435	404	406	223	570	2026	2130	2639	1017	1910	1410		173	0.000322959	0.000559057	0.000941002	0.00110089	0.00110403	0.000784179	0.00265432	0.00174948	0.0018726	0.00185041	0.00133844	0.0015277	0.0015532
174	547	315	537	337	378	196	507	2033	2090	2747	997	1855	1313		174	0.00033458	0.000522561	0.00116165	0.000918316	0.00102789	0.000689233	0.00236095	0.00175552	0.00183744	0.00192614	0.00131212	0.00148371	0.00144634
175	569	323	463	405	361	256	502	1959	1989	2682	988	1870	1349		175	0.000348037	0.000535832	0.00100157	0.00110361	0.000981664	0.000900223	0.00233767	0.00169162	0.00174864	0.00188056	0.00130027	0.0014957	0.001486
176	550	277	445	366	387	230	544	1818	1892	2620	1011	1746	1399		176	0.000336415	0.000459521	0.000962635	0.00099734	0.00105237	0.000808794	0.00253325	0.00156987	0.00166336	0.00183709	0.00133054	0.00139652	0.00154108
177	546	328	442	362	359	211	492	1822	1982	2631	999	1752	1347		177	0.000333969	0.000544127	0.000956145	0.000986441	0.000976225	0.000741981	0.0022911	0.00157332	0.00174249	0.0018448	0.00131475	0.00140132	0.0014838
178	588	287	421	429	359	193	464	1840	1841	2641	1024	1826	1385		178	0.000359659	0.000476111	0.000910717	0.00116901	0.000976225	0.000678684	0.00216071	0.00158886	0.00161853	0.00185181	0.00134765	0.00146051	0.00152566
179	538	317	438	398	377	200	485	1774	1774	2632	992	1763	1341		179	0.000329075	0.000525878	0.000947492	0.00108454	0.00102517	0.000703299	0.0022585	0.00153187	0.00155962	0.0018455	0.00130554	0.00141012	0.00147719
180	536	301	424	434	337	191	470	1671	1745	2568	1051	1701	1389		180	0.000327852	0.000499336	0.000917207	0.00118264	0.000916401	0.000671651	0.00218865	0.00144293	0.00153413	0.00180063	0.00138319	0.00136053	0.00153006
181	532	313	419	352	370	204	468	1678	1668	2500	1018	1702	1400		181	0.000325405	0.000519243	0.000906391	0.000959191	0.00100614	0.000717365	0.00217934	0.00144898	0.00146643	0.00175295	0.00133976	0.00136133	0.00154218
182	534	257	380	413	374	176	465	1548	1690	2521	1077	1632	1365		182	0.000326629	0.000426343	0.000822025	0.00112541	0.00101701	0.000618903	0.00216537	0.00133672	0.00148577	0.00176767	0.0014174	0.00130534	0.00150363
183	497	274	360	406	361	231	435	1499	1620	2407	1052	1611	1356		183	0.000303997	0.000454545	0.000778761	0.00110634	0.000981664	0.000812311	0.00202567	0.00129441	0.00142423	0.00168774	0.0013845	0.00128854	0.00149371
184	573	265	351	394	308	206	445	1462	1542	2475	1060	1636	1334		184	0.000350484	0.000439614	0.000759292	0.00107364	0.000837541	0.000724398	0.00207223	0.00126246	0.00135566	0.00173542	0.00139503	0.00130854	0.00146948
185	554	220	318	397	315	174	402	1532	1517	2403	1011	1664	1292		185	0.000338862	0.000364963	0.000687905	0.00108181	0.000856576	0.00061187	0.001872	0.0013229	0.00133368	0.00168493	0.00133054	0.00133094	0.00142321
186	528	234	334	430	313	178	427	1434	1451	2299	1116	1566	1350		186	0.000322959	0.000388188	0.000722517	0.00117174	0.000851138	0.000625936	0.00198841	0.00123828	0.00127565	0.00161201	0.00146873	0.00125255	0.0014871
187	490	221	328	391	354	179	392	1409	1394	2289	1057	1608	1326		187	0.000299715	0.000366622	0.000709537	0.00106546	0.000962629	0.000629453	0.00182543	0.00121669	0.00122554	0.001605	0.00139108	0.00128614	0.00146066
188	486	213	281	401	298	188	358	1291	1329	2213	1026	1497	1314		188	0.000297269	0.00035335	0.000607866	0.00109271	0.000810349	0.000661101	0.0016671	0.0011148	0.0011684	0.00155171	0.00135028	0.00119736	0.00144745
189	518	252	302	365	327	172	400	1304	1319	2312	1068	1478	1320		189	0.000316842	0.000418048	0.000653294	0.000994615	0.000889208	0.000604837	0.00186268	0.00112602	0.00115961	0.00162113	0.00140556	0.00118217	0.00145406
190	523	234	254	381	287	149	364	1273	1271	2218	1095	1501	1361		190	0.0003199	0.000388188	0.000549459	0.00103822	0.000780436	0.000523958	0.00169504	0.00109925	0.00111741	0.00155522	0.00144109	0.00120056	0.00149922
191	464	209	281	366	310	167	329	1327	1285	2101	1022	1434	1369		191	0.000283812	0.000346715	0.000607866	0.00099734	0.00084298	0.000587255	0.00153206	0.00114588	0.00112972	0.00147318	0.00134502	0.00114697	0.00150803
192	432	197	274	380	294	158	370	1216	1221	2034	1034	1396	1343		192	0.000264239	0.000326808	0.000592723	0.00103549	0.000799471	0.000555606	0.00172298	0.00105003	0.00107345	0.0014262	0.00136081	0.00111658	0.00147939
193	492	187	268	353	291	157	352	1207	1207	1956	1016	1400	1305		193	0.000300939	0.000310218	0.000579744	0.000961916	0.000791313	0.00055209	0.00163916	0.00104226	0.00106114	0.00137151	0.00133712	0.00111978	0.00143753
194	476	191	283	402	279	166	374	1189	1137	1908	1056	1352	1282		194	0.000291152	0.000316854	0.000612192	0.00109544	0.000758682	0.000583738	0.00174161	0.00102672	0.0009996	0.00133785	0.00138977	0.00108139	0.0014122
195	495	174	239	383	283	159	322	1091	1176	1939	1023	1309	1315		195	0.000302774	0.000288652	0.000517011	0.00104366	0.000769559	0.000559123	0.00149946	0.000942093	0.00103389	0.00135959	0.00134634	0.00104699	0.00144855
196	446	163	226	363	288	150	338	1095	1022	1792	988	1251	1193		196	0.000272802	0.000270404	0.000488889	0.000989166	0.000783156	0.000527474	0.00157397	0.000945547	0.000898497	0.00125651	0.00130027	0.0010006	0.00131416
197	463	160	225	372	272	141	327	1038	1057	1878	1023	1229	1230		197	0.000283201	0.000265428	0.000486725	0.00101369	0.000739647	0.000495826	0.00152274	0.000896327	0.000929268	0.00131681	0.00134634	0.000983005	0.00135492
198	458	150	201	371	272	139	313	1011	1045	1693	1025	1224	1262		198	0.000280142	0.000248838	0.000434808	0.00101097	0.000739647	0.000488793	0.00145755	0.000873012	0.000918718	0.0011871	0.00134897	0.000979006	0.00139016
199	422	144	196	367	269	127	295	945	984	1687	1006	1177	1214		199	0.000258122	0.000238885	0.000423992	0.00100007	0.000731489	0.000446595	0.00137373	0.00081602	0.000865089	0.00118289	0.00132396	0.000941413	0.00133729
200	413	155	175	344	252	117	277	980	937	1580	990	1174	1235		200	0.000252617	0.000257133	0.000378564	0.000937391	0.000685261	0.00041143	0.00128991	0.000846243	0.000823769	0.00110786	0.00130291	0.000939014	0.00136042
201	413	154	196	368	239	117	292	946	925	1625	997	1172	1270		201	0.000252617	0.000255474	0.000423992	0.00100279	0.00064991	0.00041143	0.00135976	0.000816883	0.000813219	0.00113942	0.00131212	0.000937414	0.00139898
202	371	148	172	346	262	118	274	914	949	1560	942	1079	1256		202	0.000226927	0.00024552	0.000372075	0.000942841	0.000712454	0.000414947	0.00127594	0.000789251	0.000834319	0.00109384	0.00123973	0.000863029	0.00138356
203	404	129	174	318	264	115	257	908	886	1437	984	1067	1202		203	0.000247112	0.000214001	0.000376401	0.000866542	0.000717893	0.000404397	0.00119677	0.00078407	0.000778932	0.00100759	0.00129501	0.000853431	0.00132407
204	383	155	184	311	230	135	263	837	891	1423	959	991	1145		204	0.000234267	0.000257133	0.000398033	0.000847467	0.000625437	0.000474727	0.00122471	0.00072276	0.000783328	0.000997778	0.00126211	0.000792643	0.00126128
205	362	142	155	331	228	106	250	826	842	1384	976	990	1183		205	0.000221422	0.000235567	0.0003353	0.000901966	0.000619998	0.000372749	0.00116418	0.000713262	0.000740249	0.000970432	0.00128448	0.000791843	0.00130314
206	401	116	160	305	212	101	256	801	825	1346	985	918	1197		206	0.000245277	0.000192435	0.000346116	0.000831117	0.00057649	0.000355166	0.00119212	0.000691674	0.000725303	0.000943787	0.00129633	0.000734254	0.00131856
207	398	129	169	328	216	91	218	755	790	1297	960	922	1135		207	0.000243442	0.000214001	0.000365585	0.000893791	0.000587367	0.000320001	0.00101516	0.000651952	0.000694533	0.000909429	0.00126342	0.000737454	0.00125027
208	375	111	146	313	216	91	204	762	731	1205	924	929	1109		208	0.000229374	0.00018414	0.000315831	0.000852917	0.000587367	0.000320001	0.000949968	0.000657997	0.000642663	0.000844921	0.00121605	0.000743053	0.00122163
209	350	104	138	324	189	90	227	752	754	1221	915	871	1073		209	0.000214082	0.000172528	0.000298525	0.000882892	0.000513946	0.000316485	0.00105707	0.000649362	0.000662883	0.00085614	0.0012042	0.000696662	0.00118197
210	343	106	140	343	187	112	213	691	774	1102	924	891	1117		210	0.000209801	0.000175846	0.000302851	0.000934666	0.000508507	0.000393848	0.000991879	0.000596688	0.000680466	0.000772699	0.00121605	0.000712659	0.00123044
211	334	96	136	295	209	100	213	694	691	1076	918	874	1013		211	0.000204296	0.000159257	0.000294198	0.000803867	0.000568332	0.00035165	0.000991879	0.000599278	0.000607497	0.000754469	0.00120815	0.000699061	0.00111588
212	367	112	124	291	209	107	203	714	681	999	847	786	1065		212	0.000224481	0.000185799	0.00026824	0.000792967	0.000568332	0.000376265	0.000945312	0.000616548	0.000598705	0.000700478	0.00111471	0.000628675	0.00117316
213	298	97	144	331	202	68	207	698	658	1004	811	732	1016		213	0.000182276	0.000160915	0.000311504	0.000901966	0.000549297	0.000239122	0.000963938	0.000602732	0.000578484	0.000703984	0.00106733	0.000585484	0.00111918
214	337	92	106	293	194	83	203	613	664	952	840	776	958		214	0.000206131	0.000152621	0.000229302	0.000798417	0.000527542	0.000291869	0.000945312	0.000529334	0.000583759	0.000667523	0.0011055	0.000620677	0.00105529
215	282	76	111	261	198	72	171	600	637	943	827	730	1028		215	0.000172489	0.000126078	0.000240118	0.000711218	0.000538419	0.000253188	0.000796297	0.000518108	0.000560022	0.000661212	0.00108839	0.000583884	0.0011324
216	303	89	87	277	198	73	182	640	655	857	786	698	973		216	0.000185334	0.000147644	0.0001882	0.000754818	0.000538419	0.000256704	0.000847521	0.000552648	0.000575847	0.000600911	0.00103443	0.000558289	0.00107181
217	286	75	94	275	172	77	188	571	609	811	813	620	967		217	0.000174936	0.000124419	0.000203343	0.000749368	0.000467718	0.00027077	0.000875461	0.000493066	0.000535406	0.000568656	0.00106996	0.000495902	0.00106521
218	288	77	98	258	152	77	155	584	604	774	859	699	923		218	0.000176159	0.000127737	0.000211996	0.000703043	0.000413332	0.00027077	0.00072179	0.000504292	0.00053101	0.000542713	0.0011305	0.000559089	0.00101674
219	267	56	95	252	167	61	202	579	603	752	785	633	907		219	0.000163314	9.28996e-05	0.000205506	0.000686693	0.000454121	0.000214506	0.000940655	0.000499974	0.000530131	0.000527287	0.00103311	0.0005063	0.000999112
220	291	68	88	233	152	54	192	539	548	719	774	625	859		220	0.000177994	0.000112807	0.000190364	0.000634919	0.000413332	0.000189891	0.000894088	0.000465434	0.000481777	0.000504148	0.00101864	0.000499901	0.000946237
221	266	64	80	213	152	66	199	535	562	711	745	606	855		221	0.000162703	0.000106171	0.000173058	0.000580419	0.000413332	0.000232089	0.000926685	0.00046198	0.000494085	0.000498538	0.00098047	0.000484704	0.000941831
222	255	83	79	216	124	61	162	514	546	638	694	596	883		222	0.000155974	0.000137691	0.000170895	0.000588594	0.000337192	0.000214506	0.000754387	0.000443846	0.000480019	0.000447352	0.00091335	0.000476705	0.000972675
223	241	64	77	206	125	53	162	484	560	604	748	540	836		223	0.000147411	0.000106171	0.000166568	0.000561345	0.000339911	0.000186374	0.000754387	0.00041794	0.000492327	0.000423512	0.000984418	0.000431914	0.000920902
224	246	44	70	192	144	60	132	485	494	554	673	519	766		224	0.000150469	7.29926e-05	0.000151426	0.000523195	0.000391578	0.00021099	0.000614685	0.000418804	0.000434303	0.000388453	0.000885713	0.000415118	0.000843793
225	222	43	82	176	153	59	159	436	478	547	700	483	772		225	0.000135789	7.13337e-05	0.000177384	0.000479595	0.000416051	0.000207473	0.000740416	0.000376492	0.000420236	0.000383545	0.000921247	0.000386323	0.000850402
226	205	62	74	190	135	56	162	479	555	518	657	448	755		226	0.000125391	0.000102853	0.000160079	0.000517745	0.000367104	0.000196924	0.000754387	0.000413623	0.000487931	0.000363211	0.000864656	0.000358329	0.000831675
227	219	65	52	198	122	67	163	444	457	492	676	442	727		227	0.000133954	0.00010783	0.000112488	0.000539545	0.000331753	0.000235605	0.000759043	0.0003834	0.000401774	0.00034498	0.000889661	0.00035353	0.000800832
228	213	54	63	168	120	54	151	409	495	448	647	481	728		228	0.000130284	8.95818e-05	0.000136283	0.000457796	0.000326315	0.000189891	0.000703163	0.000353177	0.000435182	0.000314128	0.000851495	0.000384724	0.000801933
229	187	51	56	174	112	52	134	401	489	445	638	465	720		229	0.000114381	8.4605e-05	0.000121141	0.000474145	0.000304561	0.000182858	0.000623999	0.000346269	0.000429907	0.000312025	0.00083965	0.000371926	0.000793121
230	211	53	68	171	111	45	120	391	430	420	677	406	689		230	0.000129061	8.79229e-05	0.000147099	0.000465971	0.000301841	0.000158242	0.000558805	0.000337634	0.000378037	0.000294495	0.000890977	0.000324736	0.000758973
231	153	57	47	176	112	47	114	396	417	430	614	399	624		231	9.35846e-05	9.45586e-05	0.000101672	0.000479595	0.000304561	0.000165275	0.000530865	0.000341951	0.000366608	0.000301507	0.000808065	0.000319137	0.000687372
232	170	46	56	169	107	49	133	381	459	360	593	394	659		232	0.000103983	7.63104e-05	0.000121141	0.000460521	0.000290964	0.000172308	0.000619342	0.000328998	0.000403532	0.000252425	0.000780427	0.000315137	0.000725926
233	163	53	45	161	119	51	114	352	410	346	621	374	630		233	9.97013e-05	8.79229e-05	9.73451e-05	0.000438721	0.000323596	0.000179341	0.000530865	0.000303957	0.000360454	0.000242608	0.000817277	0.000299141	0.000693981
234	161	55	44	160	107	35	112	380	414	339	566	364	567		234	9.84779e-05	9.12407e-05	9.51819e-05	0.000435996	0.000290964	0.000123077	0.000521551	0.000328135	0.00036397	0.0002377	0.000744894	0.000291142	0.000624583
235	146	35	34	134	120	31	111	340	418	312	517	346	573		235	8.9303e-05	5.80623e-05	7.35496e-05	0.000365146	0.000326315	0.000109011	0.000516895	0.000293594	0.000367487	0.000218768	0.000680406	0.000276745	0.000631192
236	145	38	38	140	112	35	109	364	379	327	530	320	565		236	8.86913e-05	6.3039e-05	8.22025e-05	0.000381496	0.000304561	0.000123077	0.000507581	0.000314319	0.0003332	0.000229286	0.000697515	0.000255949	0.00062238
237	139	37	37	150	103	38	111	333	370	304	502	320	560		237	8.50213e-05	6.13801e-05	8.00393e-05	0.000408746	0.000280087	0.000133627	0.000516895	0.00028755	0.000325288	0.000213158	0.000660665	0.000255949	0.000616872
238	151	29	51	129	106	32	110	307	404	312	487	278	584		238	9.23613e-05	4.81087e-05	0.000110324	0.000351522	0.000288245	0.000112528	0.000512238	0.000265099	0.000355179	0.000218768	0.000640924	0.000222356	0.000643309
239	142	32	51	127	85	31	108	302	355	246	526	273	534		239	8.68563e-05	5.30855e-05	0.000110324	0.000346072	0.00023114	0.000109011	0.000502924	0.000260781	0.0003121	0.00017249	0.000692251	0.000218357	0.000588231
240	148	26	32	138	86	37	108	272	360	232	543	267	501		240	9.05263e-05	4.3132e-05	6.92232e-05	0.000376046	0.000233859	0.00013011	0.000502924	0.000234876	0.000316496	0.000162674	0.000714624	0.000213558	0.00055188
241	97	27	25	112	81	33	109	289	356	214	460	267	487		241	5.93314e-05	4.47909e-05	5.40806e-05	0.000305197	0.000220263	0.000116044	0.000507581	0.000249555	0.000312979	0.000150052	0.000605391	0.000213558	0.000536458
242	133	36	31	103	86	30	95	269	319	199	443	249	515		242	8.13513e-05	5.97212e-05	6.70599e-05	0.000280672	0.000233859	0.000105495	0.000442387	0.000232285	0.000280451	0.000139535	0.000583017	0.00019916	0.000567302
243	131	33	37	104	67	26	88	278	318	190	430	265	464		243	8.0128e-05	5.47444e-05	8.00393e-05	0.000283397	0.000182192	9.14289e-05	0.00040979	0.000240057	0.000279571	0.000133224	0.000565909	0.000211958	0.000511122
244	122	28	24	78	64	22	92	258	290	196	453	216	453		244	7.4623e-05	4.64498e-05	5.19174e-05	0.000212548	0.000174035	7.73629e-05	0.000428417	0.000222786	0.000254955	0.000137431	0.000596178	0.000172766	0.000499005
245	89	35	33	84	70	26	86	266	313	162	390	237	449		245	5.44381e-05	5.80623e-05	7.13864e-05	0.000228898	0.00019035	9.14289e-05	0.000400477	0.000229694	0.000275176	0.000113591	0.000513266	0.000189562	0.000494599
246	110	26	35	86	74	28	94	257	308	162	440	226	425		246	6.72831e-05	4.3132e-05	7.57128e-05	0.000234348	0.000201227	9.84619e-05	0.000437731	0.000221923	0.00027078	0.000113591	0.000579069	0.000180764	0.000468162
247	104	19	37	72	75	29	78	273	286	157	403	223	428		247	6.36131e-05	3.15195e-05	8.00393e-05	0.000196198	0.000203947	0.000101978	0.000363223	0.000235739	0.000251439	0.000110085	0.000530375	0.000178365	0.000471466
248	72	28	17	78	63	23	98	229	296	171	439	196	405		248	4.40398e-05	4.64498e-05	3.67748e-05	0.000212548	0.000171315	8.08794e-05	0.000456357	0.000197745	0.00026023	0.000119902	0.000577753	0.000156769	0.000446131
249	108	15	25	72	59	19	76	221	258	151	379	177	410		249	6.60597e-05	2.48838e-05	5.40806e-05	0.000196198	0.000160438	6.68134e-05	0.00035391	0.000190836	0.000226822	0.000105878	0.000498789	0.000141572	0.000451638
>=250	2721	557	576	1705	1539	551	2863	6594	9074	3479	11902	5899	10916		>=250	0.00166434	0.00092402	0.00124602	0.00464608	0.00418499	0.00193759	0.0133322	0.00569401	0.00797746	0.0024394	0.0156638	0.00471826	0.0120246

## Sheet: Supplementary Table 2 sheet2
Supplementary Table 2 sheet2. Distribution of poly(A) tail lengths of mRNAs measured by PAIso-seq2.
	Read counts								Relative fraction of transcripts
Poly(A) tail length (nt)	GV	MII	1C	2C	4C	3'-dA-1C		Poly(A) tail length (nt)	GV	MII	1C	2C	4C	3'-dA-1C
1	905	618	328	685	159	537		1	0.0169854	0.0346587	0.0194255	0.0231662	0.0142333	0.0646365
2	585	539	251	552	124	349		2	0.0109795	0.0302283	0.0148653	0.0186682	0.0111002	0.0420077
3	531	526	240	624	159	395		3	0.00996603	0.0294992	0.0142138	0.0211032	0.0142333	0.0475445
4	436	463	227	672	159	354		4	0.00818303	0.025966	0.0134439	0.0227265	0.0142333	0.0426095
5	443	466	256	706	175	328		5	0.00831441	0.0261343	0.0151614	0.0238764	0.0156656	0.03948
6	429	485	253	820	144	412		6	0.00805165	0.0271998	0.0149837	0.0277317	0.0128905	0.0495908
7	556	470	320	864	165	388		7	0.0104352	0.0263586	0.0189517	0.0292198	0.0147704	0.046702
8	582	527	388	963	228	377		8	0.0109232	0.0295553	0.022979	0.0325679	0.02041	0.0453779
9	598	485	443	1032	244	396		9	0.0112235	0.0271998	0.0262363	0.0349014	0.0218423	0.0476649
10	679	488	501	1054	292	412		10	0.0127438	0.0273681	0.0296713	0.0356454	0.0261391	0.0495908
11	716	597	629	1133	369	386		11	0.0134382	0.033481	0.037252	0.0383172	0.033032	0.0464612
12	680	513	597	1111	374	378		12	0.0127625	0.0287701	0.0353568	0.0375731	0.0334795	0.0454983
13	695	467	645	1072	405	293		13	0.013044	0.0261903	0.0381996	0.0362542	0.0362546	0.0352672
14	625	390	566	1059	380	222		14	0.0117303	0.021872	0.0335209	0.0358145	0.0340167	0.0267212
15	562	352	507	933	418	204		15	0.0105479	0.0197409	0.0300267	0.0315533	0.0374183	0.0245546
16	546	296	487	897	354	164		16	0.0102476	0.0166003	0.0288422	0.0303358	0.0316892	0.01974
17	531	249	444	797	354	121		17	0.00996603	0.0139644	0.0262955	0.0269539	0.0316892	0.0145643
18	469	214	420	735	332	96		18	0.00880239	0.0120016	0.0248741	0.0248571	0.0297198	0.0115551
19	470	183	404	632	352	86		19	0.00882116	0.010263	0.0239266	0.0213737	0.0315102	0.0103515
20	457	129	344	595	292	72		20	0.00857717	0.00723459	0.0203731	0.0201224	0.0261391	0.00866635
21	470	120	329	471	249	64		21	0.00882116	0.00672985	0.0194847	0.0159288	0.0222899	0.00770342
22	470	106	272	470	246	49		22	0.00882116	0.0059447	0.016109	0.015895	0.0220213	0.00589793
23	524	90	275	452	197	44		23	0.00983465	0.00504739	0.0162866	0.0152863	0.0176349	0.0052961
24	526	87	256	378	188	31		24	0.00987219	0.00487914	0.0151614	0.0127837	0.0168293	0.00373134
25	534	75	248	363	173	35		25	0.0100223	0.00420616	0.0146876	0.0122764	0.0154865	0.00421281
26	550	68	225	356	171	29		26	0.0103226	0.00381358	0.0133254	0.0120396	0.0153075	0.00349061
27	645	59	203	316	152	24		27	0.0121056	0.00330884	0.0120225	0.0106869	0.0136067	0.00288878
28	672	51	206	305	140	20		28	0.0126124	0.00286019	0.0122002	0.0103149	0.0125325	0.00240732
29	732	53	247	302	117	23		29	0.0137385	0.00297235	0.0146284	0.0102134	0.0104735	0.00276842
30	779	61	168	287	122	17		30	0.0146206	0.00342101	0.00994966	0.00970611	0.0109211	0.00204622
31	819	63	172	273	103	16		31	0.0153713	0.00353317	0.0101866	0.00923264	0.0092203	0.00192585
32	903	53	161	255	102	22		32	0.0169479	0.00297235	0.00953509	0.0086239	0.00913079	0.00264805
33	932	69	125	226	112	23		33	0.0174922	0.00386967	0.00740302	0.00764314	0.010026	0.00276842
34	993	63	127	260	90	14		34	0.018637	0.00353317	0.00752147	0.00879299	0.00805658	0.00168512
35	1017	59	115	180	78	27		35	0.0190875	0.00330884	0.00681078	0.00608746	0.00698237	0.00324988
36	947	75	128	177	91	27		36	0.0177737	0.00420616	0.00758069	0.005986	0.00814609	0.00324988
37	971	78	105	188	88	22		37	0.0182241	0.0043744	0.00621854	0.00635801	0.00787754	0.00264805
38	930	69	92	155	68	23		38	0.0174546	0.00386967	0.00544862	0.00524198	0.00608719	0.00276842
39	922	76	93	141	63	35		39	0.0173045	0.00426224	0.00550785	0.00476851	0.0056396	0.00421281
40	904	70	64	128	90	31		40	0.0169666	0.00392575	0.00379035	0.00432886	0.00805658	0.00373134
41	873	83	71	146	59	25		41	0.0163848	0.00465481	0.00420492	0.0049376	0.00528153	0.00300915
42	822	64	58	107	60	25		42	0.0154276	0.00358925	0.003435	0.00361865	0.00537105	0.00300915
43	805	79	74	112	65	32		43	0.0151086	0.00443049	0.00438259	0.00378775	0.00581864	0.00385171
44	702	76	65	122	65	24		44	0.0131754	0.00426224	0.00384957	0.00412594	0.00581864	0.00288878
45	753	90	59	111	37	21		45	0.0141326	0.00504739	0.00349423	0.00375393	0.00331215	0.00252768
46	713	75	50	93	48	24		46	0.0133819	0.00420616	0.00296121	0.00314519	0.00429684	0.00288878
47	625	72	40	95	43	21		47	0.0117303	0.00403791	0.00236897	0.00321282	0.00384925	0.00252768
48	550	89	46	117	40	20		48	0.0103226	0.00499131	0.00272431	0.00395685	0.0035807	0.00240732
49	564	74	36	107	39	28		49	0.0105854	0.00415008	0.00213207	0.00361865	0.00349118	0.00337025
50	568	88	36	83	38	26		50	0.0106605	0.00493523	0.00213207	0.00280699	0.00340167	0.00312951
51	533	73	41	111	47	26		51	0.0100036	0.00409399	0.00242819	0.00375393	0.00420732	0.00312951
52	526	73	27	92	33	27		52	0.00987219	0.00409399	0.00159905	0.00311137	0.00295408	0.00324988
53	513	82	44	88	32	28		53	0.0096282	0.00459873	0.00260586	0.00297609	0.00286456	0.00337025
54	512	90	30	83	38	36		54	0.00960943	0.00504739	0.00177672	0.00280699	0.00340167	0.00433317
55	489	85	35	82	34	25		55	0.00917776	0.00476698	0.00207285	0.00277317	0.0030436	0.00300915
56	514	81	43	81	32	18		56	0.00964697	0.00454265	0.00254664	0.00273936	0.00286456	0.00216659
57	567	90	42	88	31	31		57	0.0106417	0.00504739	0.00248741	0.00297609	0.00277504	0.00373134
58	529	86	43	60	26	34		58	0.00992849	0.00482306	0.00254664	0.00202915	0.00232746	0.00409244
59	478	86	33	77	41	24		59	0.0089713	0.00482306	0.0019544	0.00260408	0.00367022	0.00288878
60	496	104	35	63	46	30		60	0.00930913	0.00583254	0.00207285	0.00213061	0.00411781	0.00361098
61	506	85	39	63	35	26		61	0.00949682	0.00476698	0.00230974	0.00213061	0.00313311	0.00312951
62	476	77	28	72	37	17		62	0.00893377	0.00431832	0.00165828	0.00243498	0.00331215	0.00204622
63	472	84	43	58	27	25		63	0.00885869	0.0047109	0.00254664	0.00196151	0.00241697	0.00300915
64	514	88	42	64	33	19		64	0.00964697	0.00493523	0.00248741	0.00216443	0.00295408	0.00228695
65	454	86	28	63	36	34		65	0.00852086	0.00482306	0.00165828	0.00213061	0.00322263	0.00409244
66	433	104	31	50	35	23		66	0.00812672	0.00583254	0.00183595	0.00169096	0.00313311	0.00276842
67	373	88	27	74	37	21		67	0.00700062	0.00493523	0.00159905	0.00250262	0.00331215	0.00252768
68	392	87	21	51	33	26		68	0.00735722	0.00487914	0.00124371	0.00172478	0.00295408	0.00312951
69	320	88	28	63	28	22		69	0.00600589	0.00493523	0.00165828	0.00213061	0.00250649	0.00264805
70	345	88	30	46	38	14		70	0.0064751	0.00493523	0.00177672	0.00155568	0.00340167	0.00168512
71	324	89	32	52	34	14		71	0.00608097	0.00499131	0.00189517	0.0017586	0.0030436	0.00168512
72	258	78	30	53	23	16		72	0.00484225	0.0043744	0.00177672	0.00179242	0.0020589	0.00192585
73	270	93	23	53	31	24		73	0.00506747	0.00521564	0.00136216	0.00179242	0.00277504	0.00288878
74	279	87	30	66	17	24		74	0.00523639	0.00487914	0.00177672	0.00223207	0.0015218	0.00288878
75	278	87	23	48	35	18		75	0.00521762	0.00487914	0.00136216	0.00162332	0.00313311	0.00216659
76	251	82	29	43	27	24		76	0.00471087	0.00459873	0.0017175	0.00145423	0.00241697	0.00288878
77	226	96	18	62	27	21		77	0.00424166	0.00538388	0.00106603	0.00209679	0.00241697	0.00252768
78	199	83	18	51	22	15		78	0.00373491	0.00465481	0.00106603	0.00172478	0.00196939	0.00180549
79	215	85	23	45	24	15		79	0.00403521	0.00476698	0.00136216	0.00152186	0.00214842	0.00180549
80	189	86	18	52	16	14		80	0.00354723	0.00482306	0.00106603	0.0017586	0.00143228	0.00168512
81	152	74	20	41	16	14		81	0.0028528	0.00415008	0.00118448	0.00138659	0.00143228	0.00168512
82	163	89	14	37	10	16		82	0.00305925	0.00499131	0.000829138	0.00125131	0.000895175	0.00192585
83	178	81	18	39	28	16		83	0.00334078	0.00454265	0.00106603	0.00131895	0.00250649	0.00192585
84	176	86	29	50	20	17		84	0.00330324	0.00482306	0.0017175	0.00169096	0.00179035	0.00204622
85	178	74	19	45	20	20		85	0.00334078	0.00415008	0.00112526	0.00152186	0.00179035	0.00240732
86	139	72	20	41	19	17		86	0.00260881	0.00403791	0.00118448	0.00138659	0.00170083	0.00204622
87	172	70	23	35	26	19		87	0.00322817	0.00392575	0.00136216	0.00118367	0.00232746	0.00228695
88	152	64	19	37	7	12		88	0.0028528	0.00358925	0.00112526	0.00125131	0.000626623	0.00144439
89	149	71	22	35	24	15		89	0.00279649	0.00398183	0.00130293	0.00118367	0.00214842	0.00180549
90	147	71	19	46	15	14		90	0.00275896	0.00398183	0.00112526	0.00155568	0.00134276	0.00168512
91	128	64	23	39	15	14		91	0.00240236	0.00358925	0.00136216	0.00131895	0.00134276	0.00168512
92	113	61	25	37	17	9		92	0.00212083	0.00342101	0.0014806	0.00125131	0.0015218	0.00108329
93	129	85	26	37	20	10		93	0.00242113	0.00476698	0.00153983	0.00125131	0.00179035	0.00120366
94	134	55	25	43	7	10		94	0.00251497	0.00308452	0.0014806	0.00145423	0.000626623	0.00120366
95	101	89	24	43	21	14		95	0.00189561	0.00499131	0.00142138	0.00145423	0.00187987	0.00168512
96	114	84	15	38	14	13		96	0.0021396	0.0047109	0.000888362	0.00128513	0.00125325	0.00156476
97	124	67	18	49	18	17		97	0.00232728	0.0037575	0.00106603	0.00165714	0.00161132	0.00204622
98	97	67	18	32	12	20		98	0.00182054	0.0037575	0.00106603	0.00108221	0.00107421	0.00240732
99	89	61	22	32	15	12		99	0.00167039	0.00342101	0.00130293	0.00108221	0.00134276	0.00144439
100	104	67	21	38	9	13		100	0.00195192	0.0037575	0.00124371	0.00128513	0.000805658	0.00156476
101	89	62	18	34	15	13		101	0.00167039	0.00347709	0.00106603	0.00114985	0.00134276	0.00156476
102	71	65	15	33	22	10		102	0.00133256	0.00364534	0.000888362	0.00111603	0.00196939	0.00120366
103	71	62	18	21	11	13		103	0.00133256	0.00347709	0.00106603	0.000710203	0.000984693	0.00156476
104	92	68	13	28	13	13		104	0.00172669	0.00381358	0.000769914	0.000946938	0.00116373	0.00156476
105	79	48	19	38	16	15		105	0.0014827	0.00269194	0.00112526	0.00128513	0.00143228	0.00180549
106	80	66	23	39	19	11		106	0.00150147	0.00370142	0.00136216	0.00131895	0.00170083	0.00132403
107	67	69	25	38	22	10		107	0.00125748	0.00386967	0.0014806	0.00128513	0.00196939	0.00120366
108	76	69	26	36	16	12		108	0.0014264	0.00386967	0.00153983	0.00121749	0.00143228	0.00144439
109	68	50	11	27	20	6		109	0.00127625	0.00280411	0.000651466	0.000913118	0.00179035	0.000722195
110	64	55	17	30	17	14		110	0.00120118	0.00308452	0.00100681	0.00101458	0.0015218	0.00168512
111	60	67	25	33	19	10		111	0.0011261	0.0037575	0.0014806	0.00111603	0.00170083	0.00120366
112	60	67	28	29	13	8		112	0.0011261	0.0037575	0.00165828	0.000980757	0.00116373	0.000962927
113	66	56	19	37	12	11		113	0.00123872	0.0031406	0.00112526	0.00125131	0.00107421	0.00132403
114	65	56	14	34	19	12		114	0.00121995	0.0031406	0.000829138	0.00114985	0.00170083	0.00144439
115	53	51	15	38	18	10		115	0.000994726	0.00286019	0.000888362	0.00128513	0.00161132	0.00120366
116	48	49	17	32	10	10		116	0.000900884	0.00274802	0.00100681	0.00108221	0.000895175	0.00120366
117	71	45	15	29	8	13		117	0.00133256	0.00252369	0.000888362	0.000980757	0.00071614	0.00156476
118	53	53	20	33	15	6		118	0.000994726	0.00297235	0.00118448	0.00111603	0.00134276	0.000722195
119	43	57	15	35	14	9		119	0.000807042	0.00319668	0.000888362	0.00118367	0.00125325	0.00108329
120	62	50	15	34	13	9		120	0.00116364	0.00280411	0.000888362	0.00114985	0.00116373	0.00108329
121	51	60	23	31	13	4		121	0.000957189	0.00336493	0.00136216	0.0010484	0.00116373	0.000481464
122	55	46	19	30	12	7		122	0.00103226	0.00257978	0.00112526	0.00101458	0.00107421	0.000842561
123	60	47	15	28	9	5		123	0.0011261	0.00263586	0.000888362	0.000946938	0.000805658	0.00060183
124	63	48	25	26	13	4		124	0.00118241	0.00269194	0.0014806	0.000879299	0.00116373	0.000481464
125	41	51	13	29	9	8		125	0.000769505	0.00286019	0.000769914	0.000980757	0.000805658	0.000962927
126	57	42	13	24	16	11		126	0.0010698	0.00235545	0.000769914	0.000811661	0.00143228	0.00132403
127	53	45	16	31	13	9		127	0.000994726	0.00252369	0.000947587	0.0010484	0.00116373	0.00108329
128	42	43	17	26	16	6		128	0.000788273	0.00241153	0.00100681	0.000879299	0.00143228	0.000722195
129	52	26	21	36	13	7		129	0.000975958	0.00145813	0.00124371	0.00121749	0.00116373	0.000842561
130	45	36	19	27	8	9		130	0.000844579	0.00201896	0.00112526	0.000913118	0.00071614	0.00108329
131	53	42	14	22	13	5		131	0.000994726	0.00235545	0.000829138	0.000744022	0.00116373	0.00060183
132	43	36	35	33	11	7		132	0.000807042	0.00201896	0.00207285	0.00111603	0.000984693	0.000842561
133	44	42	31	21	13	6		133	0.00082581	0.00235545	0.00183595	0.000710203	0.00116373	0.000722195
134	38	30	13	20	8	7		134	0.0007132	0.00168246	0.000769914	0.000676384	0.00071614	0.000842561
135	51	28	16	19	15	8		135	0.000957189	0.0015703	0.000947587	0.000642565	0.00134276	0.000962927
136	41	45	19	27	15	3		136	0.000769505	0.00252369	0.00112526	0.000913118	0.00134276	0.000361098
137	39	34	25	25	15	7		137	0.000731968	0.00190679	0.0014806	0.00084548	0.00134276	0.000842561
138	39	33	18	24	9	10		138	0.000731968	0.00185071	0.00106603	0.000811661	0.000805658	0.00120366
139	48	39	27	33	11	7		139	0.000900884	0.0021872	0.00159905	0.00111603	0.000984693	0.000842561
140	41	42	20	25	15	2		140	0.000769505	0.00235545	0.00118448	0.00084548	0.00134276	0.000240732
141	43	31	18	28	13	7		141	0.000807042	0.00173855	0.00106603	0.000946938	0.00116373	0.000842561
142	58	23	19	29	13	7		142	0.00108857	0.00128989	0.00112526	0.000980757	0.00116373	0.000842561
143	49	32	23	24	16	1		143	0.000919652	0.00179463	0.00136216	0.000811661	0.00143228	0.000120366
144	50	25	21	22	12	3		144	0.000938421	0.00140205	0.00124371	0.000744022	0.00107421	0.000361098
145	58	27	18	24	14	4		145	0.00108857	0.00151422	0.00106603	0.000811661	0.00125325	0.000481464
146	27	32	15	20	14	1		146	0.000506747	0.00179463	0.000888362	0.000676384	0.00125325	0.000120366
147	33	30	21	24	15	6		147	0.000619358	0.00168246	0.00124371	0.000811661	0.00134276	0.000722195
148	48	16	19	24	16	5		148	0.000900884	0.000897314	0.00112526	0.000811661	0.00143228	0.00060183
149	42	20	21	30	9	3		149	0.000788273	0.00112164	0.00124371	0.00101458	0.000805658	0.000361098
150	40	24	16	20	13	2		150	0.000750737	0.00134597	0.000947587	0.000676384	0.00116373	0.000240732
151	41	23	21	27	8	5		151	0.000769505	0.00128989	0.00124371	0.000913118	0.00071614	0.00060183
152	39	24	21	20	15	6		152	0.000731968	0.00134597	0.00124371	0.000676384	0.00134276	0.000722195
153	37	24	23	27	15	3		153	0.000694431	0.00134597	0.00136216	0.000913118	0.00134276	0.000361098
154	50	13	19	14	10	7		154	0.000938421	0.000729067	0.00112526	0.000473469	0.000895175	0.000842561
155	47	22	21	18	12	2		155	0.000882116	0.00123381	0.00124371	0.000608746	0.00107421	0.000240732
156	40	24	29	23	8	4		156	0.000750737	0.00134597	0.0017175	0.000777842	0.00071614	0.000481464
157	33	26	21	22	11	5		157	0.000619358	0.00145813	0.00124371	0.000744022	0.000984693	0.00060183
158	47	25	31	18	9	7		158	0.000882116	0.00140205	0.00183595	0.000608746	0.000805658	0.000842561
159	37	19	19	25	9	3		159	0.000694431	0.00106556	0.00112526	0.00084548	0.000805658	0.000361098
160	38	23	22	31	11	9		160	0.0007132	0.00128989	0.00130293	0.0010484	0.000984693	0.00108329
161	37	15	23	25	15	0		161	0.000694431	0.000841232	0.00136216	0.00084548	0.00134276	0
162	33	27	30	24	11	3		162	0.000619358	0.00151422	0.00177672	0.000811661	0.000984693	0.000361098
163	44	19	25	21	8	1		163	0.00082581	0.00106556	0.0014806	0.000710203	0.00071614	0.000120366
164	46	16	17	24	13	3		164	0.000863347	0.000897314	0.00100681	0.000811661	0.00116373	0.000361098
165	34	21	19	25	7	3		165	0.000638126	0.00117772	0.00112526	0.00084548	0.000626623	0.000361098
166	30	13	24	30	7	0		166	0.000563052	0.000729067	0.00142138	0.00101458	0.000626623	0
167	27	10	30	19	5	4		167	0.000506747	0.000560821	0.00177672	0.000642565	0.000447588	0.000481464
168	30	17	28	19	8	0		168	0.000563052	0.000953396	0.00165828	0.000642565	0.00071614	0
169	43	15	29	20	8	4		169	0.000807042	0.000841232	0.0017175	0.000676384	0.00071614	0.000481464
170	30	17	32	22	6	1		170	0.000563052	0.000953396	0.00189517	0.000744022	0.000537105	0.000120366
171	38	13	26	19	11	3		171	0.0007132	0.000729067	0.00153983	0.000642565	0.000984693	0.000361098
172	32	7	33	22	8	2		172	0.000600589	0.000392575	0.0019544	0.000744022	0.00071614	0.000240732
173	24	15	31	19	11	2		173	0.000450442	0.000841232	0.00183595	0.000642565	0.000984693	0.000240732
174	34	16	25	23	7	1		174	0.000638126	0.000897314	0.0014806	0.000777842	0.000626623	0.000120366
175	37	9	30	25	8	3		175	0.000694431	0.000504739	0.00177672	0.00084548	0.00071614	0.000361098
176	21	13	23	31	5	2		176	0.000394137	0.000729067	0.00136216	0.0010484	0.000447588	0.000240732
177	30	16	24	23	7	2		177	0.000563052	0.000897314	0.00142138	0.000777842	0.000626623	0.000240732
178	19	17	25	19	8	4		178	0.0003566	0.000953396	0.0014806	0.000642565	0.00071614	0.000481464
179	26	12	22	19	11	4		179	0.000487979	0.000672985	0.00130293	0.000642565	0.000984693	0.000481464
180	37	11	43	22	5	3		180	0.000694431	0.000616903	0.00254664	0.000744022	0.000447588	0.000361098
181	34	9	34	23	14	3		181	0.000638126	0.000504739	0.00201362	0.000777842	0.00125325	0.000361098
182	26	15	24	26	7	3		182	0.000487979	0.000841232	0.00142138	0.000879299	0.000626623	0.000361098
183	27	12	21	20	12	1		183	0.000506747	0.000672985	0.00124371	0.000676384	0.00107421	0.000120366
184	30	11	31	24	10	2		184	0.000563052	0.000616903	0.00183595	0.000811661	0.000895175	0.000240732
185	25	12	37	28	7	2		185	0.00046921	0.000672985	0.00219129	0.000946938	0.000626623	0.000240732
186	29	12	29	21	14	2		186	0.000544284	0.000672985	0.0017175	0.000710203	0.00125325	0.000240732
187	24	12	34	21	9	1		187	0.000450442	0.000672985	0.00201362	0.000710203	0.000805658	0.000120366
188	31	7	25	15	5	0		188	0.000581821	0.000392575	0.0014806	0.000507288	0.000447588	0
189	34	10	30	13	5	4		189	0.000638126	0.000560821	0.00177672	0.00043965	0.000447588	0.000481464
190	23	5	28	12	6	2		190	0.000431674	0.000280411	0.00165828	0.00040583	0.000537105	0.000240732
191	23	7	23	20	4	1		191	0.000431674	0.000392575	0.00136216	0.000676384	0.00035807	0.000120366
192	15	16	33	15	4	1		192	0.000281526	0.000897314	0.0019544	0.000507288	0.00035807	0.000120366
193	21	7	28	21	6	2		193	0.000394137	0.000392575	0.00165828	0.000710203	0.000537105	0.000240732
194	30	7	30	18	5	2		194	0.000563052	0.000392575	0.00177672	0.000608746	0.000447588	0.000240732
195	21	4	20	18	11	2		195	0.000394137	0.000224328	0.00118448	0.000608746	0.000984693	0.000240732
196	24	5	24	24	5	1		196	0.000450442	0.000280411	0.00142138	0.000811661	0.000447588	0.000120366
197	15	8	24	21	7	1		197	0.000281526	0.000448657	0.00142138	0.000710203	0.000626623	0.000120366
198	22	10	22	14	5	1		198	0.000412905	0.000560821	0.00130293	0.000473469	0.000447588	0.000120366
199	21	9	20	16	5	0		199	0.000394137	0.000504739	0.00118448	0.000541107	0.000447588	0
200	21	5	33	21	6	0		200	0.000394137	0.000280411	0.0019544	0.000710203	0.000537105	0
201	23	7	17	17	3	0		201	0.000431674	0.000392575	0.00100681	0.000574926	0.000268553	0
202	20	9	31	22	3	3		202	0.000375368	0.000504739	0.00183595	0.000744022	0.000268553	0.000361098
203	15	3	24	21	5	3		203	0.000281526	0.000168246	0.00142138	0.000710203	0.000447588	0.000361098
204	19	5	22	19	3	1		204	0.0003566	0.000280411	0.00130293	0.000642565	0.000268553	0.000120366
205	29	9	20	13	8	1		205	0.000544284	0.000504739	0.00118448	0.00043965	0.00071614	0.000120366
206	20	2	18	18	9	0		206	0.000375368	0.000112164	0.00106603	0.000608746	0.000805658	0
207	15	4	28	13	4	1		207	0.000281526	0.000224328	0.00165828	0.00043965	0.00035807	0.000120366
208	17	7	40	18	2	0		208	0.000319063	0.000392575	0.00236897	0.000608746	0.000179035	0
209	15	2	33	18	3	0		209	0.000281526	0.000112164	0.0019544	0.000608746	0.000268553	0
210	16	1	21	21	3	0		210	0.000300295	5.60821e-05	0.00124371	0.000710203	0.000268553	0
211	9	5	21	13	4	0		211	0.000168916	0.000280411	0.00124371	0.00043965	0.00035807	0
212	18	5	22	19	7	0		212	0.000337831	0.000280411	0.00130293	0.000642565	0.000626623	0
213	21	6	24	13	4	1		213	0.000394137	0.000336493	0.00142138	0.00043965	0.00035807	0.000120366
214	10	5	21	15	4	0		214	0.000187684	0.000280411	0.00124371	0.000507288	0.00035807	0
215	11	3	23	20	0	1		215	0.000206453	0.000168246	0.00136216	0.000676384	0	0.000120366
216	11	1	13	17	2	0		216	0.000206453	5.60821e-05	0.000769914	0.000574926	0.000179035	0
217	9	3	21	7	4	0		217	0.000168916	0.000168246	0.00124371	0.000236734	0.00035807	0
218	7	3	19	13	2	0		218	0.000131379	0.000168246	0.00112526	0.00043965	0.000179035	0
219	12	4	13	9	2	0		219	0.000225221	0.000224328	0.000769914	0.000304373	0.000179035	0
220	16	3	13	9	4	1		220	0.000300295	0.000168246	0.000769914	0.000304373	0.00035807	0.000120366
221	4	1	21	11	1	0		221	7.50737e-05	5.60821e-05	0.00124371	0.000372011	8.95175e-05	0
222	4	4	14	15	6	0		222	7.50737e-05	0.000224328	0.000829138	0.000507288	0.000537105	0
223	10	2	12	10	4	1		223	0.000187684	0.000112164	0.00071069	0.000338192	0.00035807	0.000120366
224	7	1	14	7	4	1		224	0.000131379	5.60821e-05	0.000829138	0.000236734	0.00035807	0.000120366
225	11	3	12	9	5	0		225	0.000206453	0.000168246	0.00071069	0.000304373	0.000447588	0
226	11	5	8	13	0	0		226	0.000206453	0.000280411	0.000473793	0.00043965	0	0
227	3	1	14	9	3	1		227	5.63052e-05	5.60821e-05	0.000829138	0.000304373	0.000268553	0.000120366
228	9	3	15	9	2	0		228	0.000168916	0.000168246	0.000888362	0.000304373	0.000179035	0
229	6	4	10	3	1	0		229	0.00011261	0.000224328	0.000592242	0.000101458	8.95175e-05	0
230	7	1	10	6	1	0		230	0.000131379	5.60821e-05	0.000592242	0.000202915	8.95175e-05	0
231	10	2	10	11	4	0		231	0.000187684	0.000112164	0.000592242	0.000372011	0.00035807	0
232	9	2	10	10	0	1		232	0.000168916	0.000112164	0.000592242	0.000338192	0	0.000120366
233	11	2	8	9	1	0		233	0.000206453	0.000112164	0.000473793	0.000304373	8.95175e-05	0
234	10	3	10	9	2	1		234	0.000187684	0.000168246	0.000592242	0.000304373	0.000179035	0.000120366
235	5	2	14	6	0	0		235	9.38421e-05	0.000112164	0.000829138	0.000202915	0	0
236	9	1	14	7	2	0		236	0.000168916	5.60821e-05	0.000829138	0.000236734	0.000179035	0
237	8	1	8	7	1	0		237	0.000150147	5.60821e-05	0.000473793	0.000236734	8.95175e-05	0
238	2	2	11	2	0	1		238	3.75368e-05	0.000112164	0.000651466	6.76384e-05	0	0.000120366
239	7	2	4	3	2	0		239	0.000131379	0.000112164	0.000236897	0.000101458	0.000179035	0
240	6	3	8	5	2	0		240	0.00011261	0.000168246	0.000473793	0.000169096	0.000179035	0
241	3	2	12	7	0	1		241	5.63052e-05	0.000112164	0.00071069	0.000236734	0	0.000120366
242	8	0	5	5	1	0		242	0.000150147	0	0.000296121	0.000169096	8.95175e-05	0
243	6	0	11	7	1	0		243	0.00011261	0	0.000651466	0.000236734	8.95175e-05	0
244	2	1	5	4	0	0		244	3.75368e-05	5.60821e-05	0.000296121	0.000135277	0	0
245	5	0	13	8	1	0		245	9.38421e-05	0	0.000769914	0.000270554	8.95175e-05	0
246	6	0	6	5	0	0		246	0.00011261	0	0.000355345	0.000169096	0	0
247	5	4	7	3	2	0		247	9.38421e-05	0.000224328	0.000414569	0.000101458	0.000179035	0
248	3	2	7	8	2	0		248	5.63052e-05	0.000112164	0.000414569	0.000270554	0.000179035	0
249	7	0	6	1	1	0		249	0.000131379	0	0.000355345	3.38192e-05	8.95175e-05	0
>=250	95	10	118	78	27	1		>=250	0.001783	0.000560821	0.00698845	0.0026379	0.00241697	0.000120366

## Sheet: Supplementary Table 3
Supplementary Table 3. Poly(A) tail length of different alternative polyadenylation isoforms.
		GV/geometric mean poly(A) tail length		GV/read counts		MI/geometric mean poly(A) tail length		MI/read counts		MII/geometric mean poly(A) tail length		MII/read counts
Ensembl_ID	gene_name	pPAS	dPAS	pPAS	dPAS	pPAS	dPAS	pPAS	dPAS	pPAS	dPAS	pPAS	dPAS
ENSG00000001084.13	GCLC	42.7979	50.1781	20	11	39.9845	48.7135	6	5	0	109	0	1
ENSG00000001167.14	NFYA	41.8596	30.0465	10	29	0	26.8114	0	6	0	34.5093	0	7
ENSG00000001460.18	STPG1	53.0564	54.1576	14	30	20.8567	85.047	2	16	0	50.5071	0	49
ENSG00000001629.10	ANKIB1	32.6843	24.4519	12	11	0	31.4447	0	22	107.234	0	6	0
ENSG00000002586.20	CD99	26.8388	57.5087	94	93	23.331	74.4818	11	65	0	69.1196	0	84
ENSG00000002586.20_PAR_Y	CD99	27.2317	63.1244	101	110	27.9236	75.6918	17	54	17	61.829	1	102
ENSG00000003393.15	ALS2	27.2267	55.927	18	69	19	37.2203	1	7	0	0	0	0
ENSG00000003509.16	NDUFAF7	73.4315	48.289	23	28	30.5178	83.1195	7	9	61	46.5568	1	15
ENSG00000004455.17	AK2	41.4997	42.3645	106	60	42.0341	40.2144	24	9	33	50.7346	1	2
ENSG00000004700.16	RECQL	78.2476	31.0356	13	10	37.4967	0	2	0	0	0	0	0
ENSG00000004864.14	SLC25A13	29.6601	52.8624	37	41	26.5141	50.2569	2	22	60.376	0	13	0
ENSG00000005075.15	POLR2J	93.0952	19.5432	354	10	68.2921	0	308	0	68.8782	0	345	0
ENSG00000005156.12	LIG3	65.255	31.692	32	38	26.5758	29.8458	10	14	27.9238	0	31	0
ENSG00000005194.15	CIAPIN1	60.7464	54.9141	84	92	77.4586	83.5088	55	52	16.2669	89.4498	7	84
ENSG00000005302.19	MSL3	46.3481	53.6162	11	99	110	71.9119	1	57	143.248	95.235	2	42
ENSG00000005471.19	ABCB4	30.9626	43.784	1072	20	31.1309	23.9685	236	7	34.7001	0	32	0
ENSG00000005812.11	FBXL3	46.0821	39.6002	20	25	66.3845	112.282	14	13	40.2156	93.4248	22	7
ENSG00000006634.8	DBF4	43.9113	22.5877	17	155	55.9285	32.8392	2	18	0	0	0	0
ENSG00000006695.12	COX10	88.0211	53.0211	13	74	45.8644	24.9934	4	24	88.5879	24.7073	5	30
ENSG00000006712.15	PAF1	39.4324	25.8975	256	24	34.7387	24.7477	73	9	71.1679	0	6	0
ENSG00000006740.17	ARHGAP44	35.2548	62.9931	11	71	16.6599	27.8343	3	15	0	61.7588	0	7
ENSG00000006744.19	ELAC2	59.6861	29.0914	223	28	36.5464	22.9125	54	5	49.4615	0	39	0
ENSG00000007047.15	MARK4	41.242	54.1604	26	19	28.7705	45.943	5	20	0	77.8029	0	8
ENSG00000007545.16	CRAMP1	31.809	57.8244	13	76	0	54.5555	0	14	0	32.2728	0	5
ENSG00000007866.22	TEAD3	28.3827	36.1006	20	55	1.73205	31.4259	4	14	0	38.7546	0	9
ENSG00000007923.16	DNAJC11	30.2063	53.98	76	58	30.3599	30.3189	13	13	0	88.3176	0	2
ENSG00000008086.13	CDKL5	44.9687	46.8378	10	59	31	52.5982	1	13	0	76.8594	0	4
ENSG00000008196.13	TFAP2B	16.8191	5.02162	31	21	14.1512	10	6	2	0	0	0	0
ENSG00000008282.9	SYPL1	41.8501	80.3965	12	49	23	147.371	1	9	0	200.164	0	11
ENSG00000008853.17	RHOBTB2	49.1605	32.5092	16	75	0	29.2624	0	7	0	82.1446	0	4
ENSG00000008869.12	HEATR5B	39.4115	39.9377	23	14	32.7008	0	5	0	0	0	0	0
ENSG00000008952.17	SEC62	18.2871	36.9579	12	50	19.7484	73.1229	2	19	0	66.485	0	9
ENSG00000009780.16	FAM76A	38.4979	35.6223	106	55	50.7349	45.0909	45	8	65.7769	59.9074	51	31
ENSG00000010017.13	RANBP9	34.145	38.0069	51	188	23.9477	46.3314	12	74	32.4654	70.8191	2	57
ENSG00000010165.20	EEF1AKNMT	31.7529	36.7563	24	17	40	21.7094	1	24	0	0	0	0
ENSG00000010270.14	STARD3NL	37.8299	34.4741	37	81	91.2624	74.1045	22	30	90.548	121.91	20	42
ENSG00000010322.16	NISCH	40.0791	41.9499	11	158	18	32.8346	1	33	0	74.8992	0	5
ENSG00000011007.12	ELOA	35.3257	45.3639	11	100	51.8139	50.1236	18	55	37.2685	31.634	10	23
ENSG00000011143.19	MKS1	30.6431	40.2008	10	123	0	31.6494	0	18	0	0	0	0
ENSG00000011275.19	RNF216	34.7869	53.2426	118	159	29.135	41.8698	20	36	0	0	0	0
ENSG00000011454.18	RABGAP1	44.9593	45.2947	34	168	22.4616	43.1683	12	95	22	30.6476	1	79
ENSG00000013441.16	CLK1	33.7039	47.9618	352	27	40.778	57.4266	163	4	61.487	67.0279	145	17
ENSG00000013573.17	DDX11	31.5661	42.3632	55	177	22.0076	30.3439	3	41	0	0	0	0
ENSG00000013810.20	TACC3	31.6632	41.147	27	5295	0	74.1452	0	1725	0	47.6249	0	3297
ENSG00000014138.9	POLA2	30.4022	42.7005	51	17	24.6884	35.3129	3	2	0	0	0	0
ENSG00000015568.13	RGPD5	38.5947	34.9977	17	19	19.975	53.8084	2	14	0	58.5566	0	15
ENSG00000018510.17	AGPS	39.0247	34.1951	14	19	15.5922	36.9738	5	7	0	69.5898	0	5
ENSG00000018610.15	CXorf56	79.228	43.1725	18	293	145	49.2969	2	54	0	51.9323	0	63
ENSG00000021826.17	CPS1	42.3734	26.9972	12	91	36.6606	32.2855	2	19	64	92.8311	1	14
ENSG00000022277.13	RTF2	47.8445	33.6414	18	111	32	27.2951	1	20	0	106.659	0	3
ENSG00000023287.13	RB1CC1	82.396	51.0215	18	17	132.473	39.6464	17	7	121.217	80.2337	11	25
ENSG00000027001.10	MIPEP	30.379	33.7499	21	53	0	47.5404	0	43	0	82.1721	0	43
ENSG00000028839.10	TBPL1	37.8324	36.0074	250	14	45.7786	0	192	0	47.4746	0	140	0
ENSG00000032742.18	IFT88	25.572	36.9375	17	25	40.3469	25.3636	10	10	14.2095	0	4	0
ENSG00000033122.21	LRRC7	34.4038	40.5152	10	11	0	82	0	1	0	0	0	0
ENSG00000033867.16	SLC4A7	35.461	38.4093	30	100	62.5035	68.7642	5	23	76.5789	106.531	7	51
ENSG00000035141.8	FAM136A	24.1223	29.3963	12	139	22.5448	30.0685	4	21	0	54.0813	0	17
ENSG00000035403.18	VCL	38.2748	83.0668	15	18	28.9828	24.4949	2	2	0	30.7069	0	13
ENSG00000035499.13	DEPDC1B	16.6138	24.9074	10	53	21	26.3925	1	12	0	144.369	0	34
ENSG00000037241.7	RPL26L1	24.8253	32.8036	363	180	33.2076	64.0598	200	57	39.2651	113.351	160	80
ENSG00000038274.17	MAT2B	55.5864	40.1205	123	99	38.757	86.6937	79	16	48.322	82.2617	47	23
ENSG00000040487.13	SLC66A1	25.4578	23.275	10	91	31.1167	20.3776	8	16	0	0	0	0
ENSG00000040633.13	PHF23	30.8972	30.2165	11	28	22	40.2171	1	9	0	57	0	1
ENSG00000042753.12	AP2S1	48.9408	110.158	35	65	31.3986	109.755	14	33	0	95.7694	0	25
ENSG00000043039.7	BARX2	25.1872	27.8483	29	140	20.4939	30.674	2	61	0	41.6968	0	32
ENSG00000043093.15	DCUN1D1	34.6475	33.5861	21	32	23.2987	27.3906	11	5	0	0	0	0
ENSG00000046647.13	GEMIN8	56.6983	63.4606	14	43	23.7906	64.5141	13	19	0	63.4684	0	9
ENSG00000047056.16	WDR37	37.7514	48.7642	17	94	0	36.4604	0	30	0	15	0	1
ENSG00000047578.13	KATNIP	33.7431	40.2283	59	10	24.0516	35	11	1	0	0	0	0
ENSG00000047648.23	ARHGAP6	25.5087	35.6211	15	27	22.3951	37.2118	3	5	0	0	0	0
ENSG00000047662.5	FAM184B	43.5358	46.8384	13	180	0	27.6035	0	14	0	12.6664	0	4
ENSG00000047849.21	MAP4	59.8296	55.6778	97	149	75.993	63.8581	59	45	108.832	93.8379	73	18
ENSG00000047936.11	ROS1	37.838	13.9654	87	10	24.3051	24	15	1	43.2435	0	2	0
ENSG00000048471.14	SNX29	33.2339	47.7476	14	20	13	18.6188	1	7	0	0	0	0
ENSG00000048540.15	LMO3	29.1616	22.6565	13	11	17	0	1	0	0	0	0	0
ENSG00000048544.6	MRPS10	35.9797	38.1718	18	39	34.322	0	2	0	0	0	0	0
ENSG00000048707.15	VPS13D	39.7626	37.9441	17	18	91.0973	0	9	0	145	0	1	0
ENSG00000049245.13	VAMP3	18.2933	52.0395	14	110	0	40.3954	0	63	0	42.273	0	38
ENSG00000049246.14	PER3	40.5845	39.764	12	35	64	155.395	1	14	84.9598	174.804	17	5
ENSG00000049618.24	ARID1B	35.9608	41.1725	11	23	18	19.441	1	4	0	0	0	0
ENSG00000049656.14	CLPTM1L	37.7633	130.499	275	10	48.8228	132.031	127	24	95.3808	133.431	171	24
ENSG00000049759.19	NEDD4L	25.5507	43.3419	30	20	23.484	93.3557	4	27	0	62.4821	0	6
ENSG00000049860.14	HEXB	30.8791	37.7123	10	387	35.5083	42.6179	5	192	0	44.2044	0	101
ENSG00000050393.11	MCUR1	61.4604	43.4941	35	13	102.914	109.719	17	7	70.6383	175.269	4	12
ENSG00000050405.13	LIMA1	26.0316	17.4112	18	413	13	55.0441	1	237	0	117.374	0	298
ENSG00000051108.15	HERPUD1	24.4334	39.304	18	50	0	50.8362	0	16	0	49.1881	0	13
ENSG00000051180.17	RAD51	50.2028	34.8954	91	26	32.0332	26.6789	19	7	0	0	0	0
ENSG00000052723.12	SIKE1	31.2583	24.5273	28	35	16.2481	61.726	2	25	0	51.0129	0	26
ENSG00000052795.13	FNIP2	38.4146	28.9162	13	62	92	76.5907	1	28	0	122.628	0	21
ENSG00000052802.13	MSMO1	39.2257	50.4159	16	11	0	0	0	0	119.583	0	2	0
ENSG00000054116.12	TRAPPC3	53.2242	45.8959	25	19	23.0176	46.5553	8	23	0	67.2401	0	12
ENSG00000054392.13	HHAT	39.4932	60.8566	13	20	55	44.1208	1	14	0	0	0	0
ENSG00000054611.14	TBC1D22A	62.2091	28.1319	17	21	14	30.2381	2	3	0	0	0	0
ENSG00000054803.4	CBLN4	66.334	56.1329	12	33	50.1182	63.4699	7	25	0	83.3126	0	16
ENSG00000054965.11	FAM168A	32.1601	30.3862	13	34	31	0	1	0	0	0	0	0
ENSG00000055130.17	CUL1	47.7348	57.6889	83	89	41.1843	74.5196	47	37	41.7788	83.6339	52	38
ENSG00000055147.19	FAM114A2	28.1329	31.4006	138	12	20.2243	40.1071	34	8	67	40.6995	1	7
ENSG00000055208.19	TAB2	29.3302	34.7803	39	67	50.5194	111.583	11	58	44.5086	179.374	22	2
ENSG00000055332.18	EIF2AK2	13.5475	25.2368	27	21	31.5395	42.6569	18	4	0	0	0	0
ENSG00000057252.13	SOAT1	70.0936	36.4177	12	10	72.2499	0	4	0	62.4019	46.8114	2	8
ENSG00000057608.17	GDI2	36.5136	43.9068	14	819	23	29.9142	1	253	0	26.3005	0	80
ENSG00000057663.16	ATG5	34.3035	49.2563	86	37	33.6499	43.4241	32	40	24.0776	41.1471	8	25
ENSG00000058262.10	SEC61A1	37.6903	61.3177	27	55	0	62.5992	0	38	0	58.14	0	30
ENSG00000058668.15	ATP2B4	34.5607	61.1051	116	45	43.5846	33.8475	41	19	58.6148	17.4353	47	8
ENSG00000058729.11	RIOK2	34.3845	36.1162	218	20	36.2481	37.1729	78	4	61.5294	63	16	1
ENSG00000058804.12	NDC1	61.7023	202.489	45	14	64.1327	70.4484	16	22	42.5697	41.9232	24	34
ENSG00000059122.17	FLYWCH1	32.7697	32.6427	12	19	36.6095	29.6539	6	5	0	0	0	0
ENSG00000059728.11	MXD1	41.9219	47.5688	354	416	30.9044	93.4811	114	126	66.3391	71.3455	11	210
ENSG00000060339.14	CCAR1	25.5513	25.1492	22	76	22.6027	24.6093	4	17	23	0	1	0
ENSG00000060642.11	PIGV	44.7641	42.7796	35	23	44.9947	32.1122	6	6	55	47.5022	1	5
ENSG00000060709.15	RIMBP2	34.0008	26.0652	23	16	35.8335	22.0469	11	6	0	0	0	0
ENSG00000061794.13	MRPS35	26.6088	45.0938	12	49	36	85.3815	1	21	0	73.5704	0	26
ENSG00000061936.10	SFSWAP	32.4087	24.7	12	16	0	30	0	1	0	0	0	0
ENSG00000062038.14	CDH3	24.9708	22.8873	1100	101	29.1083	24.9633	449	22	46.6806	48.4884	662	7
ENSG00000062282.15	DGAT2	116.632	119.002	18	39	50.1992	131.084	9	11	0	98.9191	0	7
ENSG00000062650.19	WAPL	30.2711	39.6998	150	192	32.569	91.8415	47	61	43.239	67.4588	35	45
ENSG00000062716.13	VMP1	28.3343	41.4071	46	10	18.1273	45.5518	14	8	0	0	0	0
ENSG00000063046.18	EIF4B	35.2483	69.4645	30	94	27.4692	43.9896	19	55	0	72.6055	0	40
ENSG00000063176.16	SPHK2	35.2333	29.8414	15	11	18.7197	0	5	0	0	0	0	0
ENSG00000063438.19	AHRR	59.9803	94.5585	12	12	46.3771	58.0849	5	4	0	0	0	0
ENSG00000064270.13	ATP2C2	25.1137	30.0684	45	37	27.218	97.2674	17	10	28.9885	86.6234	3	9
ENSG00000064393.16	HIPK2	44.4447	52.0939	12	17	39.9754	0	3	0	0	59.881	0	5
ENSG00000064651.14	SLC12A2	44.0359	43.4513	14	75	26.0776	52.6262	5	49	0	67.0776	0	37
ENSG00000064932.16	SBNO2	20.7602	30.8756	23	91	21.9526	28.3867	10	13	0	31	0	1
ENSG00000065328.17	MCM10	25.5763	32.836	14	66	29	80.4276	1	16	0	61.8717	0	5
ENSG00000065427.15	KARS1	34.799	32.7101	281	13	31.1745	0	86	0	96.955	0	6	0
ENSG00000065457.10	ADAT1	31.2579	63.4448	10	24	0	31.1127	0	2	0	69.8856	0	2
ENSG00000065600.13	PACC1	51.7743	55.3905	40	20	27.888	24.725	33	10	24.0235	14.261	13	10
ENSG00000065613.15	SLK	15.3164	31.506	11	31	0	20.3295	0	12	0	0	0	0
ENSG00000065882.16	TBC1D1	49.6947	62.8296	470	13	43.2129	72.131	113	15	54.1353	0	96	0
ENSG00000065978.19	YBX1	27.0881	18.9793	11	83	44.9884	20.228	7	39	93.4138	28	8	1
ENSG00000066117.15	SMARCD1	33.4694	36.9109	229	17	45.0596	44.1176	125	13	78.7465	89.544	114	9
ENSG00000066135.13	KDM4A	26.3681	52.9092	41	10	22.5202	51.2761	6	7	0	0	0	0
ENSG00000066185.13	ZMYND12	39.9138	43.3265	11	12	0	14	0	1	0	0	0	0
ENSG00000066279.18	ASPM	40.419	34.6185	24	180	22	50.6954	1	69	0	38.8106	0	57
ENSG00000066455.13	GOLGA5	24.9298	25.0003	98	16	39.7185	42.9884	24	2	54.1295	82.6873	94	4
ENSG00000066654.14	THUMPD1	40.1327	27.5962	10	202	0	38.7708	0	51	0	57.8241	0	67
ENSG00000066923.17	STAG3	96.1011	85.2467	566	28	62.354	51.1427	562	30	50.7664	0	379	0
ENSG00000066933.16	MYO9A	37.9408	38.3184	13	67	0	26.4046	0	12	40.8938	23	5	1
ENSG00000067064.11	IDI1	66.5713	38.1734	33	14	74.754	39.2838	9	5	22.9783	0	2	0
ENSG00000067596.12	DHX8	20.7959	26.7063	38	51	13.2396	15.7217	13	8	0	0	0	0
ENSG00000067900.8	ROCK1	31.0983	46.9866	26	16	32.1585	36.6376	9	5	0	93.3502	0	9
ENSG00000068308.14	OTUD5	18.9613	39.4471	57	117	33.7194	27.3861	12	15	46.3217	250	14	1
ENSG00000069011.16	PITX1	31.8625	43.1344	46	50	24.4578	19.5214	5	5	0	0	0	0
ENSG00000069275.13	NUCKS1	38.2623	42.4032	13	45	87	28.1685	1	6	25.6116	0	3	0
ENSG00000069849.11	ATP1B3	36.2192	36.7523	112	14	29.712	109.737	14	5	29.0384	54.1354	5	19
ENSG00000070047.13	PHRF1	27.412	35.7532	87	15	22.1742	20.6531	8	4	0	0	0	0
ENSG00000070159.14	PTPN3	45.1098	68.3869	291	22	55.0293	18.6242	139	3	56.8683	0	105	0
ENSG00000070182.21	SPTB	29.1283	32.7814	162	42	32.0276	48.3934	32	5	46.7826	0	114	0
ENSG00000070367.16	EXOC5	41.0655	70.2141	43	30	43.2005	63.5622	4	10	0	52.4828	0	30
ENSG00000070423.18	RNF126	43.984	20.9526	74	99	90.1729	24.8596	44	31	128.261	0	41	0
ENSG00000070718.12	AP3M2	39.3488	62.9158	12	44	61.498	99.6697	2	13	0	54.7319	0	28
ENSG00000070985.13	TRPM5	23.197	30.2156	237	12	21.9332	38.7399	51	3	0	0	0	0
ENSG00000071051.14	NCK2	21.2861	47.6271	11	553	0	37.5078	0	162	2.73556	71.1187	4	13
ENSG00000071054.16	MAP4K4	54.5887	31.5196	27	30	51	33.2221	1	11	0	0	0	0
ENSG00000071189.21	SNX13	21.3755	44.1722	10	32	126.009	133.18	4	20	0	143.883	0	13
ENSG00000071243.16	ING3	20.4681	20.9524	17	315	35.599	42.6089	14	140	0	35.1851	0	116
ENSG00000071462.12	BUD23	52.5819	147.58	17	81	41.2795	66.8241	2	86	51.6833	48.036	13	118
ENSG00000071539.14	TRIP13	47.6495	18.326	12	168	49.3745	37.9911	6	87	0	70.3768	0	56
ENSG00000071859.15	FAM50A	27.4721	26.9763	31	88	30.1679	23.2744	3	4	0	13.4907	0	2
ENSG00000071909.19	MYO3B	56.9678	21.741	29	11	48.9364	23	11	1	0	0	0	0
ENSG00000072071.16	ADGRL1	49.1426	39.1653	22	13	29.6993	0	11	0	0	0	0	0
ENSG00000072134.15	EPN2	27.1123	33.762	15	87	20.4939	23.2052	2	17	0	0	0	0
ENSG00000072201.14	LNX1	29.2379	31.9931	37	17	19.6029	0	7	0	0	22.1041	0	5
ENSG00000072415.10	MPP5	44.6995	44.4336	52	34	60.5896	115.576	5	4	66.3166	71.4143	8	2
ENSG00000072571.20	HMMR	27.4298	29.5636	19	49	29	22.5619	2	7	73.9407	273.496	3	2
ENSG00000072736.19	NFATC3	56.0927	36.632	14	50	0	38.1516	0	19	0	27.6632	0	5
ENSG00000072803.17	FBXW11	23.3577	34.05	36	19	31.9078	31.7072	21	12	28.9695	38.1179	10	16
ENSG00000072832.15	CRMP1	21.8931	58.9521	12	124	110.509	77.55	9	40	0	47.8611	0	55
ENSG00000072952.19	IRAG1	62.6708	69.8518	10	17	0	46.1964	0	16	0	0	0	0
ENSG00000073350.14	LLGL2	33.3836	26.3407	119	264	21.4251	23.3819	26	81	0	63.1266	0	40
ENSG00000073417.15	PDE8A	29.2152	16.8057	18	38	67.9661	30.8502	3	24	0	105.865	0	7
ENSG00000073712.15	FERMT2	36.5466	23.8713	29	126	17	37.229	1	46	0	84.0976	0	80
ENSG00000074755.15	ZZEF1	23.2423	56.8646	32	11	23.3666	0	2	0	0	0	0	0
ENSG00000074935.14	TUBE1	148.848	24.1183	10	34	73	66.0015	1	27	0	132.345	0	23
ENSG00000075188.9	NUP37	24.9225	28.852	30	265	25.1465	57.749	8	124	0	77.1552	0	118
ENSG00000075218.19	GTSE1	21.7641	49.2191	16	113	0	55.5675	0	41	0	39.624	0	9
ENSG00000075239.14	ACAT1	41.9022	47.3695	46	70	47.6791	63.5636	17	22	43.9886	50.9116	2	28
ENSG00000075336.12	TIMM21	27.6075	50.4296	39	16	30.7409	67.4166	2	2	83.1856	108.58	18	23
ENSG00000075568.17	TMEM131	34.844	24.391	10	68	0	71.2117	0	18	0	65.0909	0	16
ENSG00000076043.11	REXO2	33.9881	80.3757	25	113	59.8489	174.38	6	30	58.8449	180.529	5	45
ENSG00000076248.11	UNG	30.4234	39.6199	13	924	34	50.1218	1	378	0	72.3444	0	729
ENSG00000076321.11	KLHL20	38.4902	31.6659	14	26	24.6577	21.0004	2	22	0	33.7693	0	6
ENSG00000076641.4	PAG1	29.9003	34.3516	31	34	59.0842	25.6751	4	5	83	50.4869	1	8
ENSG00000076685.19	NT5C2	39.1903	54.2339	15	24	0	126.143	0	2	0	111.664	0	7
ENSG00000077152.11	UBE2T	34.4174	40.0313	10	318	40.6924	83.0238	8	117	0	72.4012	0	185
ENSG00000077235.18	GTF3C1	33.4868	45.1437	45	130	26.5157	30.67	4	29	32.45	29.6029	3	7
ENSG00000077327.16	SPAG6	53.0772	23.8808	22	31	24.0529	21.3769	7	10	0	22.2512	0	22
ENSG00000077721.16	UBE2A	156.328	30.6504	15	163	82.9301	38.3136	10	64	54.8051	26.5299	10	13
ENSG00000077782.21	FGFR1	30.3508	20.5397	51	53	82.9823	21.3685	11	4	105.301	38	24	1
ENSG00000078142.13	PIK3C3	31.0961	31.1056	12	21	27.9792	20	8	1	83	0	1	0
ENSG00000078237.7	TIGAR	18.2326	32.5359	11	12	0	36.7154	0	8	0	127.869	0	6
ENSG00000078246.17	TULP3	39.0967	33.6669	59	275	31.1102	58.7197	10	121	0	50.0154	0	308
ENSG00000078328.22	RBFOX1	30.0985	31.0371	19	14	21.5433	0	8	0	0	0	0	0
ENSG00000078369.18	GNB1	38.1507	44.2389	66	452	65.2046	65.3746	10	128	90.4336	73.7573	25	142
ENSG00000078403.17	MLLT10	44.9281	25.5833	16	17	41.9155	70.2851	4	2	0	105.114	0	7
ENSG00000078725.13	BRINP1	23.8228	29.1378	20	54	24	23.2956	1	25	0	0	0	0
ENSG00000078902.16	TOLLIP	42.0832	40.5945	38	50	41.1188	99.0778	7	26	41.2437	168.659	5	26
ENSG00000079101.16	CLUL1	46.2423	58.1373	12	10	182	21.2466	1	7	0	0	0	0
ENSG00000079134.12	THOC1	25.2984	38.6573	80	14	27.8571	30.8002	10	7	40.8822	0	8	0
ENSG00000079246.16	XRCC5	43.7309	78.6354	59	19	28.1382	80.0372	22	4	91.5695	0	3	0
ENSG00000079277.22	MKNK1	33.7486	30.4557	24	114	19.0784	32.9502	5	17	0	82.3394	0	8
ENSG00000079332.15	SAR1A	31.6595	38.0298	23	107	22.9783	21.3934	2	53	0	43.0578	0	105
ENSG00000079819.19	EPB41L2	36.521	68.1063	25	107	24.4077	115.48	4	86	0	122.692	0	133
ENSG00000080007.8	DDX43	35.4165	26.4914	241	148	66.2724	20.4707	147	31	42.1589	0	83	0
ENSG00000080189.15	SLC35C2	38.3677	42.4614	85	91	30.5663	23.6793	14	24	72.9383	0	2	0
ENSG00000080200.10	CRYBG3	18.9744	30.5692	14	21	0	70.1054	0	10	0	102.302	0	23
ENSG00000080503.24	SMARCA2	52.8612	134.953	298	65	34.2729	42.9783	98	44	45.8258	49.4759	2	12
ENSG00000080815.19	PSEN1	43.3603	116.704	160	12	26.7101	28.3062	24	3	101	91.336	1	4
ENSG00000080986.13	NDC80	19.3512	32.302	19	110	18	26.8848	1	21	0	40.166	0	3
ENSG00000081059.20	TCF7	28.3591	43.7424	41	70	33.4162	76.5231	6	34	0	51.6874	0	12
ENSG00000081181.8	ARG2	54.6501	59.1964	736	79	34.2791	38.7896	247	16	34.3456	33	4	1
ENSG00000081760.17	AACS	28.4654	63.448	19	59	36.6296	51.0157	7	26	0	27.9403	0	3
ENSG00000082153.18	BZW1	41.2408	33.2797	15	24	96.7196	43.7548	7	4	116.527	74.1889	16	2
ENSG00000082438.17	COBLL1	18.1956	34.5886	41	25	34.0335	71.9725	31	16	77.0789	101.241	7	39
ENSG00000082701.17	GSK3B	52.2302	27.0146	13	21	0	23	0	1	0	0	0	0
ENSG00000082805.20	ERC1	38.5007	61.8373	13	13	0	0	0	0	0	0	0	0
ENSG00000082898.18	XPO1	38.5942	37.2573	16	101	18.9737	32.961	2	27	0	147	0	1
ENSG00000083290.20	ULK2	54.4163	48.482	11	16	109	24.2693	1	2	118.547	31.5339	8	5
ENSG00000083828.16	ZNF586	33.7073	41.0167	34	55	38.6468	35.485	38	19	0	92	0	1
ENSG00000084073.10	ZMPSTE24	27.8724	21.5318	31	29	56.1936	26.6006	3	4	40.269	37.5652	7	3
ENSG00000084112.15	SSH1	33.4713	30.4849	11	69	0	90.2442	0	23	0	52.9913	0	18
ENSG00000084234.18	APLP2	101.29	135.76	26	102	38.9717	57.3098	10	106	65.2731	53.3712	6	77
ENSG00000084731.15	KIF3C	25.4282	63.5556	45	65	15.1103	39.5718	3	20	0	25	0	1
ENSG00000085185.15	BCORL1	88.9606	7.67896	14	11	54	1	1	1	0	0	0	0
ENSG00000085274.16	MYNN	42.6827	33.759	10	11	33.9411	0	2	0	0	0	0	0
ENSG00000085365.18	SCAMP1	92.3565	77.4921	43	14	57.1585	40.1133	48	4	77.235	0	28	0
ENSG00000085449.15	WDFY1	57.2288	125.869	45	184	24.1202	103.745	9	124	0	78.7435	0	142
ENSG00000085721.13	RRN3	45.7591	44.8852	209	14	51.7392	71.8678	114	9	50.3215	35.1613	34	12
ENSG00000085733.16	CTTN	56.9849	41.0743	25	244	41.5583	49.3573	6	86	180.956	78.788	2	115
ENSG00000085832.17	EPS15	35.9774	74.7505	24	46	30.4524	73.7546	12	5	130.505	0	3	0
ENSG00000085872.15	CHERP	30.1332	37.64	11	201	16.4924	98.1327	2	85	0	105.066	0	98
ENSG00000086062.13	B4GALT1	28.6639	38.7252	46	167	17.3533	46.0034	21	83	41.0799	71.9453	8	110
ENSG00000086065.14	CHMP5	40.39	58.3787	27	22	18.9013	32.1147	9	17	0	15	0	1
ENSG00000086102.19	NFX1	58.8443	31.217	48	10	46.5068	28.3752	11	5	0	0	0	0
ENSG00000086189.10	DIMT1	32.4559	32.855	14	26	36.7374	32	11	1	14.4914	26.9876	2	3
ENSG00000086200.17	IPO11	33.1783	34.915	10	24	15.8575	48	4	1	0	137	0	1
ENSG00000086570.12	FAT2	31.6496	51.5531	10	63	24	104.685	1	6	0	156.353	0	21
ENSG00000086589.12	RBM22	36.343	28.029	10	290	21	31.0561	1	75	0	38.2345	0	22
ENSG00000086712.13	TXLNG	53.1796	45.4258	58	52	31.2886	37.0441	4	40	0	49.3666	0	16
ENSG00000086967.10	MYBPC2	29.1819	35.6226	11	37	0	19.219	0	13	0	0	0	0
ENSG00000087095.13	NLK	18.8352	40.7139	11	16	0	20.1882	0	14	0	26	0	1
ENSG00000087365.16	SF3B2	36.3124	33.6879	280	53	23.6874	28.0559	83	26	54.1795	48.4959	38	6
ENSG00000087448.11	KLHL42	27.7841	49.6611	12	33	20.0945	69.0735	7	12	0	63.1846	0	22
ENSG00000087470.18	DNM1L	51.6113	70.8993	36	20	39.5203	49.6158	24	11	15.9844	47.0695	4	40
ENSG00000088038.19	CNOT3	38.5823	33.9485	190	19	63.1789	0	85	0	66.7437	71.6633	220	12
ENSG00000088356.6	PDRG1	41.2623	40.935	215	11	29.1205	49.6387	42	2	47.5207	111.778	32	13
ENSG00000088387.19	DOCK9	34.5097	45.9573	27	33	165	47.0988	1	21	175	141.795	1	13
ENSG00000088448.14	ANKRD10	34.4612	38.0193	10	78	18	43.1976	1	32	0	46.2728	0	45
ENSG00000088826.18	SMOX	34.6549	43.3022	33	20	30.4265	58.7868	6	6	0	146	0	1
ENSG00000088833.17	NSFL1C	14.9399	67.3746	103	14	15.0425	89.8617	24	6	11.4653	0	4	0
ENSG00000088992.18	TESC	28.957	27.5464	733	12	39.4887	16.4924	228	2	64.4872	0	62	0
ENSG00000089006.17	SNX5	37.4212	62.2328	70	39	29.2657	74.6475	21	27	35.6478	65.0391	22	59
ENSG00000089022.14	MAPKAPK5	21.7285	38.0314	12	23	0	67.0473	0	12	101.697	163.549	8	17
ENSG00000089091.16	DZANK1	48.7407	25.9567	25	12	0	16	0	1	0	0	0	0
ENSG00000089154.11	GCN1	41.2908	36.9072	59	27	46.0854	27.8924	18	3	76.0768	0	7	0
ENSG00000089195.15	TRMT6	45.3064	38.9001	45	38	131.145	182	7	1	111.74	131.251	22	6
ENSG00000089225.20	TBX5	27.9859	37.3155	94	28	26.6686	71	13	1	24.0395	62.044	16	28
ENSG00000089234.16	BRAP	38.7662	36.7884	176	72	23.6879	35.4744	31	8	155.188	28.8444	3	2
ENSG00000089280.19	FUS	16.9305	32.1853	512	11	20.7322	0	93	0	53.1354	0	33	0
ENSG00000089685.15	BIRC5	33.1649	29.6086	129	11	24.7083	29.9533	47	5	57	0	1	0
ENSG00000089876.12	DHX32	28.5519	32.9442	32	35	16	32.4305	1	8	0	75.926	0	14
ENSG00000089902.10	RCOR1	25.266	32.7327	13	101	51.1369	69.2415	3	53	140.979	54.9052	4	51
ENSG00000090061.17	CCNK	44.5034	73.1502	16	171	42.1364	40.1785	6	57	0	45.7193	0	14
ENSG00000090238.12	YPEL3	43.5396	35.7417	68	10	41.4497	0	23	0	37.7059	0	24	0
ENSG00000090273.14	NUDC	41.6765	21.3851	369	15	36.0467	23	106	1	43.822	0	23	0
ENSG00000090316.16	MAEA	37.6669	41.8559	134	128	21.6763	30.4882	40	12	0	0	0	0
ENSG00000090861.17	AARS1	44.6765	36.2763	86	31	28.8506	44.238	12	2	139	0	1	0
ENSG00000090863.12	GLG1	32.1007	50.0705	71	17	50.1229	38.7423	23	14	184	0	1	0
ENSG00000090889.12	KIF4A	46.6468	65.1609	130	20	72.3875	30	93	1	38.2999	45.3012	121	7
ENSG00000090905.19	TNRC6A	34.4544	34.0201	101	68	52.6127	46.5099	31	42	73.8561	69.8658	3	47
ENSG00000091127.14	PUS7	37.4764	40.1942	42	26	51.9049	0	15	0	33.9902	134.797	3	9
ENSG00000091140.14	DLD	41.1653	44.7397	19	66	26.171	68.6697	12	17	0	48.4127	0	17
ENSG00000091164.13	TXNL1	36.8149	52.696	34	85	34.6712	33.9299	21	26	27.8495	36.1006	3	9
ENSG00000091262.16	ABCC6	37.6575	41.6594	99	68	19.8496	26.5882	52	11	20.3109	29.9641	51	11
ENSG00000091317.8	CMTM6	37.0227	20.9107	15	34	0	43.1209	0	62	0	102.42	0	20
ENSG00000091527.16	CDV3	33.6567	50.9756	37	92	32.0534	52.3511	8	75	42.7457	51.9695	14	65
ENSG00000091542.9	ALKBH5	60.8907	54.2202	12	1142	0	43.3657	0	445	0	46.56	0	162
ENSG00000091592.16	NLRP1	31.8538	19.7979	18	21	0	74	0	1	0	0	0	0
ENSG00000091651.9	ORC6	39.6309	35.4354	186	10	98.7437	0	93	0	74.7366	0	119	0
ENSG00000091704.10	CPA1	44.9313	112.984	11	10	0	86.1795	0	14	0	0	0	0
ENSG00000092108.22	SCFD1	29.3323	38.5314	54	123	41.0022	32.6314	9	56	41.9881	31.5583	2	4
ENSG00000092148.13	HECTD1	68.691	38.4872	10	46	0	28.3508	0	8	0	48.6621	0	2
ENSG00000092345.14	DAZL	39.8344	49.5424	10	159	69	90.1971	1	67	0	89.2832	0	64
ENSG00000092470.12	WDR76	38.6629	73.1686	122	41	41.2731	71.3584	55	9	39.2762	70.8262	6	25
ENSG00000092531.10	SNAP23	32.8155	40.1125	37	113	38.377	28.8031	12	37	0	25.748	0	16
ENSG00000092758.18	COL9A3	36.4067	19.8138	46	12	30.818	21	5	1	27.3774	0	3	0
ENSG00000093183.14	SEC22C	69.888	61.008	12	54	100.817	42.5137	2	16	19.8123	98	6	1
ENSG00000095139.14	ARCN1	87.363	42.8897	82	44	57.8896	24.997	43	12	53.1979	166.897	44	3
ENSG00000095383.20	TBC1D2	49.0183	26.4114	52	11	24.9849	28	13	1	51.4976	0	2	0
ENSG00000095787.23	WAC	25.3492	48.2088	113	143	23.2573	38.0503	47	56	16.1551	19	20	1
ENSG00000095794.19	CREM	29.8316	32.9661	13	18	34	21.5673	1	3	0	0	0	0
ENSG00000096080.12	MRPS18A	24.1897	27.4937	127	51	24.7501	24.0889	26	32	0	0	0	0
ENSG00000096092.6	TMEM14A	79.8704	32.0944	18	251	49.612	68.4146	10	84	23.0273	63.0345	11	168
ENSG00000096384.20	HSP90AB1	74.641	44.4713	62	1211	61.6696	117.818	33	185	51.6347	147.532	106	223
ENSG00000096433.11	ITPR3	28.9288	41.7892	11	55	0	40.1799	0	9	0	34.1738	0	11
ENSG00000096746.17	HNRNPH3	40.5263	41.9326	81	43	41.5029	86.353	27	6	48.7572	93.392	14	23
ENSG00000097007.19	ABL1	45.5124	41.8423	24	167	17.4929	32.7476	2	87	0	37.1267	0	81
ENSG00000097021.20	ACOT7	40.2126	35.6172	10	266	0	30.6279	0	54	0	0	0	0
ENSG00000097046.13	CDC7	30.4334	38.3794	27	151	25.1984	98.298	11	62	0	86.4782	0	98
ENSG00000099290.17	WASHC2A	40.3323	26.9599	13	69	42.8952	30.2323	2	30	0	45.1105	0	9
ENSG00000099331.13	MYO9B	25.5521	38.2773	24	20	26.0701	30.3224	6	3	0	201	0	1
ENSG00000099341.11	PSMD8	41.8423	54.1111	20	31	42.7102	24.5479	11	13	58.1124	0	6	0
ENSG00000099783.12	HNRNPM	27.4734	23.49	10	133	43.2244	35.6918	4	40	0	64.0883	0	63
ENSG00000099804.9	CDC34	33.9581	46.4174	23	119	27.0066	33.0446	4	27	0	47.1506	0	28
ENSG00000099901.17	RANBP1	24.571	25.9192	345	326	28.0735	29.0582	129	64	47.8724	34.005	27	32
ENSG00000100099.21	HPS4	22.1024	60.2721	30	28	27	31.2196	1	14	13	0	1	0
ENSG00000100105.18	PATZ1	32.7528	26.2147	22	14	14	45.9215	1	9	17.8885	0	2	0
ENSG00000100106.22	TRIOBP	21.8433	82.0396	11	63	28.3783	56.6338	34	50	5.43103	57.0958	22	70
ENSG00000100116.17	GCAT	51.9877	25.5881	302	13	38.1157	18.4932	61	2	33.177	0	6	0
ENSG00000100138.15	SNU13	91.15	61.6643	60	107	49.28	41.2336	31	49	57.6472	28.0468	9	6
ENSG00000100154.14	TTC28	27.0125	37.2075	27	11	57.436	0	3	0	0	0	0	0
ENSG00000100207.20	TCF20	1.68179	31.6807	12	226	0	40.3394	0	72	0	40.0574	0	45
ENSG00000100219.16	XBP1	51.6087	45.7565	10	34	46.1844	39.7773	2	11	23.9412	35.2386	4	3
ENSG00000100225.18	FBXO7	41.2508	37.9582	35	179	20.5142	26.0886	5	48	52.7123	40.8939	3	9
ENSG00000100226.16	GTPBP1	44.153	46.9725	18	13	37.4313	29.4618	4	2	90.1399	0	5	0
ENSG00000100294.13	MCAT	29.2781	29.2601	87	10	20.1609	24.5962	39	3	0	0	0	0
ENSG00000100297.16	MCM5	35.2454	38.5353	898	31	27.4139	40.2867	164	8	33.7968	0	13	0
ENSG00000100304.13	TTLL12	32.7441	35.2671	11	234	16	31.8172	1	51	0	26.3338	0	17
ENSG00000100320.23	RBFOX2	30.1165	34.8016	34	86	31.7586	20.0176	6	45	0	24.2141	0	7
ENSG00000100348.10	TXN2	27.4108	31.4567	103	300	21.9888	25.8518	19	74	0	0	0	0
ENSG00000100364.19	KIAA0930	26.7981	61.3511	48	29	24.563	36.6404	8	20	0	32.5504	0	8
ENSG00000100412.17	ACO2	31.3741	28.6635	116	61	22.6903	27.5972	9	12	0	217	0	1
ENSG00000100418.8	DESI1	24.7982	54.2618	85	33	19.9705	44	18	2	25	29.865	1	11
ENSG00000100425.18	BRD1	37.3186	27.8491	11	128	0	75.4894	0	54	0	86.9496	0	127
ENSG00000100442.11	FKBP3	59.0834	34.7795	11	90	0	17.641	0	6	0	0	0	0
ENSG00000100461.18	RBM23	27.5881	40.1445	48	14	23.3782	22.5495	11	3	0	0	0	0
ENSG00000100522.10	GNPNAT1	34.0415	30.2855	68	12	24.7033	26.2981	10	4	0	0	0	0
ENSG00000100528.12	CNIH1	30.8357	65.2644	29	47	32.4572	46.4863	11	21	77.889	45.6996	12	38
ENSG00000100558.9	PLEK2	30.8779	36.0398	2364	13	25.8996	25.9808	598	2	36.7503	0	27	0
ENSG00000100564.9	PIGH	47.375	134.041	28	11	18.2301	79.9951	4	4	0	0	0	0
ENSG00000100568.11	VTI1B	28.6101	47.1298	60	10	22.7297	33.7276	10	3	0	0	0	0
ENSG00000100575.14	TIMM9	32.3848	33.8171	74	91	22.613	47.2989	6	47	27.3861	65.0518	2	16
ENSG00000100605.17	ITPK1	72.956	22.9863	114	151	30.4021	37.3088	33	74	56.7776	41.1171	50	62
ENSG00000100650.16	SRSF5	27.7904	26.5616	77	92	37.2352	24.1559	29	49	43.8874	39	9	1
ENSG00000100697.15	DICER1	43.5101	26.8133	19	26	29.4958	123.98	2	6	0	217.799	0	4
ENSG00000100711.14	ZFYVE21	39.381	73.8432	16	395	21.7945	46.3137	2	187	0	43.6104	0	111
ENSG00000100796.17	PPP4R3A	53.5867	33.1552	11	20	0	2	0	1	0	0	0	0
ENSG00000100823.12	APEX1	35.9375	32.5831	254	10	51.3486	0	64	0	102.037	0	9	0
ENSG00000100883.13	SRP54	36.0128	41.4836	13	34	0	96.2212	0	11	0	69.796	0	12
ENSG00000100991.12	TRPC4AP	35.6664	29.8275	25	632	10.483	25.0169	3	173	0	0	0	0
ENSG00000100994.12	PYGB	38.2395	33.4819	18	35	31.9374	36.3243	2	4	0	0	0	0
ENSG00000101079.21	NDRG3	62.1131	73.4618	12	90	0	80.2481	0	47	36.0845	87.4234	8	85
ENSG00000101115.13	SALL4	52.0549	48.4834	62	104	25.4951	46.5071	2	23	0	85.4868	0	2
ENSG00000101126.18	ADNP	44.0422	34.0495	19	25	73.7861	21.1896	3	4	111	0	1	0
ENSG00000101134.12	DOK5	30.4977	63.0796	51	16	29.9189	30.4206	7	6	0	46.5462	0	12
ENSG00000101146.13	RAE1	52.0218	53.5427	676	27	39.012	20.1719	188	3	50.4632	0	31	0
ENSG00000101150.18	TPD52L2	51.0332	49.417	14	186	57.9294	53.1849	3	59	0	79.5872	0	139
ENSG00000101152.11	DNAJC5	27.7285	33.4082	59	16	28.7494	48.329	15	8	0	0	0	0
ENSG00000101181.17	MTG2	40.0007	44.0399	44	62	62.8276	21.3624	14	10	40.0427	0	4	0
ENSG00000101182.15	PSMA7	38.8337	23.5387	17	1029	36.2583	28.916	10	273	0	49.5966	0	68
ENSG00000101187.16	SLCO4A1	40.3914	35.6215	19	78	19.9239	33.4842	5	6	0	0	0	0
ENSG00000101216.11	GMEB2	32.1969	50.6957	17	88	16	28.0803	1	26	0	40.6717	0	7
ENSG00000101294.18	HM13	37.6587	27.7059	169	35	33.0729	25.2159	51	5	34.2739	0	27	0
ENSG00000101298.15	SNPH	28.0401	62.9413	23	78	22.8943	66.7867	3	12	0	16	0	2
ENSG00000101367.9	MAPRE1	36.932	56.6832	61	144	39.9072	47.2543	18	71	25.7644	55.0574	7	164
ENSG00000101412.13	E2F1	36.6338	34.3678	12	217	27	39.5656	1	68	0	57.4709	0	75
ENSG00000101464.11	PIGU	60.5885	50.266	12	360	32.7347	38.3514	18	136	14.7435	46.2737	4	39
ENSG00000101544.9	ADNP2	24.4732	49.7987	17	74	0	71.6768	0	20	0	57.5581	0	37
ENSG00000101577.10	LPIN2	40.9611	55.6489	13	260	0	37.96	0	68	0	39.8252	0	34
ENSG00000101624.11	CEP76	26.0211	50.1294	17	11	56.2876	56.3312	6	15	55.8686	48.0777	28	7
ENSG00000101654.18	RNMT	31.1897	62.94	20	29	0	45.3155	0	9	0	0	0	0
ENSG00000101670.12	LIPG	32.4902	44.1562	21	176	18.3846	58.6597	4	77	0	34.2872	0	9
ENSG00000101746.15	NOL4	43.7051	31.7225	11	10	0	69.0695	0	8	0	0	0	0
ENSG00000101773.19	RBBP8	36.059	26.4815	12	216	27.1109	22.9309	2	31	0	0	0	0
ENSG00000101782.15	RIOK3	52.472	28.4578	11	345	35.9444	40.1912	2	109	0	73.2619	0	73
ENSG00000101843.19	PSMD10	40.6082	37.6942	22	108	17	49.1292	1	75	0	78.0961	0	2
ENSG00000101844.18	ATG4A	43.8573	81.1747	20	11	0	38.4715	0	3	0	0	0	0
ENSG00000101911.13	PRPS2	36.6182	39.9823	77	10	50.6281	0	40	0	62.1693	0	42	0
ENSG00000102100.16	SLC35A2	62.5268	27.9889	49	13	75.1559	114.709	18	3	86.5147	55.2409	40	4
ENSG00000102144.15	PGK1	45.8901	52.5627	69	12	50.5486	20.4024	24	7	38.2573	0	29	0
ENSG00000102221.14	JADE3	36.9847	34.7694	11	10	29.2191	20.4289	5	5	37.081	47.5146	2	3
ENSG00000102225.16	CDK16	40.2248	42.5983	35	19	29.04	38.4917	7	10	0	57.1691	0	4
ENSG00000102290.22	PCDH11X	26.1009	25.6323	136	22	49.181	33.0361	48	5	50.084	68	64	1
ENSG00000102393.14	GLA	27.4763	41.1453	28	50	53.1304	28.5099	20	26	0	0	0	0
ENSG00000102710.20	SUPT20H	23.9059	18.0481	92	112	32.2674	17.4603	52	23	65.2904	94.2923	14	7
ENSG00000102753.10	KPNA3	7.77644	31.0715	25	75	7.34342	25.2914	3	18	6.9755	65.3437	6	8
ENSG00000102786.15	INTS6	30.2766	28.1463	11	82	55.7074	27.1277	4	9	53.1541	89	4	1
ENSG00000102804.15	TSC22D1	36.1808	71.1183	12	41	0	43.7376	0	22	0	21.545	0	6
ENSG00000102858.13	MGRN1	37.0067	87.2548	19	127	16.9706	86.492	2	47	0	90.8566	0	155
ENSG00000102931.8	ARL2BP	45.3115	32.184	27	66	26.4136	26.5591	12	20	0	39.4059	0	17
ENSG00000102978.13	POLR2C	78.3487	124.394	58	116	37.8737	141.437	23	43	22.9663	114.133	6	98
ENSG00000103018.17	CYB5B	27.2854	27.7955	66	223	30.869	23.5867	11	42	0	38	0	1
ENSG00000103035.11	PSMD7	26.489	24.2617	177	196	23.0504	23.1847	41	34	179.574	86	6	1
ENSG00000103111.15	MON1B	22.4498	50.0334	13	19	30.5554	55	6	1	0	68.9928	0	2
ENSG00000103168.17	TAF1C	24.8989	33.4381	11	10	24	0	1	0	0	0	0	0
ENSG00000103196.12	CRISPLD2	36.2119	59.2939	67	75	38.7868	51.4383	7	23	34.0685	24.3084	15	28
ENSG00000103202.13	NME4	161.511	115.852	14	26	134.069	36.3192	18	3	36.5736	0	7	0
ENSG00000103266.11	STUB1	172.593	16.2549	19	12	46.6352	0	15	0	100.529	0	23	0
ENSG00000103275.21	UBE2I	31.3098	110.732	1478	10	29.7126	188	811	1	33.5735	102	575	1
ENSG00000103335.22	PIEZO1	20.1875	15.0468	10	98	20	20.7821	1	15	0	0	0	0
ENSG00000103342.13	GSPT1	48.2817	30.6525	123	68	32.3925	41.3887	67	64	59.9644	35.8414	4	55
ENSG00000103353.16	UBFD1	31.6205	75.2526	73	139	34.4796	82.6381	60	78	38.4487	83.2301	31	113
ENSG00000103404.14	USP31	42.2598	39.8455	25	98	15	32.3024	1	5	0	0	0	0
ENSG00000103415.12	HMOX2	39.7584	26.6238	247	25	30.4033	23	74	1	23.3837	0	5	0
ENSG00000103510.20	KAT8	36.0037	34.9595	57	12	47.3881	24.2487	33	2	56.6985	0	10	0
ENSG00000103512.15	NOMO1	84.5474	64.0931	15	22	21	0	1	0	0	0	0	0
ENSG00000103549.22	RNF40	37.0285	30.4341	61	132	34.4808	21.4351	8	19	40.5783	32.5413	3	22
ENSG00000103550.14	KNOP1	21.9002	27.9509	30	68	26	27.2792	1	3	0	0	0	0
ENSG00000103591.13	AAGAB	55.7931	58.8674	77	15	38.4307	47.9896	31	2	72.7845	0	84	0
ENSG00000104044.16	OCA2	50.3084	41.9974	15	43	85	39.703	1	20	53	43	1	1
ENSG00000104064.18	GABPB1	59.3488	42.5586	63	50	56.3629	30.3339	29	36	56.1697	45.6312	8	5
ENSG00000104221.13	BRF2	30.835	21.4911	13	64	31.8779	20.6226	5	22	0	0	0	0
ENSG00000104299.15	INTS9	33.2085	26.1281	10	283	0	27.9729	0	118	0	32.8832	0	93
ENSG00000104312.8	RIPK2	33.5615	33.6916	17	16	22.1024	55.8283	6	23	0	34.718	0	7
ENSG00000104320.14	NBN	54.0748	36.4183	30	43	50.4346	29.3955	13	5	0	103.914	0	4
ENSG00000104321.11	TRPA1	36.61	52.2524	33	41	79.4198	42.8884	3	19	64.5058	42.6721	2	24
ENSG00000104327.7	CALB1	79.3667	65.9689	13	13	29.5123	47.7421	11	6	0	0	0	0
ENSG00000104613.12	INTS10	21.4407	54.6747	13	67	20.9173	50.6043	3	40	0	31.1966	0	51
ENSG00000104635.15	SLC39A14	35.931	47.3685	312	10	80.6685	31	70	2	95.2753	0	113	0
ENSG00000104660.19	LEPROTL1	34.7744	42.9553	161	35	26.8575	48.6315	37	41	29.376	110.716	7	32
ENSG00000104723.21	TUSC3	24.6974	44.6148	58	10	249.872	56.5747	2	4	0	0	0	0
ENSG00000104756.16	KCTD9	43.6409	51.3435	27	35	28.411	49.8792	13	17	0	0	0	0
ENSG00000104765.16	BNIP3L	21.8045	75.331	175	44	20.0898	37.7719	41	10	0	122	0	1
ENSG00000104885.18	DOT1L	19.6953	41.9025	92	60	19.6953	43.7815	5	22	0	0	0	0
ENSG00000104973.19	MED25	43.2663	33.178	298	12	49.3604	0	170	0	58.1217	0	249	0
ENSG00000105053.11	VRK3	31.1241	42.8731	43	51	25.8234	31.0979	21	7	31.5058	0	9	0
ENSG00000105058.12	FAM32A	32.4443	100.482	19	55	29	35.2386	1	26	0	40.4007	0	8
ENSG00000105136.21	ZNF419	28.9261	29.7831	132	10	31.3074	60.6218	15	4	32.4372	0	8	0
ENSG00000105185.12	PDCD5	71.6749	35.5433	4276	136	54.4983	120.151	2709	23	42.5954	82.7247	1012	35
ENSG00000105193.9	RPS16	33.2447	49.0311	475	17	32.5151	20.1914	197	4	35.7132	35.8097	246	3
ENSG00000105220.17	GPI	51.7528	80.1303	228	36	28.0368	0	42	0	24.7363	61	4	1
ENSG00000105229.7	PIAS4	4.8348	42.4534	33	156	4	62.1318	1	37	0	42.1223	0	70
ENSG00000105251.11	SHD	32.0936	29.9496	8205	13	26.0959	0	1635	0	39.8199	0	95	0
ENSG00000105278.12	ZFR2	68.9517	29.9589	11	62	0	20.1259	0	17	0	0	0	0
ENSG00000105287.13	PRKD2	35.8437	34.069	69	359	29.2828	29.9357	17	138	21.9063	50.8515	6	30
ENSG00000105321.14	CCDC9	30.9201	29.1506	140	101	28.5837	26.7343	38	18	0	39.0466	0	3
ENSG00000105325.15	FZR1	42.9933	48.7907	36	10	0	27.2249	0	5	0	0	0	0
ENSG00000105443.15	CYTH2	29.022	29.3441	13	442	0	22.5078	0	86	0	18.1599	0	9
ENSG00000105447.13	GRWD1	27.9248	23.2909	16	30	21.6786	25	4	1	0	0	0	0
ENSG00000105523.3	FAM83E	23.3078	29.1954	13	30	21.5757	20.2454	5	4	0	0	0	0
ENSG00000105607.13	GCDH	29.2267	36.1279	21	36	26	30.6752	1	7	0	0	0	0
ENSG00000105671.12	DDX49	27.3753	23.7874	100	10	27.2578	0	30	0	0	0	0	0
ENSG00000105698.16	USF2	48.6705	49.9917	22	172	71.7454	59.9408	7	56	37.2612	45.0098	5	99
ENSG00000105708.9	ZNF14	21.6342	24.6106	15	75	0	20.6383	0	12	0	0	0	0
ENSG00000105835.12	NAMPT	28.2391	29.163	12	27	0	33.3551	0	6	0	78.8485	0	35
ENSG00000105879.12	CBLL1	23.742	23.223	29	62	18.3085	40.569	3	19	0	40.9145	0	2
ENSG00000105894.12	PTN	19.1018	34.7317	10	182	42	32.6691	1	39	0	42.1369	0	23
ENSG00000106012.18	IQCE	42.1416	87.984	16	19	34.9871	70.0999	8	2	0	0	0	0
ENSG00000106025.9	TSPAN12	97.9914	58.2174	25	31	19.4165	156.222	2	5	103.086	99.0869	41	8
ENSG00000106069.23	CHN2	36.7381	75.48	15	12	18.7805	0	3	0	0	0	0	0
ENSG00000106070.20	GRB10	18.1678	33.8805	19	33	0	31.2562	0	20	0	0	0	0
ENSG00000106327.13	TFR2	24.1364	32.6639	34	58	33.0143	32.8717	6	14	25.4826	0	9	0
ENSG00000106355.10	LSM5	69.0998	87.2808	32	11	43.4487	29.8496	24	2	186.483	0	2	0
ENSG00000106392.11	C1GALT1	74.6613	42.6996	19	51	34.1152	87.6522	28	7	18.1903	62.0958	15	13
ENSG00000106399.11	RPA3	78.5875	26.2611	16	17	0	64.4809	0	13	49	127.231	1	11
ENSG00000106484.16	MEST	24.3917	60.9855	13	160	27.8957	64.4586	13	87	0	82.5534	0	123
ENSG00000106546.14	AHR	54.8409	21.3393	12	29	0	23.6977	0	8	91.6567	0	4	0
ENSG00000106683.15	LIMK1	51.3871	34.3268	14	208	0	28.2879	0	59	0	35.152	0	43
ENSG00000106804.8	C5	30.292	24.8703	23	121	15.4272	21.2753	2	6	72	0	1	0
ENSG00000106829.20	TLE4	47.578	30.8052	47	12	25.9554	28	9	1	0	0	0	0
ENSG00000106853.20	PTGR1	22.3923	58.2683	11	11	0	46	0	1	0	0	0	0
ENSG00000107018.8	RLN1	67.5199	53.6	15	34	67.9237	47.9961	4	16	0	56.0583	0	21
ENSG00000107020.10	PLGRKT	32.9028	21.165	16	86	24.1444	40.9514	5	45	0	63.0647	0	27
ENSG00000107105.15	ELAVL2	42.307	43.0315	15	66	32.5069	50.0735	23	12	0	14	0	1
ENSG00000107175.12	CREB3	36.4683	35.5857	45	11	37.7528	0	3	0	0	0	0	0
ENSG00000107201.10	DDX58	22.2033	37.6997	198	11	25.5188	0	58	0	0	0	0	0
ENSG00000107290.14	SETX	33.2122	60.5391	116	18	27.3668	39.7863	11	5	16.686	0	4	0
ENSG00000107372.13	ZFAND5	28.8793	27.6902	22	459	40.0117	62.9891	14	161	69.4827	63.8332	24	92
ENSG00000107404.20	DVL1	51.8713	26.5595	12	205	18	23.7775	1	38	0	34.1573	0	3
ENSG00000107554.17	DNMBP	42.6894	52.9818	10	12	0	35.5713	0	8	0	0	0	0
ENSG00000107651.13	SEC23IP	44.1587	67.9472	85	10	31.8018	92.0175	15	7	47.7825	81.8231	5	4
ENSG00000107679.14	PLEKHA1	41.0776	67.797	11	20	0	36.3812	0	7	0	71.6772	0	7
ENSG00000107779.14	BMPR1A	25.4615	19.9168	46	41	30.0532	22.2423	8	18	29.7832	57.9239	12	8
ENSG00000107864.15	CPEB3	93.0505	50.3153	10	21	0	0	0	0	67	135.286	2	9
ENSG00000107954.10	NEURL1	32.3965	37.8738	19	20	44.0173	33.8956	7	6	36	43.5646	1	3
ENSG00000107960.11	STN1	45.3195	43.3112	35	11	0	0	0	0	16.7361	0	18	0
ENSG00000108021.20	TASOR2	35.8659	18.5943	17	232	35	35.3682	1	170	0	50.1752	0	92
ENSG00000108100.18	CCNY	24.1748	36.023	13	14	80.2185	49.8397	2	2	23.4521	0	2	0
ENSG00000108179.14	PPIF	43.1658	38.8901	265	139	26.8897	32.1338	82	25	0	0	0	0
ENSG00000108306.13	FBXL20	35.3106	73.8556	83	10	83.4924	101.75	31	2	109.756	30.7409	22	2
ENSG00000108312.15	UBTF	27.7586	32.4842	93	36	21.8029	61.6665	20	12	176	33.8915	1	15
ENSG00000108349.17	CASC3	34.3823	47.1095	12	348	0	44.8818	0	141	0	50.5659	0	144
ENSG00000108423.15	TUBD1	32.0859	37.5487	24	46	35.3961	31.4695	14	15	0	0	0	0
ENSG00000108468.15	CBX1	23.6979	43.234	11	494	0	49.9422	0	215	0	34.0155	0	142
ENSG00000108556.10	CHRNE	53.5003	89.9608	14	13	0	0	0	0	0	0	0	0
ENSG00000108582.12	CPD	25.4054	33.4376	28	20	45.9236	0	8	0	86.7835	67	8	1
ENSG00000108591.10	DRG2	33.4354	37.3155	10	28	0	29.6912	0	6	0	113.574	0	8
ENSG00000108651.10	UTP6	27.9779	35.532	369	23	25.1281	41.2521	67	3	42.9392	0	3	0
ENSG00000108654.16	DDX5	37.0769	36.8444	258	14	37.1713	149	27	1	75	73.3695	1	19
ENSG00000108826.16	MRPL27	24.1185	25.5732	28	156	30.9597	23.4708	10	10	0	0	0	0
ENSG00000108829.10	LRRC59	39.514	45.8474	53	302	0	35.1096	0	87	16	32.868	1	18
ENSG00000108861.9	DUSP3	40.0907	50.7955	12	12	39.8934	94	4	1	0	50	0	1
ENSG00000108883.13	EFTUD2	36.2556	35.4607	93	22	33.4337	40	21	1	0	0	0	0
ENSG00000108984.15	MAP2K6	52.2149	36.715	18	16	33.2705	21.614	3	7	0	0	0	0
ENSG00000109118.14	PHF12	42.4226	17.4997	33	49	47	23.0826	1	6	0	0	0	0
ENSG00000109133.13	TMEM33	22.7893	23.3412	48	17	16.4195	21.0085	7	8	0	0	0	0
ENSG00000109270.13	LAMTOR3	53.2205	31.5129	17	230	34.9759	57.5976	8	100	100	42.108	1	76
ENSG00000109390.13	NDUFC1	48.468	65.1406	156	26	41.3936	32.7161	161	17	24.2894	101.321	65	2
ENSG00000109475.16	RPL34	77.2171	27.3629	100	14	60.5995	0	56	0	35.7012	0	41	0
ENSG00000109501.14	WFS1	55.9736	30.5993	96	115	55.9467	24.6832	17	13	46.5054	0	7	0
ENSG00000109586.12	GALNT7	28.4709	21.0648	14	11	0	101.907	0	2	0	87.9488	0	2
ENSG00000109606.13	DHX15	37.4247	39.8553	25	13	45.063	34.9576	14	11	77.6964	0	21	0
ENSG00000109689.18	STIM2	61.1281	51.5083	27	32	54.6207	89.7433	10	4	0	42.227	0	14
ENSG00000109832.14	DDX25	34.5508	37.2203	10	51	0	47.5578	0	23	20.5723	75.3681	9	15
ENSG00000109919.10	MTCH2	41.4195	46.6929	70	25	32.1147	41.1088	24	3	79.2849	24	17	1
ENSG00000110002.16	VWA5A	47.6584	55.2802	66	160	35.4895	29.9941	46	51	23.0156	31.6311	18	7
ENSG00000110075.15	PPP6R3	37.6558	38.4372	14	13	41.3553	26.5666	9	9	0	45.1226	0	3
ENSG00000110107.9	PRPF19	31.9662	55.7903	44	78	31.9117	33.4641	19	21	0	0	0	0
ENSG00000110108.10	TMEM109	34.5965	35.326	22	261	27.1591	101.086	3	93	68	137.727	1	144
ENSG00000110172.12	CHORDC1	34.8472	48.1365	12	12	0	105	0	1	0	0	0	0
ENSG00000110218.9	PANX1	47.5657	60.2929	101	58	29.8745	40.878	51	11	68.522	43.3213	9	15
ENSG00000110328.6	GALNT18	48.4793	26.6252	92	109	39.4259	30.1199	65	35	0	33.8516	0	6
ENSG00000110400.11	NECTIN1	28.6176	30.4456	29	36	27.6155	26.3118	3	3	56	0	1	0
ENSG00000110497.14	AMBRA1	24.6554	37.4277	14	661	48.5237	37.3339	7	117	0	26.9286	0	4
ENSG00000110786.18	PTPN5	11.0826	44.3374	21	56	0	54.6645	0	9	0	95	0	1
ENSG00000110880.11	CORO1C	17.7571	25.6829	57	211	16.5365	16.6199	3	22	0	0	0	0
ENSG00000110911.16	SLC11A2	40.6056	33.4286	10	23	0	43.1139	0	5	54.6524	0	3	0
ENSG00000111011.18	RSRC2	26.6489	24.6565	69	23	21.5594	60	8	1	0	0	0	0
ENSG00000111142.14	METAP2	34.5752	34.6656	109	42	52.2656	21.2773	38	4	35.7484	51	35	1
ENSG00000111144.10	LTA4H	22.7617	26.4044	24	206	21.8893	69.8011	3	96	0	119.558	0	83
ENSG00000111145.8	ELK3	24.6189	26.4289	18	47	49.6027	63.4197	6	35	163.343	50.5205	7	41
ENSG00000111231.9	GPN3	38.9203	51.1264	17	73	48.4768	29.5912	2	12	0	0	0	0
ENSG00000111237.19	VPS29	126.211	42.8176	24	48	72.3493	25.1066	32	17	48.7891	0	7	0
ENSG00000111247.15	RAD51AP1	28.0319	66.0263	13	40	73.4575	61.8851	2	34	0	46.8375	0	24
ENSG00000111261.14	MANSC1	40.6072	50.3733	20	10	51.9422	0	3	0	54	0	1	0
ENSG00000111328.7	CDK2AP1	60.7969	48.6662	75	26	33.5753	35.9468	69	8	44.3052	0	36	0
ENSG00000111481.10	COPZ1	122.712	50.9331	26	10	55.3655	30.1319	7	7	60.6169	89.7998	6	2
ENSG00000111490.15	TBC1D30	41.0333	39.9304	17	10	16.1496	18.4932	3	2	0	28.2293	0	4
ENSG00000111530.13	CAND1	38.6794	32.3831	14	11	52	34.385	1	5	0	0	0	0
ENSG00000111581.10	NUP107	20.0543	29.7009	13	156	0	81.6217	0	44	0	48.0786	0	70
ENSG00000111596.14	CNOT2	87.43	29.7713	15	38	60.6179	28.2894	4	14	78	0	1	0
ENSG00000111647.13	UHRF1BP1L	46.1966	56.0683	12	10	94.4352	0	2	0	106.489	91.7459	2	15
ENSG00000111665.12	CDCA3	28.6448	28.6303	91	12	29.1531	0	46	0	44.0405	0	36	0
ENSG00000111669.15	TPI1	40.7786	29.3328	212	17	39.779	29.5763	82	3	0	0	0	0
ENSG00000111670.16	GNPTAB	28.3765	116.18	10	50	22.202	39.5357	3	10	0	0	0	0
ENSG00000111711.10	GOLT1B	32.8209	63.0448	13	85	0	52.309	0	17	19.9611	62.2678	4	33
ENSG00000111728.10	ST8SIA1	34.2401	19.7066	405	360	27.12	19.2936	102	80	26.8051	0	8	0
ENSG00000111737.12	RAB35	31.5455	51.6477	75	32	29.5186	33.8636	18	12	41.103	74.6767	4	20
ENSG00000111790.14	FGFR1OP2	36.2104	33.7925	10	147	0	102.622	0	20	105	139.778	1	8
ENSG00000111799.21	COL12A1	25.9603	39.5022	67	23	28.014	71.0577	19	16	0	42.178	0	11
ENSG00000111837.12	MAK	42.0745	31.9714	12	10	0	30	0	1	0	0	0	0
ENSG00000111913.20	RIPOR2	31.087	37.3761	29	12	15.3714	96.6094	12	3	4.19517	55.2871	7	7
ENSG00000111962.8	UST	28.3314	55.644	15	12	26.7206	41.1861	5	4	0	39	0	1
ENSG00000112200.17	ZNF451	63.0103	46.12	49	10	31.3252	13	18	1	36.4208	0	32	0
ENSG00000112249.14	ASCC3	44.4699	58.3774	30	11	72.4124	0	14	0	64.8433	0	14	0
ENSG00000112273.7	HDGFL1	43.4874	52.9089	49	11	44.0193	19.4936	21	2	34.734	0	43	0
ENSG00000112294.14	ALDH5A1	32.608	22.5014	17	42	0	37.9222	0	5	0	95.8126	0	13
ENSG00000112305.15	SMAP1	25.8858	50.9187	19	11	41.4246	21.542	2	7	0	0	0	0
ENSG00000112333.12	NR2E1	24.913	41.0737	18	265	24.158	42.1006	6	156	81.3329	26.0086	14	49
ENSG00000112531.17	QKI	23.8853	26.7793	150	25	41.0323	41.2311	106	2	75.116	210.495	151	2
ENSG00000112584.14	FAM120B	51.0037	31.4959	26	146	0	23.8986	0	29	0	22.4064	0	8
ENSG00000112592.14	TBP	16.9911	40.759	50	129	26.443	49.7108	16	22	45.3567	39.4254	8	28
ENSG00000112679.14	DUSP22	33.5868	45.778	27	247	29.1683	40.8886	3	73	0	41.8968	0	101
ENSG00000112759.19	SLC29A1	29.1107	28.1068	117	482	30.8168	42.9597	27	183	0	39.4679	0	119
ENSG00000112941.14	TENT4A	51.4541	24.7178	15	705	62.5327	41.1185	3	419	85.6956	118.936	4	423
ENSG00000112977.16	DAP	29.7373	41.8335	53	35	40.8847	40.772	25	32	49.7978	81.5544	37	39
ENSG00000112983.18	BRD8	22.8243	46.7051	228	15	23.7191	0	54	0	42.3917	50	10	1
ENSG00000112996.11	MRPS30	31.7198	47.8751	53	12	31.2802	45	27	1	59.3435	0	6	0
ENSG00000113068.10	PFDN1	29.9876	56.9178	17	48	139.628	40.7466	3	23	0	0	0	0
ENSG00000113141.18	IK	30.1946	47.3755	23	256	29.5804	55.2565	2	39	0	62.6172	0	12
ENSG00000113161.16	HMGCR	63.1688	100.228	70	14	171.457	48.8205	15	17	157.502	115.67	24	15
ENSG00000113194.13	FAF2	42.5367	53.5918	18	21	37.3148	37.4166	12	2	0	0	0	0
ENSG00000113231.14	PDE8B	40.8714	39.9854	85	330	41.4816	29.1332	28	94	0	44.629	0	6
ENSG00000113282.14	CLINT1	35.6476	38.5748	13	146	49.1426	82.1435	2	68	70.1997	55.5654	2	60
ENSG00000113318.11	MSH3	25.2074	48.4128	30	27	16.7652	47.727	4	27	0	85.6615	0	3
ENSG00000113391.19	FAM172A	42.1331	24.4936	13	13	26.4068	14.9666	3	2	0	0	0	0
ENSG00000113407.14	TARS1	27.2811	31.9256	52	200	36.0985	28.9576	3	53	0	0	0	0
ENSG00000113569.16	NUP155	44.2711	35.2735	30	12	0	80.8371	0	4	16	53.6656	1	2
ENSG00000113597.18	TRAPPC13	32.1421	30.0096	22	14	32.2616	135.967	11	2	0	0	0	0
ENSG00000113643.9	RARS1	34.8498	44.1678	14	150	25.0442	33.1153	3	31	0	0	0	0
ENSG00000113645.15	WWC1	33.676	25.2201	10	53	43.2604	46.8705	3	22	0	0	0	0
ENSG00000113734.18	BNIP1	15.1936	34.3941	62	88	43.4761	68.3887	14	31	0	92.2024	0	88
ENSG00000113812.14	ACTR8	27.4618	38.6773	50	17	20.6768	25.411	3	6	0	0	0	0
ENSG00000113966.10	ARL6	32.8724	38.8431	50	14	45.489	53.5444	11	2	15.3583	15	11	1
ENSG00000114062.22	UBE3A	61.7196	37.345	22	31	45.4313	48.1264	2	10	129.157	116.709	32	2
ENSG00000114268.12	PFKFB4	48.1025	27.3773	19	29	43	21.2588	1	10	0	0	0	0
ENSG00000114346.14	ECT2	43.8047	40.3727	75	150	40.6516	43.5455	27	103	48.9592	45.3452	2	86
ENSG00000114353.17	GNAI2	21.0641	15.8342	19	48	12.6034	32.4778	3	35	0	11.874	0	8
ENSG00000114455.13	HHLA2	21.3339	60.0556	12	75	13.4907	40.9243	2	36	0	44.1856	0	25
ENSG00000114503.11	NCBP2	50.5637	38.9529	14	135	46.6803	86.1407	14	58	54.1447	92.2256	8	121
ENSG00000114520.11	SNX4	47.5406	46.7865	12	122	55	52.5922	1	41	0	17.1417	0	7
ENSG00000114648.12	KLHL18	22.966	49.0379	19	302	0	62.6659	0	128	48.4639	45.3917	19	26
ENSG00000114650.20	SCAP	21.6037	45.6092	771	25	21.2183	26	167	1	36.5986	0	32	0
ENSG00000114686.9	MRPL3	34.5576	33.9109	75	25	35.0156	23.4521	53	2	41.4526	97.7497	25	2
ENSG00000114737.16	CISH	32.0231	26.1839	55	19	59.9205	24.4966	12	3	56.1668	100.598	16	2
ENSG00000114742.14	WDR48	43.7974	69.2395	32	30	34.0188	48.1816	13	38	35.0441	88.2331	11	15
ENSG00000114744.9	COMMD2	43.3155	72.0683	111	19	108.915	0	26	0	70.9591	78.193	79	6
ENSG00000114745.13	GORASP1	33.2018	37.9801	35	34	22.781	15.4918	6	3	0	0	0	0
ENSG00000114770.17	ABCC5	166.592	34.0426	11	21	151.816	47	2	1	0	0	0	0
ENSG00000114850.7	SSR3	50.1541	123.456	60	20	35.9535	21.6768	32	8	23.7988	51.0882	20	2
ENSG00000114857.18	NKTR	28.0458	34.0374	13	18	22	35.7417	1	7	0	0	0	0
ENSG00000115020.17	PIKFYVE	40.395	49.9855	75	30	72.8575	125.837	21	33	98.9848	157.866	53	20
ENSG00000115073.8	ACTR1B	74.3678	40.7388	109	12	43.9712	35.5012	56	10	0	0	0	0
ENSG00000115109.14	EPB41L5	18.1279	17.3592	15	149	0	45.1456	0	93	113.63	90.2654	3	90
ENSG00000115159.16	GPD2	39.0882	28.7758	51	11	61.7908	28.8536	19	12	131.027	59.7198	37	4
ENSG00000115207.13	GTF3C2	32.5431	39.7911	67	143	26.3645	25.5885	19	38	0	71	0	1
ENSG00000115233.12	PSMD14	46.125	33.8576	25	125	36.5113	29.5659	5	28	61.3728	0	3	0
ENSG00000115306.16	SPTBN1	41.2103	58.2093	241	11	30.409	0	63	0	54.8944	0	58	0
ENSG00000115355.17	CCDC88A	27.2889	40.4614	10	49	0	36.9244	0	35	0	0	0	0
ENSG00000115392.12	FANCL	55.2406	38.8161	10	134	0	36.8201	0	44	0	27.0748	0	6
ENSG00000115484.15	CCT4	82.8398	42.8193	27	64	37.8481	31.4617	12	25	0	24.5298	0	33
ENSG00000115486.12	GGCX	41.7759	45.3897	32	10	32.1388	46.2139	6	3	42.8087	0	9	0
ENSG00000115504.15	EHBP1	34.4094	53.091	24	21	31.5966	60.741	5	8	204.705	85.0279	2	22
ENSG00000115520.8	COQ10B	47.956	56.9855	153	22	71.4927	30.9695	53	5	73.4008	26.3932	86	6
ENSG00000115524.17	SF3B1	31.2273	28.4857	103	12	47.1225	0	53	0	28.6901	0	55	0
ENSG00000115540.15	MOB4	64.1699	36.4717	10	28	71.2267	26.1723	3	12	0	0	0	0
ENSG00000115561.16	CHMP3	53.9735	47.4538	31	23	36.0392	23	30	1	35.0223	170.565	3	8
ENSG00000115648.14	MLPH	29.694	46.5708	15	33	0	31.791	0	3	0	0	0	0
ENSG00000115652.15	UXS1	27.8025	28.9399	10	144	30.1263	32.0079	6	87	149	55.6902	1	66
ENSG00000115677.17	HDLBP	27.5414	43.7204	418	61	23.5317	31.4416	52	30	151.549	15	2	1
ENSG00000115687.14	PASK	34.4888	35.4244	129	25	32.8362	72.6636	37	2	54.5303	0	30	0
ENSG00000115694.15	STK25	28.7476	38.5768	54	160	19.3187	30.7959	11	69	0	54.4099	0	23
ENSG00000115762.16	PLEKHB2	19.4556	138.484	16	63	38.8789	93.626	14	31	0	40.949	0	55
ENSG00000115839.18	RAB3GAP1	34.0916	60.6672	15	46	0	54.8472	0	23	0	0	0	0
ENSG00000115840.14	SLC25A12	104.323	50.374	13	27	46	53.0607	1	7	0	0	0	0
ENSG00000115896.16	PLCL1	37.4578	39.8341	42	18	32.7253	47.9062	22	2	0	55.7629	0	4
ENSG00000115944.15	COX7A2L	33.3802	79.2098	82	124	44.7471	46.4714	58	76	55.6715	56.2066	27	109
ENSG00000115947.14	ORC4	29.5823	32.2711	166	15	24.0321	0	50	0	63.46	0	10	0
ENSG00000115970.18	THADA	68.3962	36.6559	14	34	0	24.216	0	7	0	0	0	0
ENSG00000115993.13	TRAK2	46.4445	55.6434	10	30	96.6092	51.1804	5	3	78.2732	118	6	1
ENSG00000116030.17	SUMO1	28.9359	32.647	292	34	53.2333	36.1512	71	8	54.2456	67	66	1
ENSG00000116095.11	PLEKHA3	35.353	57.5113	36	10	51.0725	61.3351	6	2	41.9068	184.405	8	6
ENSG00000116127.19	ALMS1	67.4166	35.8199	16	92	47.5861	65.0313	3	59	65.8379	39.0132	12	37
ENSG00000116138.13	DNAJC16	38.4458	37.5469	11	35	0	45.3878	0	25	0	92.5392	0	21
ENSG00000116209.12	TMEM59	87.7857	41.2881	15	180	68.819	39.5748	14	109	78.9264	45.0433	36	95
ENSG00000116237.16	ICMT	37.4233	123.749	138	46	24.8738	56.3955	43	39	0	54.3361	0	25
ENSG00000116273.6	PHF13	22.3878	52.2921	26	154	29.6107	64.7411	4	96	0	72.8244	0	163
ENSG00000116285.13	ERRFI1	22.486	44.0836	10	13	62.7729	0	18	0	35.8512	65	3	1
ENSG00000116396.15	KCNC4	38.0011	40.4214	22	77	32.7508	28.8725	4	19	32.3777	35.8539	5	13
ENSG00000116489.13	CAPZA1	38.5175	26.3367	87	163	54.4488	29.2416	38	35	59.6571	68.5469	32	3
ENSG00000116525.14	TRIM62	25.9844	39.6782	36	118	21	76.826	1	53	31	87.1916	1	31
ENSG00000116560.11	SFPQ	26.2117	28.275	176	100	47.7858	111.097	150	41	59.5714	119.223	79	32
ENSG00000116668.13	SWT1	29.4721	39.6141	35	14	81.3558	38.7724	17	5	56.3358	111.737	26	5
ENSG00000116698.21	SMG7	36.6211	51.4535	21	83	0	24.8064	0	45	0	20.7429	0	3
ENSG00000116752.6	BCAS2	38.6576	27.3587	68	92	40.9398	21.1869	49	52	80.2162	36.9917	11	5
ENSG00000116754.13	SRSF11	27.1636	54.4865	33	26	46.9683	42.0451	29	5	41.3124	0	14	0
ENSG00000116833.14	NR5A2	28.4259	26.1112	13	15	0	16	0	1	0	0	0	0
ENSG00000116857.17	TMEM9	66.1059	45.2	39	334	28.6147	35.6016	10	112	96.0316	71.4652	24	60
ENSG00000116885.18	OSCP1	26.8411	44.4401	27	100	26.472	25.2829	15	13	0	101.012	0	12
ENSG00000117000.9	RLF	28.3129	38.5795	69	71	16.3625	28.8678	20	10	0	23.6979	0	9
ENSG00000117118.10	SDHB	27.1954	20.2076	156	177	26.7671	28.2297	70	76	16.9715	47.8778	43	98
ENSG00000117153.16	KLHL12	51.4243	58.3497	129	24	39.4674	65.0825	78	12	53.9272	33	94	1
ENSG00000117222.14	RBBP5	45.2619	44.5131	25	104	34.1551	57.0262	9	41	0	59.148	0	33
ENSG00000117298.16	ECE1	28.7915	70.0171	17	15	15	25.3722	1	6	0	50.8158	0	21
ENSG00000117399.14	CDC20	44.6879	25.7681	360	223	62.231	43.1642	121	56	84.0254	80.2342	260	115
ENSG00000117408.11	IPO13	40.3559	109.836	41	13	42.3117	54.2312	25	17	0	0	0	0
ENSG00000117450.15	PRDX1	89.82	63.0915	13	178	52.3576	39.8376	15	86	52.6272	45.5139	11	19
ENSG00000117479.15	SLC19A2	20.1243	18.6948	12	84	59.8997	61.336	4	65	26.2118	61.468	3	39
ENSG00000117500.13	TMED5	40.0469	117.389	11	13	0	48.9989	0	6	0	0	0	0
ENSG00000117519.16	CNN3	33.0141	28.9029	340	666	65.4876	49.335	132	440	109.505	72.5739	56	513
ENSG00000117592.9	PRDX6	67.5085	34.0257	14	21	59.2524	38.168	6	17	33	0	1	0
ENSG00000117632.23	STMN1	56.5961	47.9206	53	10	52.9307	0	29	0	22.1681	0	4	0
ENSG00000117640.18	MTFR1L	42.8994	57.5681	43	40	0	35.3738	0	20	0	0	0	0
ENSG00000117859.19	OSBPL9	36.3804	21.0865	117	35	66.3082	24.2542	35	3	56.6089	69	27	1
ENSG00000117868.17	ESYT2	24.8587	94.0823	11	32	20.4238	58.3776	4	21	0	66.6276	0	26
ENSG00000117877.11	POLR1G	17.8849	48.5218	27	43	15.5965	39.8648	9	12	134	44.5189	1	7
ENSG00000117899.11	MESD	48.381	24.5299	37	10	40.3696	0	6	0	0	0	0	0
ENSG00000118369.13	USP35	33.037	55.3779	61	101	19.256	72.26	3	44	0	86.2318	0	121
ENSG00000118482.12	PHF3	30.4383	25.6533	104	36	111.38	29.6952	25	5	125.316	0	10	0
ENSG00000118564.15	FBXL5	46.8073	41.9299	168	21	43.5974	0	70	0	60.165	0	39	0
ENSG00000118655.7	DCLRE1B	29.221	26.0957	49	63	30.096	33.8493	13	12	77	51	1	1
ENSG00000118689.15	FOXO3	25.9223	55.5293	17	36	0	25.2591	0	23	0	0	0	0
ENSG00000118816.11	CCNI	51.482	46.3631	16	562	0	40.3688	0	165	0	35.608	0	41
ENSG00000118971.9	CCND2	37.5241	75.0212	15	224	37.9473	45.4728	2	47	0	45.944	0	12
ENSG00000119335.17	SET	42.5047	37.2016	225	140	53.7897	40.8858	88	36	64.5936	38.6531	165	3
ENSG00000119402.17	FBXW2	34.6672	29.8603	22	101	30.5281	31.425	4	39	23.3286	70.7334	3	44
ENSG00000119431.9	HDHD3	26.5115	41.1171	126	10	25.188	0	19	0	0	0	0	0
ENSG00000119471.15	HSDL2	22.9049	24.2672	11	16	0	0	0	0	14.9801	0	7	0
ENSG00000119541.10	VPS4B	36.3298	40.5398	137	16	51.3983	101.682	43	9	60.6141	0	31	0
ENSG00000119616.11	FCF1	30.1843	20.9953	18	34	36.7301	46.5497	8	13	48	110.595	1	5
ENSG00000119661.15	DNAL1	36.4816	33.3122	24	13	21	0	1	0	0	0	0	0
ENSG00000119685.20	TTLL5	37.0799	24.8166	14	13	41.9881	22.6318	2	3	0	0	0	0
ENSG00000119686.10	FLVCR2	45.7369	53.6202	21	136	16.8119	31.9184	5	54	22	23.2382	1	14
ENSG00000119698.12	PPP4R4	29.6731	18.4184	41	26	90.5942	28.6182	18	2	49.9933	0	19	0
ENSG00000119707.14	RBM25	44.8509	138.403	20	12	76.6087	29.6648	9	2	0	0	0	0
ENSG00000119772.17	DNMT3A	36.0804	22.8019	59	137	25.5302	18.2788	11	21	0	0	0	0
ENSG00000119777.20	TMEM214	53.7337	30.0068	20	54	0	22.8895	0	5	0	0	0	0
ENSG00000119778.15	ATAD2B	44.737	51.8569	10	36	25.3361	0	5	0	0	145.502	0	11
ENSG00000119787.14	ATL2	30.3561	23.938	134	30	61.3809	15.3994	73	10	77.7963	121.984	71	2
ENSG00000119878.6	CRIPT	40.2314	17.3517	15	10	0	25.4951	0	2	0	0	0	0
ENSG00000119906.13	SLF2	44.4957	47.5747	15	58	94.8683	48.0134	2	5	0	27.7732	0	13
ENSG00000119977.21	TCTN3	29.5212	74.1637	104	24	21.5746	21.8281	16	9	67.4092	0	2	0
ENSG00000120008.16	WDR11	27.015	30.1974	10	100	21.5264	28.9857	3	30	0	34.431	0	23
ENSG00000120053.12	GOT1	46.059	46.5615	76	99	37.7269	34.2818	27	28	53	40	1	1
ENSG00000120063.10	GNA13	38.6581	43.1701	201	64	31.5177	91.1464	108	17	34.3548	92.686	62	41
ENSG00000120159.13	CAAP1	22.9997	33.4439	12	18	0	52.0122	0	4	0	92.2536	0	6
ENSG00000120253.14	NUP43	69.8752	56.0113	10	59	0	62.4985	0	65	0	62.3571	0	37
ENSG00000120254.16	MTHFD1L	30.5656	38.2514	20	18	27	32.5721	1	4	0	43.963	0	5
ENSG00000120438.12	TCP1	57.5065	52.2839	495	15	36.5738	29.7206	157	13	37.004	28.9696	24	9
ENSG00000120539.15	MASTL	57.344	55.7655	64	10	54.7698	0	21	0	48.8211	0	16	0
ENSG00000120669.16	SOHLH2	40.3485	39.548	37	145	72.6068	73.7056	8	146	89.1358	96.7856	13	199
ENSG00000120688.9	WBP4	33.9364	20.5307	36	29	52.8048	29.8319	14	9	193	0	1	0
ENSG00000120694.20	HSPH1	73.7158	36.2912	12	61	25.4165	24.7581	2	26	0	0	0	0
ENSG00000120699.13	EXOSC8	53.6664	44.9037	68	22	28.5678	15.2057	15	4	66.998	0	8	0
ENSG00000120705.13	ETF1	32.0533	84.1233	34	16	10	29.8149	1	7	0	0	0	0
ENSG00000120725.13	SIL1	44.7152	35.2843	44	89	59.1928	28.012	9	28	45	48.7442	1	2
ENSG00000120756.13	PLS1	43.5335	61.7395	15	181	30.2643	62.6074	3	79	0	57.2128	0	119
ENSG00000120798.17	NR2C1	18.3355	34.7391	15	77	32.2614	34.877	4	55	70.7233	48.1256	5	48
ENSG00000120833.14	SOCS2	50.6182	34.513	11	85	75.4983	47.6368	2	70	49.0802	44.2601	6	32
ENSG00000120910.15	PPP3CC	26.559	34.7941	19	29	0	84.2201	0	5	0	41.5235	0	3
ENSG00000120942.14	UBIAD1	22.9601	32.862	68	151	22.97	32.6964	31	21	25.7265	53.2413	6	3
ENSG00000120963.12	ZNF706	32.8962	20.9753	172	21	44.1546	34.3253	71	13	30.3811	72.2325	37	3
ENSG00000121039.10	RDH10	37.099	44.385	109	23	52.331	102.809	27	23	51.7741	103.595	52	24
ENSG00000121274.14	TENT4B	42.9752	27.888	28	28	0	20.9342	0	17	0	51	0	1
ENSG00000121281.13	ADCY7	26.6204	32.7595	15	28	0	68.0648	0	8	0	54.0434	0	8
ENSG00000121413.13	ZSCAN18	36.451	26.6185	16	13	16.9706	0	2	0	0	0	0	0
ENSG00000121454.6	LHX4	55.7378	37.0652	21	11	23.811	0	3	0	59	0	1	0
ENSG00000121579.13	NAA50	27.0196	69.8111	34	82	24	48.6585	1	26	0	63.7055	0	12
ENSG00000121621.7	KIF18A	31.2228	21.5226	16	48	36.1269	51.7813	3	12	0	51.3272	0	33
ENSG00000121644.19	DESI2	31.6813	25.1973	12	33	20.6709	20.3758	10	4	0	0	0	0
ENSG00000121864.10	ZNF639	37.1075	34.7264	16	18	23.1716	0	4	0	0	87	0	1
ENSG00000121879.6	PIK3CA	23.5798	31.7132	12	17	22.0416	0	5	0	0	32.0916	0	7
ENSG00000121892.15	PDS5A	28.4353	28.4633	10	18	24.1518	18	6	1	56	0	1	0
ENSG00000121957.15	GPSM2	29.3913	26.5895	59	57	23.2961	19.5514	19	11	0	0	0	0
ENSG00000122417.15	ODF2L	36.2859	22.7765	21	15	67.7907	0	6	0	0	0	0	0
ENSG00000122435.10	TRMT13	19.9891	23.9078	10	30	0	36.7937	0	10	0	109.301	0	9
ENSG00000122507.21	BBS9	79.7393	36.7301	27	27	47.4823	31.4419	61	36	69.9057	81.8774	41	6
ENSG00000122557.11	HERPUD2	16.0302	24.5755	12	86	98	29.9478	1	20	113.364	32.1817	17	11
ENSG00000122565.19	CBX3	35.8235	43.0166	12	81	13.7373	38.923	5	2	0	57.3879	0	3
ENSG00000122592.8	HOXA7	3.27846	50.4915	15	37	11	45.0702	1	20	38.4032	74.3427	5	3
ENSG00000122691.13	TWIST1	33.6654	34.2538	83	20	64.9761	28.9953	28	31	48.8902	0	41	0
ENSG00000122729.19	ACO1	26.5923	45.7415	31	35	30.8474	38.399	11	16	0	0	0	0
ENSG00000122986.14	HVCN1	20.4516	34.7599	20	123	0	29.4315	0	19	0	18	0	1
ENSG00000123064.13	DDX54	50.1015	31.0123	610	48	48.0218	23.0811	218	10	63.7061	116.942	324	5
ENSG00000123091.5	RNF11	68.9887	43.574	42	13	43.203	26.6555	5	13	96.3479	0	4	0
ENSG00000123094.15	RASSF8	37.8323	42.2423	34	25	43.1915	83.8951	10	7	44.6152	103.427	7	6
ENSG00000123130.17	ACOT9	57.7188	31.2054	10	60	0	43.906	0	18	0	38.9	0	22
ENSG00000123200.17	ZC3H13	32.5275	22.911	115	11	52.0192	40	54	1	74.8272	3	49	1
ENSG00000123213.23	NLN	51.5679	68.8836	10	29	0	13.2065	0	8	0	0	0	0
ENSG00000123243.15	ITIH5	44.7889	39.6335	15	61	32.9707	22.4229	8	11	29.4958	11.5679	2	7
ENSG00000123268.9	ATF1	32.6703	17.259	16	11	4.64159	37.7463	3	4	29	38	1	1
ENSG00000123352.18	SPATS2	42.131	35.278	26	11	43.2353	31.9884	10	5	0	0	0	0
ENSG00000123575.9	FAM199X	38.9435	29.7546	103	10	87.4292	0	42	0	65.3291	158.064	68	7
ENSG00000123737.13	EXOSC9	30.1694	33.5201	126	248	28.6461	49.5824	20	114	23.2072	38.3777	6	150
ENSG00000123908.12	AGO2	29.051	42.9541	11	31	12.2474	48.7689	2	7	0	78.3133	0	8
ENSG00000123992.20	DNPEP	38.4091	38.475	16	18	20	20	1	1	0	0	0	0
ENSG00000124126.14	PREX1	26.4319	32.3553	58	109	17.1211	58.193	6	34	0	29.6374	0	27
ENSG00000124160.12	NCOA5	39.4733	36.0938	35	57	98	88.6808	1	17	0	140.38	0	25
ENSG00000124191.18	TOX2	55.6583	29.7031	16	110	18.8136	32.9387	7	79	18	38.6173	1	37
ENSG00000124222.22	STX16	50.6334	68.6606	33	94	52.8229	117.954	23	30	82.4249	110.809	6	58
ENSG00000124243.17	BCAS4	11.701	47.4568	13	61	7.34847	30.033	2	11	0	0	0	0
ENSG00000124275.15	MTRR	18.1505	31.1319	13	20	0	48.0159	0	7	0	30.9626	0	8
ENSG00000124422.12	USP22	62.1695	96.3261	26	31	36.1447	65.4553	10	12	44.3447	86.9253	17	31
ENSG00000124541.7	RRP36	24.3266	31.0253	11	79	27	27.9976	1	14	0	0	0	0
ENSG00000124562.10	SNRPC	25.5218	36.1441	460	36	19.9153	20.199	137	2	92	0	1	0
ENSG00000124571.18	XPO5	55.297	48.519	30	60	34.6463	29.7522	11	13	0	0	0	0
ENSG00000124641.16	MED20	100.64	62.3956	20	215	0	55.0423	0	98	0	54.65	0	153
ENSG00000124659.7	TBCC	27.9867	43.1821	150	382	19.9328	31.0818	13	171	0	35.6258	0	76
ENSG00000124789.12	NUP153	38.3533	31.861	26	236	42.3731	44.9949	10	74	0	34.8511	0	13
ENSG00000124802.12	EEF1E1	32.9881	25.483	12	14	46.3939	49	3	1	141.801	0	3	0
ENSG00000125037.12	EMC3	33.0766	50.6335	224	15	26.3491	28.7928	48	3	133.909	0	11	0
ENSG00000125107.18	CNOT1	49.8896	67.2404	76	28	28.142	52.7215	16	8	0	29.9243	0	14
ENSG00000125257.16	ABCC4	20.622	48.4194	18	69	0	128.257	0	16	0	137.973	0	17
ENSG00000125449.7	ARMC7	56.1897	24.067	10	54	0	21.5043	0	22	0	0	0	0
ENSG00000125484.12	GTF3C4	35.2152	44.0992	31	10	31.5981	17	15	3	0	0	0	0
ENSG00000125485.17	DDX31	30.4319	41.4583	52	12	21.7586	0	8	0	0	0	0	0
ENSG00000125534.10	PPDPF	57.9753	27.4503	144	15	35.6701	30.9811	49	6	30.9098	0	8	0
ENSG00000125629.15	INSIG2	65.1117	51.1213	64	50	33.254	34.8217	16	19	124	29.1067	1	4
ENSG00000125630.16	POLR1B	45.5972	40.1765	36	33	23	17.4929	2	2	23	0	1	0
ENSG00000125633.11	CCDC93	44.2439	51.8045	37	46	37.1022	19.4294	27	5	66.4602	0	7	0
ENSG00000125753.14	VASP	31.1196	16.5225	12	13	41	0	1	0	0	0	0	0
ENSG00000125870.11	SNRPB2	38.4033	33.7608	83	12	51.4588	20.4939	22	2	92.6538	0	24	0
ENSG00000125872.8	LRRN4	43.2731	27.7839	27	20	25.383	73	5	1	0	29	0	1
ENSG00000125898.13	FAM110A	29.5081	41.1432	61	283	32.3439	29.5653	18	51	0	32.0544	0	22
ENSG00000125912.11	NCLN	38.6105	130.839	12	12	42.967	35.5362	7	14	0	0	0	0
ENSG00000125945.15	ZNF436	42.3275	64.6762	13	64	62.2623	33.3211	4	19	25	65.4786	1	10
ENSG00000125952.20	MAX	30.2921	32.3648	18	103	0	51.7606	0	51	0	62.3644	0	61
ENSG00000126001.16	CEP250	30.987	57.232	61	77	36.5075	33.2133	9	17	0	49.7042	0	6
ENSG00000126003.7	PLAGL2	43.2847	32.1806	71	259	25.6597	29.6057	10	68	0	49.7887	0	6
ENSG00000126067.12	PSMB2	108.212	34.6034	49	21	83.4201	21.5639	38	2	70.7144	55.5086	42	4
ENSG00000126106.14	TMEM53	40.04	24.1608	13	21	32.0115	22.8446	4	5	0	0	0	0
ENSG00000126214.21	KLC1	42.8819	36.6194	22	49	25.8079	31.1631	10	8	123	64.4021	1	16
ENSG00000126581.13	BECN1	15.5441	26.9535	19	43	61.0292	31.5566	13	21	20.9789	137.997	7	13
ENSG00000126773.13	PCNX4	73.4724	37.6654	10	62	0	52.6509	0	42	0	58.2357	0	58
ENSG00000126822.17	PLEKHG3	33.1956	38.0534	47	87	36.3368	30.6901	6	16	0	0	0	0
ENSG00000126883.17	NUP214	41.4842	34.7131	193	52	26.2189	74.0114	46	30	15	128.341	1	11
ENSG00000127080.10	IPPK	56.7716	40.3157	53	13	35.7524	0	41	0	71	0	1	0
ENSG00000127184.13	COX7C	106.66	36.8647	112	29	64.3734	56.6705	91	3	83.0285	62.8676	97	5
ENSG00000127191.18	TRAF2	32.0882	36.9065	86	560	39.8925	28.3509	42	89	61.8692	0	19	0
ENSG00000127423.11	AUNIP	30.2721	49.6043	88	245	21.4746	54.8532	29	95	13.4907	52.2516	2	69
ENSG00000127528.6	KLF2	18.4035	24.027	620	17	25.9267	27.4448	149	3	60.9858	0	291	0
ENSG00000127554.13	GFER	39.0702	85.9131	57	10	34.1204	131.935	17	5	0	0	0	0
ENSG00000127564.17	PKMYT1	37.9044	33.1992	47	35	48.6086	66.2544	4	7	76.1871	34	18	1
ENSG00000127774.7	EMC6	19.3664	33.8605	20	149	16	26.2182	1	37	0	0	0	0
ENSG00000127903.14	ZNF835	21.3352	51.7476	14	10	34.6347	90.8035	7	4	45.6771	0	16	0
ENSG00000127946.17	HIP1	27.979	47.0196	40	49	0	57.6175	0	9	0	94.5368	0	4
ENSG00000127995.17	CASD1	52.3172	37.85	17	40	0	51.3342	0	4	58.7917	25	4	1
ENSG00000128016.7	ZFP36	35.5239	20.2224	16	147	18	35.2253	2	77	0	29.8166	0	32
ENSG00000128050.9	PAICS	54.8408	47.9057	22	38	75.6992	29.8267	9	36	32.6717	68.5942	26	6
ENSG00000128266.9	GNAZ	39.3734	64.07	13	10	219.495	0	5	0	0	0	0	0
ENSG00000128512.23	DOCK4	52.67	33.6327	10	19	0	12	0	1	0	0	0	0
ENSG00000128513.16	POT1	14.8778	46.6168	10	15	0	45.9689	0	6	0	28.9885	0	3
ENSG00000128534.8	LSM8	14.9125	23.197	85	34	20.7069	21.6985	51	8	30.9188	82.8493	21	2
ENSG00000128590.5	DNAJB9	67.8827	65.8438	28	36	29.089	66.09	17	10	0	69.1267	0	34
ENSG00000128595.17	CALU	71.8993	72.1846	15	74	35.3206	46.1111	3	16	101	17.1017	1	9
ENSG00000128607.14	KLHDC10	30.5512	44.268	26	30	25.4558	67.5449	2	9	0	53.353	0	5
ENSG00000128699.14	ORMDL1	49.3846	34.2732	11	281	19.4411	41.6007	6	121	0	55.1013	0	124
ENSG00000128915.12	ICE2	51.7853	55.5334	27	14	115.035	63.3844	25	8	75.5854	0	34	0
ENSG00000128951.14	DUT	52.8302	42.8962	130	54	33.0015	54.8141	44	11	0	0	0	0
ENSG00000129071.10	MBD4	17.1003	32.5821	222	33	22.9559	37.9781	118	6	33.3159	0	58	0
ENSG00000129083.13	COPB1	40.5713	26.0248	23	101	26.7495	70.4012	9	29	0	52.1061	0	83
ENSG00000129116.19	PALLD	17.3627	31.9858	10	46	0	20.8001	0	15	0	32.5269	0	2
ENSG00000129235.11	TXNDC17	120.957	39.7462	84	15	103.699	32.5665	106	6	74.3566	0	254	0
ENSG00000129347.21	KRI1	25.414	27.9133	24	10	23.3041	31	5	1	0	0	0	0
ENSG00000129460.16	NGDN	34.2484	48.805	328	50	42.1267	65.4138	94	16	44.3195	91.4291	116	14
ENSG00000129518.9	EAPP	36.0606	33.0146	50	39	22.256	32.1424	9	17	0	31.5517	0	5
ENSG00000129534.14	MIS18BP1	38.5122	34.8265	38	12	26.5053	65.5327	8	8	31	181.097	1	6
ENSG00000129595.14	EPB41L4A	39.257	39.6006	14	35	21.8876	31.9976	5	5	0	40.4969	0	2
ENSG00000129657.16	SEC14L1	46.2743	41.7576	63	207	23.1077	97.8711	4	47	40.2492	54.2772	2	128
ENSG00000129691.16	ASH2L	34.3154	18.1392	36	15	59.4818	0	12	0	0	0	0	0
ENSG00000129696.13	TTI2	18.8706	32.0592	19	55	27.0005	24.3592	3	3	0	0	0	0
ENSG00000129757.14	CDKN1C	4.42073	27.6559	17	23	2.6684	34.9071	3	7	43.6946	53.4977	20	2
ENSG00000129810.15	SGO1	30.8949	63.1228	22	14	36.9172	94.3911	5	14	0	94.9069	0	11
ENSG00000130023.16	ERMARD	32.2954	33.8275	459	61	27.9595	34.5452	118	14	18.7008	29.762	4	10
ENSG00000130226.17	DPP6	40.8744	20.343	14	10	19.8776	13.5814	3	5	0	0	0	0
ENSG00000130254.12	SAFB2	24.6073	42.5618	12	14	21.1481	50.393	5	9	0	88.9261	0	9
ENSG00000130255.13	RPL36	100.052	58.4657	572	46	94.9143	46.9543	688	6	87.9781	54.8691	1414	25
ENSG00000130340.16	SNX9	28.808	62.3171	37	27	28.6644	63.382	16	31	13.0629	0	6	0
ENSG00000130349.10	MTRES1	36.3565	37.4822	126	16	52.6891	0	52	0	45.3453	0	60	0
ENSG00000130383.7	FUT5	35.902	29.9121	10	12	0	48	0	1	0	0	0	0
ENSG00000130385.6	BMP15	43.1645	44.1283	26	34	0	35.5614	0	5	0	0	0	0
ENSG00000130402.13	ACTN4	2.5581	30.7776	10	42	4.82057	60.3511	4	20	0	0	0	0
ENSG00000130413.15	STK33	49.8892	30.8431	13	15	0	47	0	1	0	177	0	1
ENSG00000130511.16	SSBP4	26.4803	28.6362	11	69	20.6557	25.0589	5	7	0	0	0	0
ENSG00000130558.20	OLFM1	55.7116	22.9481	11	10	55	39.6977	1	3	26	0	1	0
ENSG00000130560.9	UBAC1	34.3866	72.9335	508	14	34.3498	41	140	1	44.2899	0	94	0
ENSG00000130695.16	CEP85	45.4216	46.0086	13	206	31.1766	79.9505	3	47	77.8974	74.4785	2	123
ENSG00000130720.13	FIBCD1	92.3203	92.0798	60	15	50.3897	77.2823	33	7	62.6009	0	9	0
ENSG00000130733.11	YIPF2	31.1146	42.7305	13	20	0	38.7063	0	13	0	27	0	1
ENSG00000130818.12	ZNF426	24.619	55.3984	12	34	38	43.5297	1	4	0	0	0	0
ENSG00000130826.18	DKC1	21.3934	23.3903	102	157	23.5892	22.36	30	31	18.3606	58	5	1
ENSG00000130921.8	C12orf65	32.0234	36.0027	235	67	33.2742	42.6819	111	9	36.3422	119	22	1
ENSG00000130939.20	UBE4B	52.506	66.5977	30	13	105.21	101.509	7	2	119.39	34.5689	14	3
ENSG00000131051.24	RBM39	47.4753	38.9613	96	32	66.9744	26.7458	17	18	0	14	0	1
ENSG00000131100.13	ATP6V1E1	97.0095	60.6282	12	144	41	32.8533	1	39	59.2453	0	2	0
ENSG00000131116.12	ZNF428	30.6977	54.5893	16	11	30.0857	23.091	3	3	0	0	0	0
ENSG00000131165.16	CHMP1A	92.2022	67.7683	10	58	0	50.9821	0	11	0	88.5026	0	3
ENSG00000131196.18	NFATC1	31.5148	56.1614	123	28	28.655	30.2487	8	4	30	15.2348	2	3
ENSG00000131242.18	RAB11FIP4	28.5969	34.562	14	56	0	42.92	0	11	0	0	0	0
ENSG00000131351.15	HAUS8	33.6373	19.8002	700	24	32.0597	23.4521	139	2	245	0	1	0
ENSG00000131375.10	CAPN7	35.0763	83.2725	91	12	58.8843	0	44	0	94.9905	160.857	31	3
ENSG00000131473.17	ACLY	55.0478	54.5717	26	361	54.7208	34.2021	8	174	37.1306	28.2228	17	107
ENSG00000131495.9	NDUFA2	61.1723	64.8911	52	20	70.5577	27.6656	62	16	62.5757	96	14	1
ENSG00000131507.11	NDFIP1	37.728	80.7825	33	54	34.9182	42.2868	6	36	0	64.2535	0	36
ENSG00000131508.16	UBE2D2	46.4832	28.6736	22	184	20.9301	29.3977	9	51	0	55.7773	0	33
ENSG00000131558.15	EXOC4	32.0642	44.7535	18	53	27.1109	30.8752	2	8	0	0	0	0
ENSG00000131653.13	TRAF7	37.1143	31.7314	152	49	40.2993	25.3477	61	9	36.9616	42.8135	59	2
ENSG00000131724.11	IL13RA1	35.8106	170.286	114	18	41.0983	82.0102	15	9	30.9892	93.8505	3	27
ENSG00000131748.16	STARD3	22.7737	70.978	153	11	16.0088	20	32	1	15.5754	0	10	0
ENSG00000131828.14	PDHA1	49.0458	96.6144	22	69	50.5562	55.0738	8	58	0	49	0	1
ENSG00000131848.9	ZSCAN5A	19.313	29.0867	13	29	18.4932	32.3043	2	5	0	0	0	0
ENSG00000131941.8	RHPN2	21.2271	47.1577	11	84	0	38.5953	0	46	0	64.1061	0	31
ENSG00000132002.9	DNAJB1	38.7759	37.5008	136	1091	29.3732	26.1594	37	250	0	29.2755	0	5
ENSG00000132016.11	C19orf57	45.0436	26.8008	30	12	51.4663	0	15	0	72.8597	0	19	0
ENSG00000132256.19	TRIM5	39.2179	40.7903	17	58	28.589	27.5982	5	38	12	19.79	1	7
ENSG00000132286.12	TIMM10B	24.8425	63.4692	14	23	14	32.0437	1	6	0	55.0999	0	2
ENSG00000132297.12	HHLA1	28.7948	42.8636	15	11	19.0653	30.5584	3	3	0	0	0	0
ENSG00000132359.15	RAP1GAP2	25.3699	78.3363	36	10	28.4768	53.1487	11	4	0	121.502	0	8
ENSG00000132436.11	FIGNL1	45.0362	33.4092	13	217	67.8511	36.3036	7	71	90.3655	47.747	23	58
ENSG00000132466.19	ANKRD17	55.4541	19.4001	36	10	35.3526	47.0813	8	4	0	0	0	0
ENSG00000132471.12	WBP2	90.8627	42.9144	49	117	42.523	31.4226	18	7	32.1734	42.7928	5	5
ENSG00000132485.14	ZRANB2	18.0648	43.0001	21	18	0	0	0	0	0	0	0	0
ENSG00000132510.10	KDM6B	17.9649	26.7631	23	193	29.8771	44.6537	11	53	86	32.2414	1	78
ENSG00000132563.16	REEP2	36.8498	30.8918	11	261	27.1579	23.1137	12	50	0	49.3586	0	12
ENSG00000132600.17	PRMT7	37.3152	31.4389	12	142	0	24.5277	0	21	0	69.4397	0	5
ENSG00000132604.11	TERF2	24.7168	41.697	14	14	0	25.9808	0	2	0	103.822	0	4
ENSG00000132646.11	PCNA	50.2947	53.9315	40	3826	26.7658	163.539	18	464	33.2842	144.358	14	1118
ENSG00000132661.4	NXT1	25.6339	45.889	318	143	25.242	42.5901	55	21	0	0	0	0
ENSG00000132718.9	SYT11	52.6989	80.7588	10	10	31.3606	92.4933	12	3	52.0963	0	12	0
ENSG00000132749.11	TESMIN	41.193	56.7758	25	11	19.8997	62.6568	2	10	0	0	0	0
ENSG00000132768.14	DPH2	30.146	35.9682	18	59	30.8638	38.1702	3	15	0	17.6433	0	4
ENSG00000132825.7	PPP1R3D	17.2059	36.5492	11	246	0	36.6488	0	108	0	36.1496	0	93
ENSG00000132849.21	PATJ	31.0097	68.924	11	15	0	45.4608	0	4	129	0	1	0
ENSG00000132938.21	MTUS2	25.5064	67.5385	15	11	23	0	1	0	0	0	0	0
ENSG00000132970.14	WASF3	32.1965	44.8521	102	12	56.0385	106.744	27	14	90.7594	69	35	1
ENSG00000132972.19	RNF17	30.0211	45.8835	10	62	0	26.8078	0	17	0	45.4313	0	2
ENSG00000133026.13	MYH10	26.3004	48.3575	27	10	24.0587	0	8	0	0	0	0	0
ENSG00000133028.12	SCO1	41.7145	30.3539	15	19	0	0	0	0	0	0	0	0
ENSG00000133112.17	TPT1	115.154	57.8776	586	134	94.5486	44.3609	421	82	95.5003	37.5592	1047	110
ENSG00000133256.13	PDE6B	35.0923	31.4913	40	48	33.5044	23.3999	24	18	82	0	1	0
ENSG00000133265.11	HSPBP1	73.2116	67.6391	14	41	127.929	42.8984	3	7	26.3189	0	5	0
ENSG00000133275.16	CSNK1G2	27.7369	25.9193	14	124	0	27.4458	0	25	0	0	0	0
ENSG00000133302.13	SLF1	35.0655	33.9598	40	104	57.7374	67.362	25	27	60.1716	33.522	8	71
ENSG00000133317.16	LGALS12	35.9714	29.4691	43	30	24.5323	23.7431	13	29	0	0	0	0
ENSG00000133392.18	MYH11	24.5513	10.7289	64	30	26.0694	7.07065	5	19	0	0	0	0
ENSG00000133606.11	MKRN1	29.0091	54.5466	25	74	5.13363	29.5354	6	64	0	35.8151	0	17
ENSG00000133612.19	AGAP3	30.7917	42.8223	25	68	21	23.7209	1	6	0	28.1455	0	17
ENSG00000133627.18	ACTR3B	32.2456	40.4389	32	55	53.5249	96.1284	6	16	0	120.85	0	28
ENSG00000133706.19	LARS1	37.7094	41.4599	11	69	0	39.2841	0	15	29.7321	0	2	0
ENSG00000133731.10	IMPA1	58.6275	62.3633	29	97	41.255	116.764	19	38	57.5055	99.8305	3	41
ENSG00000133835.17	HSD17B4	43.0682	43.3821	89	74	30.591	27.2315	20	6	0	29.6587	0	4
ENSG00000133863.9	TEX15	32.9955	24.9889	44	32	21.7295	51.7852	3	9	0	128.892	0	16
ENSG00000133874.2	RNF122	41.1312	35.58	12	750	39.4167	42.6044	28	162	23.2085	43.6226	44	47
ENSG00000133884.10	DPF2	45.6935	47.6768	603	16	47.7267	48.0595	338	17	46.1426	38.2211	249	4
ENSG00000134001.15	EIF2S1	32.0325	25.5836	149	13	27.1675	75	28	1	43.0197	0	4	0
ENSG00000134014.17	ELP3	39.988	27.3205	110	64	23.5667	22.7618	40	14	0	0	0	0
ENSG00000134056.12	MRPS36	19.9805	16.362	11	25	21.0175	15	17	1	0	0	0	0
ENSG00000134070.5	IRAK2	22.3822	35.7297	10	31	68	45.7507	1	24	0	72.7508	0	17
ENSG00000134108.14	ARL8B	49.5533	29.2956	37	44	114.572	41.6413	8	2	175.255	60.5969	27	8
ENSG00000134186.12	PRPF38B	38.8502	30.2508	12	10	24	175	1	1	0	96.1331	0	7
ENSG00000134247.10	PTGFRN	69.3697	52.8111	10	78	74.9711	73.7326	8	30	55.0958	76.276	11	30
ENSG00000134253.10	TRIM45	34.1934	76.1187	55	27	27.3118	51.506	29	9	0	54	0	1
ENSG00000134255.14	CEPT1	33.9873	41.6766	31	16	41.6669	61.3383	8	15	42.7657	85.6533	18	20
ENSG00000134258.17	VTCN1	14.219	36.594	10	64	17.4929	24.3743	2	16	0	55.1287	0	7
ENSG00000134317.18	GRHL1	23.9322	37.3603	134	32	62.3608	28.1517	38	4	62.327	118.617	26	2
ENSG00000134452.20	FBH1	29.3036	38.2702	25	266	48.1697	32.8493	9	53	9.27362	27.4853	2	12
ENSG00000134480.16	CCNH	28.2238	41.3638	20	257	21.7747	21.9018	5	108	0	10.889	0	5
ENSG00000134508.12	CABLES1	44.8189	42.8869	70	10	32.4805	20.347	22	2	0	0	0	0
ENSG00000134516.18	DOCK2	99.3337	15.3094	17	18	0	21.3071	0	6	0	44.9257	0	7
ENSG00000134597.16	RBMX2	33.7491	38.637	443	10	33.4515	25.4951	153	2	36.2519	0	121	0
ENSG00000134717.18	BTF3L4	31.2579	34.1741	28	225	27.7942	27.2632	4	73	0	19	0	1
ENSG00000134748.13	PRPF38A	21.3279	20.147	206	15	25.4911	23.5036	31	5	44.3035	87	4	1
ENSG00000134900.12	TPP2	25.4312	40.3088	13	22	20.3626	93.1023	6	16	0	71.489	0	27
ENSG00000134982.17	APC	42.654	52.2238	21	32	54.0253	37.2527	3	9	82	42.9922	1	3
ENSG00000135045.7	C9orf40	32.4387	38.818	37	29	134.028	32.927	11	12	83.2557	98.5926	64	3
ENSG00000135048.14	CEMIP2	53.9888	42.853	251	1031	41.4904	51.1807	154	265	42.3206	72.3509	78	162
ENSG00000135093.13	USP30	40.2917	41.5091	37	62	32.3309	39.371	6	28	55.8509	67.0908	7	16
ENSG00000135205.15	CCDC146	30.1169	42.55	10	76	0	27.2426	0	11	0	0	0	0
ENSG00000135241.17	PNPLA8	29.1893	27.0414	48	31	30.8488	45.7392	29	16	104.252	32.0388	8	10
ENSG00000135250.17	SRPK2	43.3326	41.4026	18	36	28.0397	35.1227	6	14	0	126	0	1
ENSG00000135451.13	TROAP	32.3076	31.8286	73	296	27.3572	54.6615	17	163	0	56.1208	0	321
ENSG00000135473.15	PAN2	34.4431	48.3271	39	106	30.6005	122.602	7	21	73.6034	106.993	5	57
ENSG00000135482.7	ZC3H10	18.8114	66.2005	42	12	20.693	0	13	0	0	0	0	0
ENSG00000135617.4	PRADC1	43.5428	55.7786	85	142	28.6433	36.8253	34	66	35	49.903	1	31
ENSG00000135631.17	RAB11FIP5	37.1101	80.2831	10	58	133	63.8188	1	18	0	31.0346	0	8
ENSG00000135677.11	GNS	74.1231	51.2384	187	95	59.6461	42.3774	67	50	41.8684	60.0648	20	22
ENSG00000135686.13	KLHL36	26.4294	34.5221	20	121	0	34.3108	0	23	0	59.1513	0	31
ENSG00000135698.10	MPHOSPH6	55.4256	45.8939	17	292	29.1204	42.7916	6	165	14.7177	57.4701	8	88
ENSG00000135821.19	GLUL	33.2492	37.8652	17	154	18.9737	31.2666	2	22	270	51.8675	1	11
ENSG00000135845.10	PIGC	29.3104	25.5204	55	11	25.0268	60	18	1	0	0	0	0
ENSG00000135870.12	RC3H1	32.2745	30.2926	18	21	0	26.8096	0	7	0	70	0	1
ENSG00000135900.4	MRPL44	39.0851	49.7307	59	160	38.0701	116.232	21	35	55.3614	90.1345	23	74
ENSG00000135945.10	REV1	32.7769	30.4133	93	38	40.1702	27.4889	53	11	90.4066	0	25	0
ENSG00000135956.9	TMEM127	30.754	64.5322	12	16	14	14	1	1	0	0	0	0
ENSG00000135960.10	EDAR	31.2301	56.6502	65	16	39.5997	63.7465	24	24	0	55.2524	0	13
ENSG00000135966.13	TGFBRAP1	37.0947	32.3992	29	13	20	0	1	0	0	98.2388	0	4
ENSG00000136003.16	ISCU	138.863	66.4939	29	89	71.5182	55.2938	9	67	72.2325	30.3653	3	15
ENSG00000136045.12	PWP1	31.0406	44.3871	359	32	36.1044	52.2998	79	17	24.8208	51.9826	31	12
ENSG00000136068.15	FLNB	43.9783	37.796	36	79	22.4796	35.1707	4	12	0	36.9112	0	29
ENSG00000136108.15	CKAP2	36.4066	30.7021	85	32	86.2564	70.5668	22	7	31.577	68.2173	24	27
ENSG00000136143.16	SUCLA2	61.7057	29.6041	14	10	27.1998	0	6	0	48	0	1	0
ENSG00000136153.20	LMO7	38.3831	55.0041	118	13	33.1779	28.1581	56	9	21.9142	0	19	0
ENSG00000136169.16	SETDB2	40.8243	65.4226	20	15	13.6844	97.6814	8	5	0	24.8683	0	10
ENSG00000136250.12	AOAH	29.7182	87.4408	30	11	22.7413	86.8947	9	3	0	0	0	0
ENSG00000136271.10	DDX56	40.2605	35.8847	190	31	33.8597	26.0177	29	3	53.7599	0	16	0
ENSG00000136273.13	HUS1	23.9733	50.3831	11	10	11	0	1	0	0	0	0	0
ENSG00000136319.12	TTC5	20.6707	26.3805	526	19	23.1038	0	178	0	25.416	187.734	170	2
ENSG00000136436.15	CALCOCO2	46.5056	60.4764	43	15	43.5107	24	20	1	44.03	0	9	0
ENSG00000136451.9	VEZF1	32.2993	26.6922	32	22	42.45	53.2134	2	9	69.2989	63.8127	19	42
ENSG00000136478.8	TEX2	71.2497	68.1428	37	48	53.8798	43.3024	60	25	71.5155	40.1374	18	13
ENSG00000136490.9	LIMD2	34.0763	28.4628	12	10	32.8645	0	3	0	0	0	0	0
ENSG00000136492.9	BRIP1	20.4137	36.942	22	10	41.4126	35.7845	2	5	0	68.9638	0	2
ENSG00000136518.17	ACTL6A	31.1529	42.6124	20	157	40.5144	60.4459	5	31	52.8205	66.6225	2	82
ENSG00000136521.13	NDUFB5	73.582	33.2752	10	281	91	32.1978	1	80	0	28.2381	0	9
ENSG00000136527.18	TRA2B	28.9217	48.7169	30	71	30.3985	37.5297	8	43	107.995	51.2532	2	10
ENSG00000136560.14	TANK	27.1035	29.0045	21	24	13	36.5894	1	31	39.3174	38.6553	7	3
ENSG00000136643.12	RPS6KC1	54.7824	65.4919	129	10	27.0543	53.5442	31	3	17.1233	0	17	0
ENSG00000136710.10	CCDC115	33.3856	28.3014	68	11	21.1634	0	8	0	0	0	0	0
ENSG00000136715.19	SAP130	25.854	27.4136	26	225	28.9828	26.1716	2	27	0	33.9853	0	2
ENSG00000136718.10	IMP4	38.1598	33.3766	65	41	41.3131	23.2131	7	12	0	0	0	0
ENSG00000136758.19	YME1L1	40.7769	43.527	17	37	23.2006	58.5624	4	24	0	58.3267	0	13
ENSG00000136802.12	LRRC8A	2.46848	38.8592	11	225	0	25.2842	0	80	0	65.9318	0	2
ENSG00000136819.15	C9orf78	34.7566	63.3948	83	133	29.7554	42.2384	12	36	0	0	0	0
ENSG00000136827.12	TOR1A	22.3033	31.4339	95	85	22.4142	24.6984	8	31	0	30.1397	0	15
ENSG00000136828.19	RALGPS1	45.233	58.409	16	12	0	0	0	0	0	17.113	0	6
ENSG00000136848.17	DAB2IP	30.9002	27.8533	11	138	0	38.9883	0	38	0	52.8825	0	46
ENSG00000136854.24	STXBP1	23.1811	66.0868	12	13	21	99.1808	1	3	0	0	0	0
ENSG00000136856.18	SLC2A8	59.0385	15.0622	105	12	41.7543	13.6971	21	5	38.798	0	18	0
ENSG00000136868.11	SLC31A1	47.7906	56.7102	17	19	48.3735	69	2	1	0	61.9228	0	12
ENSG00000136874.11	STX17	65.5264	42.233	12	28	29	97.1607	1	15	0	28.7314	0	23
ENSG00000136875.13	PRPF4	32.6577	35.3835	41	11	25.1325	0	15	0	0	0	0	0
ENSG00000136935.14	GOLGA1	36.9615	24.1171	38	17	27.051	0	13	0	0	0	0	0
ENSG00000136936.11	XPA	27.0437	40.5607	10	16	0	53.1151	0	5	34.2112	0	7	0
ENSG00000136940.14	PDCL	42.1835	47.1789	126	43	50.6984	141.416	32	7	57.8207	112.564	43	12
ENSG00000136950.13	ARPC5L	32.6061	62.729	94	50	28.4543	80.4679	21	19	166	99.208	1	52
ENSG00000136986.10	DERL1	53.1064	168.049	15	23	44.2335	60.4237	5	42	0	52.2845	0	59
ENSG00000137054.16	POLR1E	26.5861	42.537	508	30	25.6765	37.7711	54	5	17	0	1	0
ENSG00000137074.20	APTX	55.1367	74.7234	11	19	45.7668	42.1589	8	12	116.233	44.6654	2	2
ENSG00000137106.18	GRHPR	58.5672	43.4169	18	220	23.8445	25.8299	12	91	0	41.4948	0	23
ENSG00000137142.5	IGFBPL1	30.9773	29.4145	10	48	0	36.2211	0	19	0	0	0	0
ENSG00000137166.16	FOXP4	63.8724	62.4409	29	31	20.7361	39.2204	5	18	0	72.9132	0	5
ENSG00000137310.12	TCF19	39.4394	47.0997	23	32	53.619	36	2	1	0	0	0	0
ENSG00000137312.15	FLOT1	57.3087	107.064	627	26	46.5448	39.9349	283	11	47.3308	33.8036	161	4
ENSG00000137413.16	TAF8	21.9198	63.3967	117	80	26.2037	79.7954	11	44	0	49.8635	0	22
ENSG00000137434.11	C6orf52	52.0033	117.077	17	106	65	99.2741	1	193	0	75.2786	0	217
ENSG00000137500.9	CCDC90B	33.7063	30.1964	39	45	17.3576	18.119	6	13	0	0	0	0
ENSG00000137501.17	SYTL2	55.9984	57.4317	11	55	0	65.2632	0	25	0	66.0558	0	18
ENSG00000137502.10	RAB30	33.4105	58.4945	14	15	0	71.7752	0	11	0	27.0099	0	4
ENSG00000137522.18	RNF121	26.3607	46.4853	35	10	20	27.9285	1	2	0	209	0	1
ENSG00000137714.3	FDX1	15.1908	50.283	14	10	28.927	10	12	1	0	0	0	0
ENSG00000137809.17	ITGA11	27.2312	37.2097	17	10	17.781	15.972	4	7	0	0	0	0
ENSG00000137812.20	KNL1	31.6073	40.9895	11	91	37.097	30.9099	5	21	0	47.1035	0	29
ENSG00000137815.14	RTF1	25.403	29.023	40	60	21.8985	19.4936	17	2	0	0	0	0
ENSG00000137822.13	TUBGCP4	31.2701	45.5227	51	29	24.1676	29.4804	8	10	0	84.1941	0	31
ENSG00000137845.15	ADAM10	53.3254	58.0916	40	55	102.912	133.044	7	19	26.5368	131.305	43	28
ENSG00000137875.4	BCL2L10	9.8034	29.4715	3280	10	25.7903	72.1939	2310	3	52.7356	0	3555	0
ENSG00000137876.11	RSL24D1	41.6503	26.9956	29	244	20.2891	19.7642	3	92	0	25.2549	0	52
ENSG00000137936.18	BCAR3	22.8129	22.2596	14	18	23	20.5666	1	20	0	0	0	0
ENSG00000137942.17	FNBP1L	42.1738	34.4445	11	19	99.8339	17.113	4	6	91	0	1	0
ENSG00000137996.13	RTCA	81.7386	29.4949	14	83	0	26.0926	0	9	0	34.4568	0	8
ENSG00000138029.14	HADHB	134.884	45.3261	12	36	45.5381	32.5648	4	13	0	0	0	0
ENSG00000138030.13	KHK	25.2828	41.3471	304	13	25.3171	25.4912	77	4	44.3621	0	2	0
ENSG00000138032.21	PPM1B	59.1395	23.873	33	84	181.439	42.3199	3	45	128.557	74.4968	3	27
ENSG00000138035.15	PNPT1	34.4626	31.2402	30	70	28.2173	48.0468	7	29	0	65.87	0	20
ENSG00000138069.18	RAB1A	42.8992	46.6279	208	107	44.6864	36.5713	75	57	31.6026	27.6337	44	32
ENSG00000138092.11	CENPO	30.728	53.9531	100	202	34.6062	44.5187	6	44	0	26.5136	0	14
ENSG00000138107.13	ACTR1A	38.0599	50.3022	13	49	0	32.6668	0	11	0	34.2507	0	3
ENSG00000138182.15	KIF20B	27.0837	36.2114	10	85	136	86.4736	1	36	39.6621	61.7931	9	11
ENSG00000138326.21	RPS24	89.0527	88.9811	239	12	63.3641	92.7006	260	5	60.2652	69.0585	427	13
ENSG00000138398.17	PPIG	24.923	33.8285	187	14	29.5558	0	34	0	37.154	0	17	0
ENSG00000138399.18	FASTKD1	38.8698	34.5629	14	68	19.7737	55.2371	2	14	0	52.2272	0	47
ENSG00000138413.14	IDH1	29.9355	34.9333	13	433	29.7038	43.8874	3	146	0	72.5978	0	151
ENSG00000138434.17	ITPRID2	36.147	42.2046	14	152	67.2756	126.412	2	27	88.7991	130.5	4	51
ENSG00000138600.10	SPPL2A	75.5959	44.4434	36	10	107.503	90.1649	31	6	49.4543	143.579	11	16
ENSG00000138613.14	APH1B	29.8983	42.4695	11	15	0	19.9671	0	5	0	0	0	0
ENSG00000138614.15	INTS14	38.7258	33.2458	77	10	75.5332	71.7546	13	12	60.0716	85.3233	34	12
ENSG00000138642.15	HERC6	35.1821	53.1287	104	390	22.7479	36.7388	32	129	0	15.6355	0	9
ENSG00000138658.16	ZGRF1	30.8142	27.8069	11	30	49.2558	68.3921	10	5	27.6626	64.7454	3	4
ENSG00000138663.9	COPS4	27.6616	21.8015	101	98	22.4302	30.1114	26	14	54.0185	109.614	4	15
ENSG00000138668.19	HNRNPD	26.8195	15.2347	23	295	60	19.6658	1	91	34.9857	28.7836	2	50
ENSG00000138686.10	BBS7	41.1235	65.7975	10	20	13.4907	149.053	2	22	0	127.124	0	10
ENSG00000138750.15	NUP54	48.7671	28.3168	22	183	23	44.9449	1	65	0	51.4201	0	33
ENSG00000138768.15	USO1	35.9027	37.3431	117	13	45.6606	75.7894	51	3	49.3811	52.4195	43	19
ENSG00000138778.13	CENPE	39.4134	37.9897	22	127	121.647	143.73	12	24	72.6097	110.002	10	36
ENSG00000138794.10	CASP6	34.4322	31.3208	10	39	57.5038	173.269	5	9	75.3533	139.793	14	15
ENSG00000138801.9	PAPSS1	54.1517	45.56	12	164	18.068	85.2631	6	45	0	81.8028	0	44
ENSG00000138814.17	PPP3CA	50.6178	48.0362	61	35	35.9671	28.0649	13	38	84	58.4997	1	9
ENSG00000139131.13	YARS2	52.7069	35.8794	19	382	48.704	32.8423	15	219	0	38.5624	0	69
ENSG00000139132.14	FGD4	27.8116	55.0513	11	34	23	38.833	1	2	0	44.5176	0	9
ENSG00000139220.17	PPFIA2	42.6089	43.8251	46	13	33.154	74.6994	8	2	0	0	0	0
ENSG00000139343.10	SNRPF	45.085	27.7199	269	32	126.92	72.8026	77	7	134.524	158.519	214	11
ENSG00000139370.12	SLC15A4	51.496	70.9877	13	68	31.3816	37.326	8	20	0	0	0	0
ENSG00000139496.16	NUP58	18.9016	61.2111	17	51	134	90.5831	1	49	0	55.2204	0	44
ENSG00000139636.15	LMBR1L	41.6678	21.0669	25	246	19.4422	19.7811	2	44	38	79.34	1	20
ENSG00000139644.13	TMBIM6	28.8973	76.1925	10	233	0	64.5856	0	103	0	53.7136	0	15
ENSG00000139668.9	WDFY2	15.0619	35.3519	17	14	16.4179	17	6	1	0	0	0	0
ENSG00000139737.22	SLAIN1	15.5022	38.4845	10	12	37.9399	0	3	0	74.4329	0	6	0
ENSG00000139835.14	GRTP1	33.1781	32.5369	25	534	0	58.5396	0	287	0	69.8977	0	325
ENSG00000139865.16	TTC6	54.2931	36.1466	10	15	0	21.5443	0	3	0	0	0	0
ENSG00000139973.16	SYT16	38.3403	49.7382	27	63	40.6598	59.0136	50	30	35.3578	90.1606	13	23
ENSG00000140006.11	WDR89	30.8835	34.4413	10	43	0	30.8993	0	13	0	47	0	1
ENSG00000140025.16	EFCAB11	41.4772	66.0626	58	49	29.0312	64.9303	16	45	32.566	63.7146	5	31
ENSG00000140105.18	WARS1	83.1925	39.6188	37	109	24.0057	27.5416	5	23	0	0	0	0
ENSG00000140157.15	NIPA2	38.8414	31.0157	39	13	46.1799	25.6905	14	2	33.6165	64.3882	21	10
ENSG00000140265.12	ZSCAN29	42.3774	43.7521	93	87	39.258	38.3483	20	30	0	0	0	0
ENSG00000140307.11	GTF2A2	38.8937	57.4856	189	14	37.8409	57.7235	103	2	45.1865	114	69	1
ENSG00000140319.11	SRP14	126.773	32.6669	128	39	66.2606	24.6581	210	7	63.5919	33.893	151	3
ENSG00000140382.15	HMG20A	25.7552	35.8763	24	63	64.1364	72.543	9	44	143	47.128	1	31
ENSG00000140403.12	DNAJA4	27.8361	81.9402	33	103	24.207	48.9524	20	34	0	0	0	0
ENSG00000140463.14	BBS4	51.1024	42.0851	52	60	78.2804	21.4115	11	11	79.405	0	19	0
ENSG00000140548.10	ZNF710	21.7575	51.2967	12	15	19.8533	114	7	1	0	91.3291	0	5
ENSG00000140598.15	EFL1	25.1162	35.6342	11	53	29.0537	64.5243	5	24	0	48.3542	0	51
ENSG00000140612.14	SEC11A	41.6264	49.9415	20	70	34.6391	39.6785	9	14	0	61.803	0	12
ENSG00000140740.11	UQCRC2	34.6336	35.8255	227	83	33.4287	34.8288	50	45	0	31.6549	0	23
ENSG00000140830.9	TXNL4B	37.5612	39.5069	58	100	36.7746	31.9573	25	11	17.8318	51.3619	3	19
ENSG00000140854.13	KATNB1	36.2754	32.9157	12	201	0	30.7201	0	109	0	43.8688	0	46
ENSG00000140859.16	KIFC3	40.0735	30.161	15	331	0	64.2284	0	130	0	78.0882	0	176
ENSG00000140876.11	NUDT7	23.1717	42.2357	20	35	9.21954	48.0967	2	36	0	55.9427	0	20
ENSG00000140968.11	IRF8	34.5172	23.9995	10	187	0	65.9382	0	65	0	67.5129	0	178
ENSG00000140988.16	RPS2	87.7484	34.2961	208	10	90.6011	0	153	0	62.4189	0	380	0
ENSG00000141013.17	GAS8	45.3251	21.7091	16	18	28.1881	25	7	1	0	0	0	0
ENSG00000141027.21	NCOR1	74.7621	24.3965	27	64	21.1525	28.6853	4	23	0	18	0	1
ENSG00000141030.13	COPS3	103.788	26.8433	23	393	45.966	26.5226	12	63	0	24.4142	0	13
ENSG00000141068.14	KSR1	37.8688	52.7442	80	16	53.1811	70.18	40	10	66.4941	116.453	104	5
ENSG00000141252.20	VPS53	25.4748	33.9514	13	25	23.0776	25	5	1	0	0	0	0
ENSG00000141294.10	LRRC46	37.243	28.7932	19	10	22.1586	30.6472	3	7	0	0	0	0
ENSG00000141298.19	SSH2	33.9563	45.6701	39	12	36.5794	51.8523	31	9	24.3689	30.9235	17	6
ENSG00000141380.14	SS18	45.6533	35.6747	11	135	16.4276	45.6218	4	102	49.6238	63.2465	3	94
ENSG00000141446.11	ESCO1	28.0187	35.6645	12	19	36.1131	19.7892	4	6	0	0	0	0
ENSG00000141503.17	MINK1	31.4888	72.7312	13	13	0	36	0	1	0	56.9025	0	15
ENSG00000141551.14	CSNK1D	25.7751	67.1094	43	123	15.8666	54.974	8	58	0	32.0215	0	7
ENSG00000141552.18	ANAPC11	55.5968	24.4975	301	11	49.575	31	221	1	57.4271	0	188	0
ENSG00000141560.15	FN3KRP	34.1922	34.9703	12	19	56	23.5792	1	10	0	0	0	0
ENSG00000141564.15	RPTOR	47.0066	56.8186	16	22	29.2454	37.1214	11	2	36.7831	33.9411	2	2
ENSG00000141570.11	CBX8	33.049	36.4719	109	16	24.4323	0	24	0	0	0	0	0
ENSG00000141759.15	TXNL4A	41.0139	41.2038	68	32	25.6288	23.0272	17	17	0	0	0	0
ENSG00000141867.18	BRD4	36.3349	21.6542	10	173	23.741	26.5642	5	49	119.391	43.7729	3	25
ENSG00000142002.17	DPP9	27.0589	25.3809	13	35	32	18.8299	1	6	0	0	0	0
ENSG00000142025.16	DMRTC2	49.3842	33.7414	37	46	31.7841	36.0111	13	5	27.8388	0	2	0
ENSG00000142039.4	CCDC97	25.0213	32.5741	12	112	0	28.5509	0	50	0	25.6634	0	11
ENSG00000142082.15	SIRT3	34.796	48.7283	54	11	26.7509	32	11	1	0	0	0	0
ENSG00000142168.15	SOD1	143.181	49.3764	151	164	77.79	40.7122	138	66	56.0652	67.9057	235	11
ENSG00000142230.13	SAE1	74.8904	101.714	122	11	117.624	0	33	0	119.122	64	82	1
ENSG00000142279.13	WTIP	41.602	42.3336	41	10	30.5327	21.9773	7	2	0	0	0	0
ENSG00000142405.22	NLRP12	37.4845	29.9281	43	67	21.439	19.9015	7	24	0	0	0	0
ENSG00000142453.12	CARM1	72.791	46.0008	11	24	19.8469	28.2756	12	14	0	47.4974	0	2
ENSG00000142611.17	PRDM16	39.3468	21.6788	14	44	40.3486	16.7673	3	13	0	0	0	0
ENSG00000142657.21	PGD	49.3074	67.3694	220	209	34.0826	47.401	106	65	56.0411	31.1976	98	27
ENSG00000142784.16	WDTC1	47.9708	60.8091	97	15	27.1528	54	25	1	0	0	0	0
ENSG00000142856.17	ITGB3BP	40.9026	41.474	14	22	21.3815	51.7826	3	3	0	0	0	0
ENSG00000142937.12	RPS8	48.6316	72.4084	25	214	47.9133	59.0568	9	210	66.0701	63.8748	6	202
ENSG00000143032.8	BARHL2	38.7954	26.642	10	57	17	110.826	1	22	0	56.1262	0	4
ENSG00000143158.11	MPC2	96.5642	48.7504	43	15	33.879	56.271	18	6	46.1384	87.8638	6	4
ENSG00000143190.23	POU2F1	42.2101	73.8391	11	26	15.0404	38.8757	6	14	0	150.997	0	2
ENSG00000143333.7	RGS16	28.8141	75.5971	10	29	0	76.9232	0	6	0	0	0	0
ENSG00000143341.12	HMCN1	30.9795	50.5958	14	20	28.6408	35.9987	4	21	0	88.847	0	8
ENSG00000143393.16	PI4KB	53.4784	63.8349	163	10	103.943	89.6251	39	5	98.7778	0	65	0
ENSG00000143418.20	CERS2	27.0239	28.1955	499	158	75.5148	93.5819	109	84	90.1868	72.8008	133	54
ENSG00000143479.17	DYRK3	37.934	38.4162	12	28	21.6574	34.6881	4	8	0	31	0	1
ENSG00000143498.18	TAF1A	55.8535	32.4425	12	83	0	26.2519	0	40	0	45.8172	0	25
ENSG00000143553.11	SNAPIN	24.6526	27.3828	18	374	21.9773	34.6516	2	213	0	42.1578	0	135
ENSG00000143569.19	UBAP2L	50.1912	31.9789	17	177	35.5144	18.7202	19	40	27.4956	35	5	1
ENSG00000143624.14	INTS3	47.3925	44.1995	70	10	92.9779	0	25	0	70.168	0	39	0
ENSG00000143633.13	C1orf131	23.8595	32.0571	10	133	0	39.3011	0	91	0	42.403	0	21
ENSG00000143653.10	SCCPDH	56.454	64.0393	49	13	31.8594	34.4718	5	8	0	47.0508	0	3
ENSG00000143727.16	ACP1	36.2107	26.0723	20	88	25.0662	23.3925	8	16	0	0	0	0
ENSG00000143761.16	ARF1	94.5255	50.3317	40	552	60.7997	37.9622	40	337	49.5989	34.8056	14	406
ENSG00000143797.12	MBOAT2	72.7278	32.8118	12	31	61.6564	30.7524	8	6	75.8545	115.915	14	5
ENSG00000143815.15	LBR	26.0994	33.5322	12	63	150.322	100.85	3	35	131.862	189.573	3	16
ENSG00000143842.15	SOX13	33.7945	60.6773	99	284	28.4939	61.2185	58	161	25	48.8174	1	148
ENSG00000143858.12	SYT2	96.3261	67.2565	13	93	13	34.5864	1	27	0	30.663	0	3
ENSG00000143870.13	PDIA6	88.3791	112.997	24	17	56.659	68.7934	32	24	78.9442	60.711	14	5
ENSG00000143924.19	EML4	31.2064	37.5448	21	109	0	28.2426	0	11	0	0	0	0
ENSG00000143933.19	CALM2	32.0297	46.4813	1200	88	45.3742	71.6236	565	20	38.5014	48.299	219	9
ENSG00000143971.9	ETAA1	23.6339	34.572	18	31	26.336	0	11	0	0	55.5592	0	19
ENSG00000143977.14	SNRPG	40.5029	35.5414	207	34	53.2893	72.8939	141	9	64.1967	48.6912	225	5
ENSG00000144040.13	SFXN5	40.8757	42.0751	15	19	26	65.7678	1	19	0	19.9436	0	5
ENSG00000144043.12	TEX261	89.8123	115.208	13	20	0	55.2309	0	13	0	61.7098	0	8
ENSG00000144048.10	DUSP11	28.8891	36.1516	151	30	32.5053	26.2585	62	11	23.4728	0	6	0
ENSG00000144161.13	ZC3H8	25.7985	21.0522	23	53	21.8498	72.0065	13	7	50.4777	151.039	2	10
ENSG00000144224.17	UBXN4	30.1329	38.9959	12	89	0	42.4082	0	46	18.8944	48.4372	2	42
ENSG00000144339.12	TMEFF2	31.2008	21.9787	17	11	63.4823	18.9491	2	3	0	0	0	0
ENSG00000144401.14	METTL21A	57.0348	53.7141	49	84	44.2191	32.7662	14	52	32.9785	55.2403	36	34
ENSG00000144451.19	SPAG16	42.9528	48.1306	18	57	42.1828	47.0365	8	8	15.5596	45.4139	7	9
ENSG00000144460.12	NYAP2	51.8456	41.4809	20	11	63.62	22.8035	4	2	26.4953	0	2	0
ENSG00000144567.11	RETREG2	68.0531	74.681	81	20	46.0371	60.2163	47	2	23.1486	55.9416	15	12
ENSG00000144580.14	CNOT9	43.364	54.0772	11	83	33.1747	32.282	4	37	0	47.2132	0	12
ENSG00000144619.15	CNTN4	19.1451	49.2431	775	22	16.5088	63.472	162	6	10.3228	0	3	0
ENSG00000144668.12	ITGA9	34.6185	19.2773	24	25	35.3038	55.3388	7	7	0	76.1008	0	6
ENSG00000144677.15	CTDSPL	47.9406	55.2868	11	49	42.8482	45.8111	13	7	60.4814	91.6451	2	12
ENSG00000144713.13	RPL32	65.3892	61.5558	98	29	41.5777	63.6456	91	11	36.1088	38.4262	69	12
ENSG00000144749.14	LRIG1	40.6058	76.5037	48	126	35.3332	114.367	7	61	0	97.3535	0	103
ENSG00000144824.21	PHLDB2	26.5547	48.2006	30	12	18.923	35.7205	6	9	0	0	0	0
ENSG00000144840.10	RABL3	64.4824	21.1702	15	21	0	0	0	0	0	0	0	0
ENSG00000144847.13	IGSF11	34.9995	40.1986	10	147	0	54.4015	0	36	0	68.3588	0	62
ENSG00000144867.13	SRPRB	59.8932	58.7581	15	28	37	56.1065	1	4	24	39	1	1
ENSG00000144895.12	EIF2A	57.0181	31.8861	12	482	28.0398	71.9085	15	117	53.3454	84.3228	5	169
ENSG00000144909.8	OSBPL11	42.4302	36.2308	14	56	0	36.5266	0	9	65	54	1	1
ENSG00000145050.19	MANF	68.2793	29.3782	16	250	56.6747	25.7518	5	54	38.2895	46.6696	6	10
ENSG00000145216.16	FIP1L1	28.53	33.2431	217	53	24.4688	32.717	52	4	59.3776	0	10	0
ENSG00000145241.11	CENPC	22.8075	22.2922	54	12	22.5408	21	6	1	0	0	0	0
ENSG00000145365.11	TIFA	74.804	30.6019	99	13	81.883	40.9899	58	10	77.4381	0	30	0
ENSG00000145390.11	USP53	25.3145	37.1079	17	17	11.7531	67.9175	10	9	0	115	0	1
ENSG00000145439.12	CBR4	41.3929	27.636	58	41	17.0005	140.564	12	19	0	143.48	0	9
ENSG00000145555.15	MYO10	25.233	42.5288	12	64	0	40.003	0	15	0	0	0	0
ENSG00000145721.12	LIX1	18.2397	33.5586	31	12	42.987	21.5329	7	7	109.8	0	2	0
ENSG00000145736.14	GTF2H2	36.6781	23.5278	18	36	0	36.8783	0	30	0	32.3434	0	13
ENSG00000145741.16	BTF3	40.5377	44.5233	518	18	35.1683	34.2296	264	4	52.726	34.9791	238	19
ENSG00000145781.9	COMMD10	49.8663	34.1675	165	19	58.1191	38.9615	108	2	51.1633	0	138	0
ENSG00000145782.13	ATG12	36.9447	24.9008	16	11	27.943	0	8	0	0	0	0	0
ENSG00000145817.17	YIPF5	42.5505	32.6659	92	26	29.6056	0	38	0	0	125	0	1
ENSG00000145832.14	SLC25A48	53.0754	35.415	18	13	42.498	0	3	0	0	0	0	0
ENSG00000145850.9	TIMD4	52.6832	47.5421	38	19	21.3365	47.6727	6	5	29.1671	29.16	8	3
ENSG00000145860.12	RNF145	29.6463	74.8508	14	83	17.9722	62.6746	2	42	0	43.1962	0	65
ENSG00000145868.17	FBXO38	40.4446	35.298	64	81	29.3773	41.2568	19	23	0	38.1897	0	12
ENSG00000146007.11	ZMAT2	42.0383	28.8368	39	52	26.2763	33.2757	8	12	0	0	0	0
ENSG00000146066.3	HIGD2A	63.8019	167.899	39	12	35.678	119.927	33	14	28.1496	60.5896	31	16
ENSG00000146223.16	RPL7L1	23.9182	58.7532	10	18	0	41.7343	0	7	29.7634	114.439	22	5
ENSG00000146243.14	IRAK1BP1	27.0118	21.9373	17	30	0	76.8278	0	16	0	71.9519	0	5
ENSG00000146263.11	MMS22L	37.5293	37.435	16	13	92.2965	75.1075	3	8	15.7965	0	6	0
ENSG00000146282.18	RARS2	34.9377	59.7508	55	33	28.1079	75.3993	20	6	28.9828	34.3483	2	4
ENSG00000146416.19	AIG1	70.8484	39.1893	11	12	33.4179	0	6	0	66.4215	0	5	0
ENSG00000146457.16	WTAP	27.2475	32.6614	215	54	29.3171	76.3075	57	25	65.2008	98.3696	12	53
ENSG00000146463.12	ZMYM4	24.7903	57.3406	45	15	19.8563	69.3769	12	5	0	32	0	1
ENSG00000146731.11	CCT6A	39.0899	34.4955	29	29	32.282	24.6051	10	4	49.0199	29.4524	9	5
ENSG00000146802.13	TMEM168	43.7634	42.2084	38	17	72.0316	169	16	1	67.8128	112.569	27	4
ENSG00000146872.18	TLK2	36.6775	48.6031	47	11	51	66	1	1	16	0	4	0
ENSG00000146909.8	NOM1	33.8826	53.8475	20	13	24.5649	0	6	0	0	120.897	0	2
ENSG00000147140.17	NONO	41.8887	30.3157	13	41	0	20.0817	0	5	73.6097	97.8883	7	5
ENSG00000147202.18	DIAPH2	28.7508	27.8098	46	22	20.1859	47	11	1	0	0	0	0
ENSG00000147224.13	PRPS1	42.5573	53.9436	35	109	35.7862	44.4006	12	38	0	129.323	0	4
ENSG00000147364.17	FBXO25	50.8081	63.318	78	15	46.7179	0	26	0	22.6613	0	4	0
ENSG00000147383.11	NSDHL	36.7996	33.9352	45	211	31.2156	32.4562	24	48	0	0	0	0
ENSG00000147400.10	CETN2	29.0755	45.4605	18	215	44.6217	28.3705	6	41	0	20.2651	0	11
ENSG00000147416.11	ATP6V1B2	39.7233	76.0639	29	189	0	51.0987	0	94	0	45.3368	0	105
ENSG00000147533.17	GOLGA7	41.3224	22.3073	14	251	0	20.7148	0	68	51.1357	27.061	27	4
ENSG00000147654.15	EBAG9	30.2452	28.1174	139	27	32.6037	18.5247	78	21	20	19.4936	1	2
ENSG00000147669.11	POLR2K	79.7263	82.2742	58	34	54.8052	120.286	31	18	0	147.166	0	14
ENSG00000147676.14	MAL2	29.641	70.5389	11	30	85.3815	103.522	2	12	106.051	126.719	9	6
ENSG00000147854.17	UHRF2	46.9665	61.646	176	188	36.2555	57.53	119	112	30.1325	57.4199	71	109
ENSG00000147905.18	ZCCHC7	33.0365	36.4143	147	111	44.3464	24.9853	71	26	42.3675	52	23	1
ENSG00000147912.13	FBXO10	44.9485	37.458	11	48	0	53.6845	0	20	0	67.1727	0	27
ENSG00000148019.14	CEP78	21.2691	37.9995	360	10	52.2262	0	106	0	115.904	0	55	0
ENSG00000148187.18	MRRF	28.8558	50.5289	48	34	30.9159	71.732	16	9	15.9687	65.7835	2	19
ENSG00000148303.17	RPL7A	49.8923	66.1084	10	861	43.4123	53.2729	5	752	0	48.473	0	1178
ENSG00000148584.15	A1CF	7.79122	30.3303	26	10	33.9902	37.4967	3	2	0	0	0	0
ENSG00000148634.16	HERC4	37.3753	45.9082	23	24	79.9234	0	4	0	61.6195	191	4	1
ENSG00000148730.7	EIF4EBP2	24.7945	27.3815	11	14	0	31.496	0	2	0	0	0	0
ENSG00000148840.11	PPRC1	40.0428	29.9369	524	194	47.4419	35.566	142	33	28.9304	29.4173	6	28
ENSG00000148925.11	BTBD10	46.968	44.623	221	10	94.2592	141	102	1	96.5557	0	50	0
ENSG00000149050.10	ZNF214	39.6265	41.7027	32	13	30.9314	17.9722	5	2	0	0	0	0
ENSG00000149089.13	APIP	33.5242	21.6371	68	12	53.5379	0	18	0	50.2957	0	38	0
ENSG00000149182.15	ARFGAP2	49.0251	50.0971	10	148	40	31.6406	1	33	0	0	0	0
ENSG00000149196.16	HIKESHI	26.4776	27.1825	32	13	19.6544	55.0291	8	5	53.4977	11.491	2	13
ENSG00000149231.15	CCDC82	27.6166	22.4107	11	50	0	31.6827	0	7	0	55.6825	0	6
ENSG00000149260.18	CAPN5	54.1804	32.1923	15	18	20.7846	17	2	1	0	31.5537	0	3
ENSG00000149269.10	PAK1	36.4855	60.3666	20	70	12.3245	35.3492	3	43	0	62.0739	0	27
ENSG00000149292.17	TTC12	39.8529	42.455	36	54	23.7062	28.531	26	21	0	0	0	0
ENSG00000149311.19	ATM	31.0603	39.8329	10	14	0	24.9943	0	7	0	0	0	0
ENSG00000149313.11	AASDHPPT	41.6636	46.7993	36	13	20.445	0	2	0	116.528	0	8	0
ENSG00000149547.15	EI24	41.9575	151.429	11	96	64.3655	74.2288	9	87	0	52.5231	0	58
ENSG00000149548.15	CCDC15	36.9101	33.965	107	71	48.27	51.4612	22	21	50.2574	27.3636	28	6
ENSG00000149636.16	DSN1	13.5773	47.1027	107	89	9.36861	43.5048	21	45	80.6146	43.1753	4	4
ENSG00000149658.18	YTHDF1	50.6687	56.5057	113	242	39.1999	48.1394	61	167	38.5082	36.0669	23	192
ENSG00000149679.11	CABLES2	29.1197	64.1308	29	27	41	53	1	1	0	0	0	0
ENSG00000149923.14	PPP4C	4.66606	30.7689	10	554	5.62499	44.9793	10	325	3.58691	49.2988	21	311
ENSG00000149929.16	HIRIP3	39.7275	24.2618	419	20	53.6783	85	94	1	127.855	0	131	0
ENSG00000150316.12	CWC15	26.0226	19.1452	185	118	24.9411	46.6859	55	31	0	66.6594	0	14
ENSG00000150477.15	KIAA1328	34.7136	15.2406	22	10	0	0	0	0	0	0	0	0
ENSG00000150760.13	DOCK1	67.2055	26.7178	10	30	0	77.0117	0	21	0	30.7047	0	4
ENSG00000150768.16	DLAT	21.9275	26.9279	10	21	13.8564	31	2	1	0	0	0	0
ENSG00000150776.18	NKAPD1	62.3465	67.8856	20	24	101.662	48.0625	12	2	99.5014	17.7023	10	7
ENSG00000150867.14	PIP4K2A	32.7584	41.6309	156	45	32.3303	28.3796	62	4	31.5094	71	11	1
ENSG00000151025.11	GPR158	24.05	32.9287	35	22	90.2731	19.4936	30	2	100.975	0	40	0
ENSG00000151065.14	DCP1B	30.5957	21.571	11	40	0	34.9302	0	8	0	20.9762	0	2
ENSG00000151208.17	DLG5	70.9009	42.2017	10	22	0	53.845	0	7	0	113	0	1
ENSG00000151276.23	MAGI1	61.5965	36.6558	13	32	0	27.6767	0	4	0	0	0	0
ENSG00000151287.17	TEX30	75.8978	32.8003	22	371	59.1958	26.8212	4	89	79	0	1	0
ENSG00000151332.19	MBIP	33.3402	46.284	68	273	25.1942	44.1242	7	123	0	48.1838	0	70
ENSG00000151353.15	TMEM18	43.8837	46.6115	60	21	22.9604	26.3818	8	2	0	0	0	0
ENSG00000151422.13	FER	39.261	64.2216	41	12	39.4862	38.9553	51	14	39.6488	49.288	18	13
ENSG00000151500.15	THYN1	35.5687	23.7821	1045	65	27.6275	23.4586	372	11	26.3531	0	202	0
ENSG00000151552.12	QDPR	79.7	76.8663	32	49	46.9156	54.3771	25	32	37.4944	56.2068	65	17
ENSG00000151575.14	TEX9	37.1866	28.4851	11	33	28.7995	62.4962	5	17	0	91.2593	0	3
ENSG00000151689.13	INPP1	56.6863	29.3339	39	13	51.621	22.0454	4	2	73.947	0	8	0
ENSG00000151693.11	ASAP2	31.016	41.1812	15	262	50.0093	47.081	4	49	0	49.9394	0	52
ENSG00000151694.14	ADAM17	27.1809	56.6468	66	10	17.1586	49.9204	8	15	0	50.5527	0	15
ENSG00000151748.15	SAV1	47.9059	29.6982	25	255	36.1988	54.4731	11	92	0	47.2536	0	114
ENSG00000151923.17	TIAL1	39.6972	29.4242	103	20	60.5161	69.3527	41	4	44.0999	61.6822	29	7
ENSG00000151952.16	TMEM132D	26.1902	25.3239	11	34	17.1813	18.8609	7	5	0	0	0	0
ENSG00000152061.23	RABGAP1L	61.9098	53.9495	19	28	59.6863	61.7135	4	15	0	33.6442	0	9
ENSG00000152102.18	FAM168B	32.3835	65.7644	11	94	0	122.199	0	21	0	134.737	0	39
ENSG00000152104.12	PTPN14	44.1871	94.3797	25	12	17.6239	73.6413	3	3	0	0	0	0
ENSG00000152133.16	GPATCH11	25.7457	33.3735	29	18	23.2624	41.0258	12	6	0	0	0	0
ENSG00000152192.8	POU4F1	31.0679	54.3528	13	11	45.4313	0	2	0	55.6526	0	3	0
ENSG00000152219.5	ARL14EP	19.5127	14.1326	198	67	17.0852	33.3217	50	11	0	80.6222	0	51
ENSG00000152284.5	TCF7L1	27.6067	62.2271	33	114	0	48.0358	0	34	0	63.7277	0	7
ENSG00000152359.15	POC5	27.1412	11.6782	12	146	0	23.046	0	42	0	22.3672	0	72
ENSG00000152454.4	ZNF256	25.7958	19.5214	148	11	26.4434	18.186	57	6	20.8567	0	2	0
ENSG00000152620.13	NADK2	35.3624	49.0391	35	10	83.4364	93	4	1	98.6095	107.259	18	3
ENSG00000152669.9	CCNO	30.6825	33.6016	365	13	28.5259	0	136	0	36.262	0	85	0
ENSG00000152670.19	DDX4	66.4883	42.5244	157	266	37.0773	50.1682	38	92	0	58.7646	0	65
ENSG00000152894.15	PTPRK	93.2102	46.1945	81	13	50.6695	27	111	1	49.7457	0	32	0
ENSG00000152944.9	MED21	44.1928	39.6857	100	41	68.9348	40.875	36	10	77.0777	0	69	0
ENSG00000153044.10	CENPH	42.8658	53.2797	10	106	0	85.0859	0	64	0	58.4091	0	52
ENSG00000153060.8	TEKT5	26.7453	32.1411	23	33	25.1557	24.018	7	26	79.0471	0	11	0
ENSG00000153094.24	BCL2L11	16.1762	33.6751	10	17	28	46.6104	1	5	0	17	0	1
ENSG00000153107.13	ANAPC1	45.6351	42.296	20	108	0	60.3193	0	50	0	41.0673	0	75
ENSG00000153140.9	CETN3	20.6251	17.5077	56	143	13.4518	39.9733	9	51	0	88.1341	0	36
ENSG00000153147.6	SMARCA5	30.3701	33.9148	142	29	43.0742	42.342	83	18	34.6443	81.5995	70	10
ENSG00000153266.13	FEZF2	20.2571	44.8496	41	12	12.6258	0	58	0	11.5466	0	13	0
ENSG00000153395.10	LPCAT1	61.5361	72.7696	26	176	20.3356	80.2392	5	30	0	84.6101	0	113
ENSG00000153487.13	ING1	32.5863	26.7427	47	13	27.0534	20.6188	3	6	0	0	0	0
ENSG00000153574.9	RPIA	16.5221	25.1457	32	244	88.453	43.7137	9	68	141.159	82.1095	21	95
ENSG00000153767.10	GTF2E1	50.4613	36.7309	127	16	71.2346	27.3563	22	6	46.6996	0	24	0
ENSG00000153774.9	CFDP1	38.5404	59.0308	42	17	56.3832	55.6776	13	2	31.2324	25.9546	19	6
ENSG00000153786.13	ZDHHC7	60.0316	70.2382	39	110	89.3656	88.431	36	63	96.128	136.168	7	77
ENSG00000153823.19	PID1	42.5614	41.7341	39	10	60.1334	0	7	0	48.1152	0	24	0
ENSG00000153879.9	CEBPG	20.2112	36.5726	38	139	27.0893	48.7996	30	58	0	34.4093	0	2
ENSG00000153896.19	ZNF599	64.7496	45.3966	13	12	33.6303	58.4726	2	3	0	0	0	0
ENSG00000153944.12	MSI2	34.0038	46.3062	45	140	23.4057	44.0871	11	58	0	33.7259	0	9
ENSG00000153989.8	NUS1	48.6336	48.9722	32	11	88.217	0	39	0	72.7499	116	49	1
ENSG00000154001.14	PPP2R5E	44.5169	35.4032	10	20	82.0908	19	4	1	158.436	0	2	0
ENSG00000154027.19	AK5	94.5245	82.0591	38	19	30.93	44.1797	33	13	41.4161	39.4358	22	16
ENSG00000154040.21	CABYR	63.3092	117.823	18	53	66.4239	45.5419	9	29	0	28.6172	0	3
ENSG00000154175.18	ABI3BP	38.0482	21.1708	13	18	0	86.7908	0	11	0	159.798	0	12
ENSG00000154217.15	PITPNC1	33.3566	31.2331	12	63	0	26.9516	0	10	0	0	0	0
ENSG00000154237.13	LRRK1	44.1422	55.2891	13	10	16.4924	0	2	0	0	0	0	0
ENSG00000154274.15	C4orf19	28.474	55.4444	53	11	33.1545	45.9103	33	3	41.8155	0	55	0
ENSG00000154277.13	UCHL1	72.1187	69.8373	2138	10	48.8725	74.6663	1132	18	38.6518	66.3438	473	4
ENSG00000154319.16	FAM167A	33.7803	50.1752	82	33	29.6266	102.956	34	14	0	18.1468	0	37
ENSG00000154642.11	C21orf91	35.2221	17.1336	12	15	30.7881	57.6992	11	5	0	0	0	0
ENSG00000154723.12	ATP5PF	121.538	44.3553	11	133	114.9	88.6493	13	21	61.098	57.8802	15	45
ENSG00000154743.18	TSEN2	23.9464	69.4938	11	13	0	46.1299	0	11	0	0	0	0
ENSG00000154781.16	CCDC174	34.6644	28.9751	30	20	20.8179	18.7083	8	2	0	28	0	1
ENSG00000154783.12	FGD5	78.8759	34.252	18	11	35.831	23	16	1	29.4449	0	2	0
ENSG00000154813.10	DPH3	22.2851	48.2826	56	13	23.113	30.4489	19	6	129	0	1	0
ENSG00000154814.14	OXNAD1	35.7982	23.0148	61	15	15.6236	24.9031	4	3	0	0	0	0
ENSG00000154839.10	SKA1	22.5785	49.4497	10	81	47.6463	36.5	9	34	42.4178	19.1833	7	2
ENSG00000154845.16	PPP4R1	83.0503	54.9232	13	41	41.1718	72.2069	6	10	18.8944	120.005	2	7
ENSG00000155093.19	PTPRN2	52.5716	43.1361	14	30	41.741	28.8738	3	3	65.9303	19	21	2
ENSG00000155189.12	AGPAT5	56.4357	37.3858	12	28	36.433	38.9195	3	16	0	0	0	0
ENSG00000155269.12	GPR78	41.9982	43.4373	22	39	27.537	49.2534	6	12	0	64.0074	0	8
ENSG00000155329.12	ZCCHC10	40.508	38.8519	33	25	43.9318	20	24	1	77.8605	0	13	0
ENSG00000155330.10	C16orf87	19.0759	21.2336	55	18	25.7927	34.5278	43	10	0	0	0	0
ENSG00000155380.12	SLC16A1	21.0753	52.552	120	39	31.1051	30.0986	65	13	48.6585	0	54	0
ENSG00000155463.14	OXA1L	42.6936	35.8501	13	17	30.1662	31.0657	2	24	48	46.9778	1	31
ENSG00000155508.14	CNOT8	35.4243	55.1675	76	61	39.511	101.998	20	22	29.3846	225.884	16	8
ENSG00000155511.18	GRIA1	32.7054	56.847	27	10	12.7135	25.306	12	8	0	0	0	0
ENSG00000155827.12	RNF20	34.7505	54.1202	16	246	0	38.6501	0	44	0	73	0	1
ENSG00000155858.6	LSM11	29.6458	96.8583	18	69	59	58.9626	1	47	0	66.7401	0	4
ENSG00000155868.8	MED7	26.2542	39.4891	34	52	0	29.0855	0	8	0	0	0	0
ENSG00000155876.6	RRAGA	76.7523	43.1507	60	18	70.9941	37.4845	24	12	55.1214	63.8366	22	14
ENSG00000155893.13	PXYLP1	25.6952	29.4834	16	60	0	53.3761	0	55	0	42.5611	0	46
ENSG00000156345.18	CDK20	32.1642	50.7528	21	15	30.91	28.2489	5	2	36.1765	25.0645	21	5
ENSG00000156374.16	PCGF6	24.1269	21.1	16	166	0	43.8062	0	46	0	132.583	0	35
ENSG00000156411.10	ATP5MPL	138.068	84.9084	33	26	92.7076	40.0604	41	39	99.6981	39.1872	79	8
ENSG00000156467.10	UQCRB	28.2656	30.7981	456	13	37.552	0	270	0	44.3294	0	91	0
ENSG00000156475.18	PPP2R2B	46.1332	43.5533	12	42	0	41.0762	0	6	0	0	0	0
ENSG00000156599.11	ZDHHC5	32.4653	58.2931	98	149	25.6123	56.4498	12	61	0	63.0384	0	47
ENSG00000156735.11	BAG4	33.0802	48.686	12	16	0	90.204	0	10	0	51	0	1
ENSG00000156802.13	ATAD2	30.2421	26.4266	60	25	85.4248	73.302	25	31	84.1315	83.8498	23	6
ENSG00000156853.13	ZNF689	22.0365	31.6068	14	402	0	23.2333	0	52	0	15	0	1
ENSG00000156860.16	FBRS	36.4971	30.8834	29	257	36.4645	24.7633	4	30	0	17	0	1
ENSG00000156928.5	MALSU1	32.7206	23.7149	208	14	30.3234	0	51	0	0	0	0	0
ENSG00000156976.17	EIF4A2	52.5079	56.7215	54	573	151.252	104.786	11	187	120.515	86.1348	45	385
ENSG00000157303.11	SUSD3	31.5878	65.4411	10	124	61.6993	107.541	30	76	48.4079	103.991	5	86
ENSG00000157388.19	CACNA1D	94.3593	34.1403	11	13	0	16	0	1	0	0	0	0
ENSG00000157538.14	VPS26C	40.2907	31.1964	15	115	0	61.0537	0	17	0	102.002	0	77
ENSG00000157617.17	C2CD2	41.2442	40.9123	16	11	29	27.1627	1	9	0	0	0	0
ENSG00000157653.12	C9orf43	47.9561	49.4609	17	16	0	60.0122	0	3	0	49.4878	0	4
ENSG00000157895.11	C12orf43	24.3611	40.7648	12	31	16.9138	13	8	1	0	31	0	1
ENSG00000157927.17	RADIL	31.4188	39.5484	22	393	41.4246	87.9553	2	178	0	108.451	0	288
ENSG00000158077.5	NLRP14	59.2274	23.5732	63	16	32.0504	20	13	2	0	0	0	0
ENSG00000158089.15	GALNT14	25.0071	135.501	12	12	69.9986	48.1025	14	5	0	13.9707	0	5
ENSG00000158169.13	FANCC	40.0493	67.0513	23	25	23.9792	94.5749	2	4	0	88.5538	0	32
ENSG00000158246.8	TENT5B	37.7781	45.8493	1540	17	27.3441	0	285	0	30.151	0	45	0
ENSG00000158258.16	CLSTN2	115.345	48.7643	21	16	28.1817	0	15	0	0	0	0	0
ENSG00000158290.18	CUL4B	43.9357	57.8694	19	62	41.2311	58.4262	2	16	41.4729	23.3714	2	28
ENSG00000158402.20	CDC25C	55.1133	37.4519	11	106	0	38.5646	0	59	0	35.1687	0	41
ENSG00000158435.8	CNOT11	33.4634	41.4783	54	777	21.971	37.4592	16	341	0	50.0033	0	236
ENSG00000158604.15	TMED4	169.393	40.455	11	44	81.3757	54.21	2	38	0	97.1569	0	23
ENSG00000158828.8	PINK1	43.9308	76.0117	27	30	124.991	39.9875	4	2	39.95	60.0298	2	5
ENSG00000158987.22	RAPGEF6	25.9495	30.403	14	19	0	50.0018	0	10	0	72.1143	0	3
ENSG00000159055.4	MIS18A	10.9824	38.1151	16	303	21.7823	68.6227	4	124	0	49.5466	0	143
ENSG00000159128.15	IFNGR2	33.6447	37.1449	19	136	15.9687	90.9489	2	13	0	99.0529	0	26
ENSG00000159131.17	GART	37.4324	43.2911	31	13	39.1338	49	5	1	0	0	0	0
ENSG00000159200.18	RCAN1	73.5308	81.3133	11	55	0	71.2024	0	34	0	97.2817	0	49
ENSG00000159346.13	ADIPOR1	77.9406	135.977	27	16	59.5392	28.527	27	5	57.0904	91.098	21	9
ENSG00000159352.16	PSMD4	27.7569	65.4321	344	64	24.4717	46.6344	105	25	42.0213	63	27	1
ENSG00000159459.12	UBR1	30.79	44.3458	25	48	0	35.2902	0	41	288	31.1996	1	15
ENSG00000159461.15	AMFR	38.9911	43.4766	52	124	29.3493	101.785	8	85	0	121.598	0	117
ENSG00000159495.8	TGM7	30.186	33.7226	635	10	27.2673	0	136	0	36.1384	0	22	0
ENSG00000159592.11	GPBP1L1	52.49	46.99	72	32	51.5451	81.7515	40	16	58.2247	142.303	23	6
ENSG00000159596.7	TMEM69	17.0083	34.7834	18	115	36.2215	60.3634	2	66	56.2191	51.66	9	62
ENSG00000159842.15	ABR	38.9878	61.9419	76	55	38.6423	34.2524	25	18	0	31.6897	0	3
ENSG00000160014.17	CALM3	72.4162	89.2104	31	48	81.7637	74.4743	22	34	88.9197	49.6796	4	25
ENSG00000160087.21	UBE2J2	24.1929	43.5685	558	61	24.4299	25.6632	115	4	77.3061	0	3	0
ENSG00000160094.15	ZNF362	29.8592	34.1812	31	26	14.9387	43.4741	8	2	0	0	0	0
ENSG00000160124.9	CCDC58	28.4653	34.9894	13	61	1	20.2956	1	3	0	19	0	1
ENSG00000160191.18	PDE9A	34.1723	22.7599	15	564	0	19.5236	0	67	0	0	0	0
ENSG00000160194.18	NDUFV3	57.0652	33.1426	168	45	43.1042	26.4101	95	5	47.4876	24	21	1
ENSG00000160199.15	PKNOX1	25.4448	15.0293	48	12	25.7412	22	17	1	0	0	0	0
ENSG00000160207.9	HSF2BP	62.3915	44.742	22	218	107	65.6237	1	87	0	74.8151	0	74
ENSG00000160208.13	RRP1B	39.1849	27.8572	18	56	64.6844	39.9428	4	3	0	0	0	0
ENSG00000160214.13	RRP1	38.1613	29.7566	11	89	0	21.632	0	9	0	0	0	0
ENSG00000160218.13	TRAPPC10	87.1573	40.1295	35	11	83.6766	33.4813	11	2	126.096	0	7	0
ENSG00000160256.13	FAM207A	28.5977	29.5452	50	79	28.5295	22.0691	21	16	0	0	0	0
ENSG00000160299.17	PCNT	16.0004	48.6274	26	54	0	29	0	1	65.092	0	10	0
ENSG00000160392.13	C19orf47	20.3423	26.5199	47	94	28.3	30.0568	9	19	0	0	0	0
ENSG00000160396.9	HIPK4	40.7453	47.0087	21	108	23.6527	73.0009	4	18	63.7993	61.5085	7	6
ENSG00000160460.16	SPTBN4	22.4844	22.1165	10	11	0	0	0	0	0	0	0	0
ENSG00000160539.6	PLPP7	27.7888	39.8626	19	21	24.1868	0	2	0	0	43	0	1
ENSG00000160551.12	TAOK1	44.7632	38.4092	12	60	0	59.6852	0	27	0	44.5407	0	11
ENSG00000160688.19	FLAD1	45.3111	48.0007	13	77	43.481	21.8988	5	8	0	0	0	0
ENSG00000160710.17	ADAR	61.0814	35.5093	24	315	44.0454	32.5309	2	83	33	72	1	1
ENSG00000160714.10	UBE2Q1	32.2359	56.5283	343	14	27.3646	0	77	0	0	72.6117	0	47
ENSG00000160753.16	RUSC1	27.3096	48.6394	13	36	0	31.3574	0	18	0	71.4843	0	2
ENSG00000160789.22	LMNA	29.7753	40.4416	135	25	26.3036	31.749	23	2	36.9865	0	2	0
ENSG00000160799.11	CCDC12	23.912	42.1434	231	141	17.8595	29.11	36	42	0	0	0	0
ENSG00000160877.6	NACC1	20.5133	33.858	12	125	0	31.6303	0	16	0	59.6193	0	9
ENSG00000160953.16	PWWP3A	21.5502	37.9418	130	11	23.4258	0	26	0	140	0	1	0
ENSG00000160993.4	ALKBH4	19.6787	27.2963	60	14	20.8213	17.3205	18	2	0	0	0	0
ENSG00000161057.13	PSMC2	45.7765	28.4431	120	10	25.4021	18	27	1	48.4776	0	6	0
ENSG00000161091.13	MFSD12	64.5402	38.445	13	24	54.1006	26.2983	6	6	114	11	1	1
ENSG00000161179.14	YDJC	27.4777	38.4416	31	10	32.0156	0	2	0	171	0	1	0
ENSG00000161243.9	FBXO27	30.5069	38.3686	30	361	34.2155	27.497	9	172	0	20.8584	0	35
ENSG00000161249.21	DMKN	98.2247	54.1447	51	87	67.7509	33.3446	25	27	52.4194	78.6121	6	6
ENSG00000161298.18	ZNF382	25.3367	26.23	37	10	24.4331	0	3	0	45.5162	0	9	0
ENSG00000161526.15	SAP30BP	26.3953	26.6901	229	82	24.2419	22.302	59	14	0	0	0	0
ENSG00000161813.22	LARP4	32.8992	16.3994	14	17	31	40.9883	1	26	0	0	0	0
ENSG00000161904.12	LEMD2	42.2715	36.9277	34	35	18	24.7363	1	4	0	0	0	0
ENSG00000161905.13	ALOX15	31.0122	30.7045	10	135	0	47.3462	0	76	0	40.6474	0	85
ENSG00000162231.14	NXF1	35.316	34.2177	24	64	37	26.4465	1	6	0	0	0	0
ENSG00000162244.12	RPL29	64.2032	58.6449	373	12	58.4327	29.7513	223	3	55.1207	33.1485	457	12
ENSG00000162337.12	LRP5	13.6059	16.8838	39	19	33.6222	17	15	1	92.4662	0	2	0
ENSG00000162368.13	CMPK1	71.6195	49.7084	13	15	0	34.5156	0	9	85	194.591	1	14
ENSG00000162384.14	CZIB	24.9695	44.1251	16	32	0	23.8304	0	6	0	0	0	0
ENSG00000162402.14	USP24	49.2867	40.9925	17	21	21	27.3861	1	2	38.7608	54.9928	4	11
ENSG00000162441.12	LZIC	39.0603	62.2502	15	45	30.0459	49.7754	4	26	0	69.0577	0	12
ENSG00000162521.19	RBBP4	44.8363	50.8508	398	978	37.7534	45.7794	180	414	0	42.7769	0	52
ENSG00000162594.16	IL23R	18.8229	30.9698	11	16	0	0	0	0	0	16.9212	0	3
ENSG00000162607.13	USP1	40.7494	35.8948	69	41	58.664	47.3122	67	15	36.3561	147.523	72	6
ENSG00000162616.9	DNAJB4	17.701	23.3168	16	10	22.1997	17	4	1	39	0	1	0
ENSG00000162624.14	LHX8	53.3714	28.1366	63	86	20.1584	39.5679	14	15	16.2788	0	4	0
ENSG00000162735.19	PEX19	62.6137	33.0396	15	10	107	43.976	1	5	0	0	0	0
ENSG00000162782.16	TDRD5	27.0954	37.5321	11	14	0	29	0	2	0	0	0	0
ENSG00000162849.16	KIF26B	21.7359	37.9048	13	258	15	41.4806	1	113	0	43.6925	0	55
ENSG00000162889.11	MAPKAPK2	19.2058	32.165	15	322	16.0722	25.4668	6	60	0	0	0	0
ENSG00000162961.14	DPY30	36.5448	30.4325	253	12	75.1083	0	125	0	63.074	0	176	0
ENSG00000162972.10	MAIP1	100.311	32.3811	15	70	24	44.0598	1	29	0	0	0	0
ENSG00000162976.13	SLC66A3	15.1716	96.9118	13	41	28.4605	59.2725	2	49	0	80.7887	0	43
ENSG00000162999.13	DUSP19	47.6314	60.7386	33	14	39.5633	48.5606	17	8	31.9844	0	2	0
ENSG00000163072.16	NOSTRIN	52.5349	28.5177	168	11	30.2268	0	44	0	0	0	0	0
ENSG00000163104.18	SMARCAD1	44.5353	51.2411	12	25	90.3243	86.4674	6	12	51.821	0	13	0
ENSG00000163235.16	TGFA	33.1953	45.1596	22	33	33.009	54.0616	7	7	0	65	0	1
ENSG00000163312.11	HELQ	31.5855	51.317	12	13	18.085	29	3	1	0	51	0	1
ENSG00000163320.12	CGGBP1	50.758	61.7964	13	18	0	58.1997	0	9	0	106.796	0	3
ENSG00000163399.16	ATP1A1	21.9567	47.5294	12	660	43	83.3005	1	191	64.3338	96.9582	5	323
ENSG00000163412.13	EIF4E3	32.0066	55.5366	11	18	32.8224	97.2134	5	5	56	57.7621	1	6
ENSG00000163466.16	ARPC2	13.5222	45.7751	153	145	10.0766	29.8803	56	47	128	61.5346	1	16
ENSG00000163482.12	STK36	34.1234	40.0548	12	45	0	31.081	0	11	0	0	0	0
ENSG00000163517.15	HDAC11	67.3423	47.7999	70	32	45.383	43.1883	7	5	0	0	0	0
ENSG00000163520.14	FBLN2	29.7731	31.7326	11	28	0	23.4464	0	8	0	0	0	0
ENSG00000163539.17	CLASP2	35.5579	47.7699	14	10	0	96.3336	0	6	0	108.465	0	6
ENSG00000163602.11	RYBP	20.7148	38.0256	14	26	14	34.0136	1	4	0	19	0	1
ENSG00000163607.17	GTPBP8	29.4103	26.5429	10	41	0	27	0	1	0	0	0	0
ENSG00000163624.6	CDS1	58.5067	30.8273	28	89	37.3596	57.9272	10	23	0	35.9595	0	17
ENSG00000163632.14	C3orf49	34.0269	49.3763	41	15	23.2489	0	17	0	0	0	0	0
ENSG00000163659.13	TIPARP	31.6787	40.0823	130	272	24.3327	71.8888	106	135	25.5125	76.4366	53	116
ENSG00000163660.12	CCNL1	21.7806	29.5797	27	12	34.508	116.846	17	2	0	43.1792	0	22
ENSG00000163683.12	SMIM14	52.4903	55.7421	54	28	42.5409	32.421	29	21	44.0666	38.9079	30	18
ENSG00000163710.9	PCOLCE2	42.9566	31.1547	15	76	0	67.4367	0	30	0	52.3735	0	15
ENSG00000163714.18	U2SURP	31.2136	47.2443	26	13	33.9058	117	20	1	49.8991	0	5	0
ENSG00000163755.9	HPS3	36.0163	52.8866	17	22	87.1657	58.8858	12	18	71.2495	71.2897	7	9
ENSG00000163781.14	TOPBP1	21.3682	40.7017	11	34	39.5174	73.3781	5	23	0	0	0	0
ENSG00000163807.6	KIAA1143	31.8751	67.2839	141	55	28.7607	42.6973	48	24	41.3795	40.9878	8	2
ENSG00000163811.12	WDR43	33.5312	30.4494	10	36	35	30.2467	1	13	0	130.647	0	9
ENSG00000163812.15	ZDHHC3	111.454	91.4922	24	51	47.7933	62.8749	12	14	12.1828	35.9415	14	7
ENSG00000163818.17	LZTFL1	25.2537	33.3223	22	17	0	75.0863	0	6	0	0	0	0
ENSG00000163848.20	ZNF148	32.5463	28.9524	26	37	57.8749	47.5432	8	24	0	74.6756	0	12
ENSG00000163882.9	POLR2H	30.2978	32.9549	100	150	25.8713	31.0762	17	33	52.4752	54.488	14	3
ENSG00000163902.12	RPN1	34.4697	46.1389	121	150	24.8186	51.9401	12	31	0	19.8457	0	8
ENSG00000163930.10	BAP1	27.7792	51.8795	11	48	21.3464	32.4944	8	19	0	0	0	0
ENSG00000163933.10	RFT1	26.1561	43.4834	38	12	0	22.6633	0	8	0	0	0	0
ENSG00000163938.17	GNL3	33.4628	25.8819	49	328	57.0817	23.1321	6	54	0	0	0	0
ENSG00000164002.11	EXO5	34.9045	36.0894	273	14	38.0334	0	124	0	36.4763	0	19	0
ENSG00000164023.14	SGMS2	38.6757	41.529	55	31	28.1996	54.2563	20	13	19	95.6361	1	19
ENSG00000164086.10	DUSP7	26.9152	36.1103	19	346	14.2254	53.3211	4	277	0	58.7157	0	255
ENSG00000164117.14	FBXO8	27.3524	25.7823	48	25	26.6211	65.3163	11	5	0	116.693	0	15
ENSG00000164118.13	CEP44	39.464	29.4591	12	26	0	58.3878	0	21	0	87.9488	0	2
ENSG00000164123.7	C4orf45	34.1104	27.9558	33	12	24.9418	0	8	0	0	0	0	0
ENSG00000164134.13	NAA15	33.8095	31.5542	89	18	22.9199	0	25	0	16.2441	0	12	0
ENSG00000164142.16	FAM160A1	35.0808	47.0466	13	56	14.6123	33.1184	3	43	0	41.2421	0	13
ENSG00000164209.17	SLC25A46	65.7944	64.9839	59	30	33.7161	74.7887	45	3	53.4351	30.3402	31	11
ENSG00000164219.10	PGGT1B	27.9336	39.2488	16	24	0	0	0	0	40.5098	122.006	17	3
ENSG00000164252.13	AGGF1	34.223	64.0486	17	13	46.9962	47.4763	4	2	0	0	0	0
ENSG00000164258.12	NDUFS4	30.7473	29.5785	55	61	36.637	39.6434	16	26	62.7776	58.8516	8	14
ENSG00000164306.11	PRIMPOL	33.0188	42.5207	14	23	10.3194	62.4166	4	3	0	52.3892	0	6
ENSG00000164329.13	TENT2	39.503	52.722	45	49	117.883	156.269	12	2	119.724	100.54	31	25
ENSG00000164338.10	UTP15	46.011	22.7853	26	19	19.024	17.4264	3	3	51	0	1	0
ENSG00000164347.18	GFM2	33.92	16.914	14	144	24.4851	28.9401	9	48	53.2779	15.2022	6	23
ENSG00000164366.4	CCDC127	26.3716	38.9708	243	16	26.9393	24.0117	74	4	0	43.4741	0	2
ENSG00000164379.7	FOXQ1	16.9996	20.3284	20	36	22	22.8073	1	13	0	51.2177	0	12
ENSG00000164402.14	SEPTIN8	23.9182	103.902	120	20	18.7033	43.9278	14	13	0	58.4998	0	16
ENSG00000164404.8	GDF9	34.2862	73.7772	298	1293	30.9913	45.2263	53	1119	39.7764	51.7253	16	796
ENSG00000164414.18	SLC35A1	51.2815	57.8172	34	50	54.2642	91.433	6	2	42.4264	119.63	2	53
ENSG00000164548.11	TRA2A	28.5209	36.9102	21	39	25.0442	45.9093	3	14	0	33.7436	0	12
ENSG00000164576.12	SAP30L	50.1554	28.2506	19	15	41.7133	0	2	0	142.111	0	6	0
ENSG00000164609.10	SLU7	33.8874	38.313	175	38	25.8472	0	29	0	0	0	0	0
ENSG00000164649.20	CDCA7L	36.6093	49.5491	11	111	41.0036	41.8715	5	27	27.3073	47	15	1
ENSG00000164654.16	MIOS	64.9608	45.0561	17	28	27.2764	39.7463	2	3	0	69.9428	0	6
ENSG00000164707.15	SLC13A4	21.1418	11.1935	19	69	20	18.2211	1	6	37.3986	0	4	0
ENSG00000164713.10	BRI3	18.2286	58.143	32	504	54.3246	70.4654	16	267	104.015	85.7526	28	321
ENSG00000164916.11	FOXK1	39.9566	31.3166	37	66	20	87.6785	1	28	0	84.7848	0	30
ENSG00000164929.17	BAALC	43.8808	38.6589	18	225	0	28.4186	0	71	0	114.877	0	30
ENSG00000165138.18	ANKS6	25.291	58.4041	12	17	0	0	0	0	0	0	0	0
ENSG00000165156.15	ZHX1	29.4047	29.4292	73	14	31.9755	32.0312	56	2	33.3207	0	33	0
ENSG00000165219.22	GAPVD1	39.1079	38.9954	17	30	18.5971	51.035	6	3	0	0	0	0
ENSG00000165304.8	MELK	31.4675	31.1976	643	12	54.5998	133.656	336	2	34.168	146	259	1
ENSG00000165322.18	ARHGAP12	97.3774	38.076	10	39	75.7513	98.3981	4	6	90.1617	98.0752	17	3
ENSG00000165355.7	FBXO33	56.5446	38.859	34	29	108.199	223.598	24	4	70.0557	187.701	36	5
ENSG00000165480.16	SKA3	26.9151	35.4509	48	22	19.8083	38.4111	17	3	20	0	1	0
ENSG00000165494.11	PCF11	40.2156	41.8451	108	28	36.5278	49.0805	21	11	61.6994	46.4505	5	3
ENSG00000165512.5	ZNF22	15.4709	27.8826	17	53	12.2782	52.8309	16	16	0	20	0	1
ENSG00000165525.18	NEMF	31.8638	34.1003	10	32	27	0	1	0	0	0	0	0
ENSG00000165526.9	RPUSD4	34.3591	56.7493	336	49	25.7167	39.2361	66	16	44.0037	85.6206	15	4
ENSG00000165527.7	ARF6	37.3596	72.7448	313	25	23.7205	65.3275	72	9	97	79.3227	1	13
ENSG00000165626.17	BEND7	38.3709	34.1122	20	16	63.8814	21.9455	20	10	0	0	0	0
ENSG00000165660.8	ABRAXAS2	34.466	43.511	11	127	34.0539	30.6831	7	48	0	32.9978	0	15
ENSG00000165661.17	QSOX2	30.3636	22.9892	20	181	30.898	35.9285	7	56	0	112.669	0	69
ENSG00000165669.14	FAM204A	67.202	99.6824	21	10	38.5357	93.8831	2	6	0	0	0	0
ENSG00000165672.7	PRDX3	22.8889	30.8998	120	57	46.5839	58.604	80	18	87.8476	90.5832	63	33
ENSG00000165689.17	ENTR1	49.0007	51.9857	14	67	0	73.8777	0	19	0	112.699	0	76
ENSG00000165699.15	TSC1	53.0561	64.2312	10	79	0	34.5659	0	46	0	19.9528	0	30
ENSG00000165704.15	HPRT1	27.9827	55.0331	10	242	48.3254	46.968	6	187	0	54.7138	0	174
ENSG00000165813.20	CCDC186	41.2617	26.9285	12	39	69.455	23.2802	2	8	28.3702	0	18	0
ENSG00000165861.14	ZFYVE1	29.2203	38.8306	58	42	0	0	0	0	0	0	0	0
ENSG00000165879.9	FRAT1	24.2041	21.642	77	13	31.6474	0	5	0	126.277	0	2	0
ENSG00000165914.15	TTC7B	19.4872	40.0708	10	17	0	44	0	1	0	53.3963	0	6
ENSG00000165973.19	NELL1	59.103	68.1836	11	17	31.4643	0	2	0	0	135.996	0	9
ENSG00000165995.22	CACNB2	32.5782	33.1797	11	11	0	0	0	0	0	0	0	0
ENSG00000165997.5	ARL5B	22.4674	18.2946	37	10	37.9296	51.2839	4	14	55.7198	127.965	6	2
ENSG00000166046.11	TCP11L2	39.7037	46.3025	12	10	28	21.7928	1	3	0	0	0	0
ENSG00000166123.14	GPT2	34.8707	48.116	111	161	28.6112	34.091	25	62	0	46.0215	0	49
ENSG00000166128.13	RAB8B	44.8194	24.8307	15	48	0	64.7807	0	6	0	119.886	0	17
ENSG00000166130.15	IKBIP	17.2765	32.2153	12	15	62.1842	92.8062	5	2	0	0	0	0
ENSG00000166200.15	COPS2	29.1176	35.7365	20	194	14.4222	27.7163	2	46	0	18.4932	0	2
ENSG00000166262.16	FAM227B	39.7685	25.3544	23	19	27.0716	32.1018	3	9	0	0	0	0
ENSG00000166347.19	CYB5A	18.8226	20.7777	11	2158	17.9063	26.1114	12	612	0	52.6942	0	130
ENSG00000166387.13	PPFIBP2	49.2248	27.1046	109	14	30.4081	17	32	1	47.3005	0	18	0
ENSG00000166398.14	GARRE1	29.2221	32.7068	10	38	18	42.875	1	22	67.4658	13	5	1
ENSG00000166411.14	IDH3A	25.7358	65.0337	43	46	29.0775	56.2328	8	25	0	27.7819	0	18
ENSG00000166452.12	AKIP1	34.6935	55.3905	108	115	45.699	120.889	28	57	119.769	109.604	17	79
ENSG00000166471.11	TMEM41B	11.8622	26.8476	11	14	0	80.6524	0	3	0	55.8451	0	10
ENSG00000166508.18	MCM7	49.037	25.0566	315	23	34.9176	28.7081	80	3	75.2104	0	22	0
ENSG00000166535.20	A2ML1	25.4955	18.0074	50	87	21.1967	15.98	11	24	0	19	0	1
ENSG00000166578.10	IQCD	22.0413	29.044	14	103	0	50.6696	0	33	0	79.732	0	25
ENSG00000166669.13	ATF7IP2	48.1918	62.7922	16	32	33.1347	35.0109	11	10	14.9666	34	2	2
ENSG00000166747.13	AP1G1	45.6525	36.3801	69	44	30.3844	25.0224	22	5	24.5248	0	4	0
ENSG00000166821.9	PEX11A	34.2279	52.3523	14	23	48.1144	14.7395	4	9	0	42.3705	0	11
ENSG00000166840.13	GLYATL1	26.3773	36.2595	171	35	33.4545	18.008	110	8	40.3807	0	74	0
ENSG00000166847.10	DCTN5	39.0709	48.8846	19	178	16.818	33.0033	16	50	0	55.3793	0	15
ENSG00000166908.18	PIP4K2C	75.4068	56.0138	12	224	0	49.07	0	107	0	62.3904	0	41
ENSG00000166913.13	YWHAB	45.1845	40.8916	51	242	22.763	34.7067	12	60	46.669	0	2	0
ENSG00000166965.12	RCCD1	42.2494	38.3473	121	472	33.2744	27.4062	39	113	0	70	0	1
ENSG00000166986.15	MARS1	44.29	39.1602	249	27	32.646	27.5196	42	6	36.3664	0	13	0
ENSG00000167034.10	NKX3-1	46.6384	46.4875	10	130	31.1081	31.2701	4	31	0	32.8054	0	35
ENSG00000167085.13	PHB	57.9284	36.1141	59	59	48.864	26.1751	30	25	60.8325	0	14	0
ENSG00000167106.12	FAM102A	35.8491	61.0919	44	60	29.0643	148.606	6	21	0	131.785	0	58
ENSG00000167182.15	SP2	22.0995	31.3684	17	34	23.4394	89.9597	5	17	0	100.934	0	30
ENSG00000167186.11	COQ7	31.0028	41.3056	150	22	25.123	0	31	0	32.616	0	15	0
ENSG00000167281.19	RBFOX3	45.9236	51.9263	10	11	36.7585	31.1714	6	16	69	31.0872	1	13
ENSG00000167283.8	ATP5MG	137.763	42.1858	23	19	121.187	37.6352	9	27	72.1464	70.8863	3	14
ENSG00000167380.16	ZNF226	23.9387	17.4866	32	16	26.105	0	7	0	0	0	0	0
ENSG00000167461.12	RAB8A	74.0336	47.6909	30	45	38.6991	20.8837	9	3	43.5408	68.6698	25	5
ENSG00000167513.9	CDT1	35.9919	33.8225	112	345	32.7938	36.0122	56	94	32.3113	48.0765	28	70
ENSG00000167526.14	RPL13	56.3288	72.7114	74	24	56.9212	51.6864	86	11	39.2908	39.3188	77	4
ENSG00000167528.13	ZNF641	53.4587	68.3111	21	10	31.0726	0	14	0	31.2665	0	3	0
ENSG00000167548.16	KMT2D	32.8472	21.3313	35	62	35.7807	45.1879	11	10	62.9466	44.9884	9	6
ENSG00000167555.14	ZNF528	23.7336	42.0832	14	31	0	69.5572	0	3	0	15.6656	0	5
ENSG00000167565.13	SERTAD3	22.4148	32.7558	13	1405	0	34.4182	0	664	0	48.4833	0	691
ENSG00000167625.11	ZNF526	32.3492	31.5265	83	24	25.4433	15.2971	51	2	0	0	0	0
ENSG00000167634.12	NLRP7	103.368	91.2078	374	28	74.9519	72.0021	190	16	67.488	0	139	0
ENSG00000167642.13	SPINT2	53.7718	118.15	707	42	79.0415	93.8587	321	23	78.2071	105.753	465	40
ENSG00000167670.16	CHAF1A	67.6458	37.2501	165	332	57.3009	28.4009	67	65	89.6565	0	17	0
ENSG00000167671.12	UBXN6	34.3392	31.4549	31	182	20.9138	26.8825	9	47	29	23.89	1	13
ENSG00000167699.13	GLOD4	29.7727	38.0103	59	64	20.5739	47.2361	11	15	39.1336	94.2884	22	27
ENSG00000167703.15	SLC43A2	34.8353	39.2189	157	11	54.1551	59.1805	40	5	85.7983	136.025	115	4
ENSG00000167721.11	TSR1	42.4499	57.326	28	10	0	20.1659	0	4	0	0	0	0
ENSG00000167766.18	ZNF83	42.6613	33.5465	14	13	31.4643	28.6246	2	9	0	0	0	0
ENSG00000167770.11	OTUB1	49.3219	86.7868	146	85	30.9251	38.6315	37	20	115.585	62.9313	5	13
ENSG00000167797.8	CDK2AP2	48.2002	34.9676	38	1285	48.9063	72.6045	13	470	53.518	76.3896	31	536
ENSG00000167889.13	MGAT5B	26.1192	36.4637	34	303	88.0324	66.1368	8	122	90.7644	88.7375	26	188
ENSG00000167904.15	TMEM68	63.3875	32.8638	13	19	0	90.3856	0	5	58	10.0732	1	4
ENSG00000167962.14	ZNF598	56.8294	56.8618	19	128	26	51.1269	1	74	0	51.7052	0	93
ENSG00000167977.9	KCTD5	29.6321	39.9327	15	351	21.2132	55.9018	2	165	0	54.7727	0	334
ENSG00000167978.17	SRRM2	31.194	54.8998	11	147	0	49.2439	0	65	0	46.5569	0	102
ENSG00000167981.7	ZNF597	48.806	63.8932	62	29	26.2059	71	8	1	0	112.472	0	2
ENSG00000167996.16	FTH1	35.5392	36.5384	671	37	24.3085	39.1548	147	13	26.8659	0	9	0
ENSG00000168036.18	CTNNB1	28.9339	39.9685	18	518	0	50.9676	0	156	0	52.7593	0	95
ENSG00000168066.20	SF1	20.4048	30.8818	31	279	19.7191	28.5545	4	89	0	57.7523	0	6
ENSG00000168079.17	SCARA5	73.6541	39.8191	10	32	0	40.3928	0	6	0	48.6576	0	15
ENSG00000168092.14	PAFAH1B2	44.0892	55.0063	12	209	15.7675	47.6718	3	71	0	48.469	0	8
ENSG00000168152.13	THAP9	26.9739	24.2469	18	12	36.0852	0	6	0	0	0	0	0
ENSG00000168159.14	RNF187	47.1684	65.7376	366	26	33.2833	0	124	0	45.1459	0	10	0
ENSG00000168175.15	MAPK1IP1L	33.654	42.0008	31	16	37.4967	63.4087	2	13	63.0476	74.0478	2	7
ENSG00000168216.13	LMBRD1	33.2133	44.5171	113	101	36.5909	48.5846	105	47	48.8559	64.8086	60	54
ENSG00000168246.6	UBTD2	79.7998	22.1263	14	103	34.6905	22.6459	9	15	28.1013	0	5	0
ENSG00000168259.17	DNAJC7	17.2779	31.5836	103	22	13.7667	51.3246	17	3	35.387	0	8	0
ENSG00000168264.10	IRF2BP2	33.4292	38.0029	26	28	38.7391	46.4505	4	3	0	128.441	0	10
ENSG00000168297.16	PXK	38.1987	32.8331	27	204	32.0465	24.9331	13	87	0	25.6502	0	20
ENSG00000168385.18	SEPTIN2	30.8916	45.8748	120	233	74.1728	61.7741	48	134	22.4953	90.0317	43	129
ENSG00000168389.18	MFSD2A	43.8133	32.9437	36	627	34.1974	25.6633	9	113	0	36	0	1
ENSG00000168397.17	ATG4B	38.3919	47.009	150	35	31.0254	30.9524	35	28	0	0	0	0
ENSG00000168438.15	CDC40	27.2929	30.208	39	22	31.6275	39.2803	8	8	0	83.9464	0	2
ENSG00000168564.6	CDKN2AIP	29.9657	22.9799	25	89	77.2166	28.2369	6	9	104.493	0	4	0
ENSG00000168575.10	SLC20A2	44.3698	69.8503	13	17	32.9595	0	3	0	0	0	0	0
ENSG00000168610.16	STAT3	36.8332	44.977	11	25	25.3772	59.6846	2	23	94	80.5999	1	11
ENSG00000168702.18	LRP1B	54.9984	32.6734	16	13	25.9228	27.6948	9	2	0	49.1198	0	29
ENSG00000168769.14	TET2	65.9525	33.2745	11	15	52	39.3311	1	4	0	21.9648	0	4
ENSG00000168795.5	ZBTB5	29.5362	56.1565	58	51	16.2594	40.7361	7	9	0	0	0	0
ENSG00000168813.17	ZNF507	16.9511	26.0291	21	13	28.1425	25.4749	2	12	0	14.4417	0	6
ENSG00000168818.10	STX18	28.6575	31.0152	143	19	26.5565	45.04	33	5	30.9233	0	7	0
ENSG00000168924.15	LETM1	32.4732	32.9071	23	28	17.6421	29.5955	3	7	0	34	0	1
ENSG00000168958.20	MFF	91.4196	38.268	44	79	48.0606	41.149	30	27	75.0981	46.0533	6	17
ENSG00000169018.6	FEM1B	78.5048	60.1419	12	15	0	46.0869	0	2	14.5768	33.3579	5	19
ENSG00000169019.11	COMMD8	47.1014	43.2214	112	20	46.0055	30.9964	75	6	53	0	1	0
ENSG00000169021.6	UQCRFS1	65.3444	56.1919	69	12	42.7942	56.6755	14	6	48.4445	48.7911	24	11
ENSG00000169084.15_PAR_Y	DHRSX	31.5092	39.6884	17	11	17.4132	17	3	1	0	0	0	0
ENSG00000169087.11	HSPBAP1	34.7417	28.8609	50	86	78.9851	26.4935	3	58	42.5226	31.4694	13	11
ENSG00000169131.13	ZNF354A	27.8766	12.9698	158	68	55.2596	16.3305	44	20	0	0	0	0
ENSG00000169180.12	XPO6	48.5941	47.2983	22	262	25.8372	38.0272	3	64	0	47.1671	0	19
ENSG00000169193.12	CCDC126	32.5837	51.3	33	10	15.8211	109.7	7	6	23	21.5199	1	8
ENSG00000169223.15	LMAN2	55.7601	79.2624	134	71	92.7061	52.037	104	62	89.7901	73.8757	147	70
ENSG00000169230.10	PRELID1	88.9088	143.702	42	20	47.6883	15	12	1	37.3954	75.4851	5	2
ENSG00000169490.17	TM2D2	35.3458	42.6274	45	16	24.8675	41.3786	9	3	0	103.782	0	3
ENSG00000169679.15	BUB1	35.079	43.0434	324	116	24.6816	32.9981	94	25	17.7867	33.3106	30	4
ENSG00000169857.9	AVEN	46.0294	25.6649	31	595	33.1188	25.0397	6	95	0	0	0	0
ENSG00000169895.6	SYAP1	69.725	18.5494	31	34	75.354	14.8648	28	5	53.2156	0	4	0
ENSG00000169905.13	TOR1AIP2	73.2097	19.3735	32	15	45.2495	22.5541	8	11	56.445	0	31	0
ENSG00000169926.11	KLF13	27.1095	36.7681	11	10	0	157.334	0	7	0	0	0	0
ENSG00000170004.17	CHD3	28.6178	40.7555	44	76	33.3822	34.7273	3	12	0	59.7361	0	4
ENSG00000170011.14	MYRIP	49.5101	38.3523	12	17	19	18.8447	1	12	0	0	0	0
ENSG00000170037.14	CNTROB	38.4862	89.9425	493	10	33.7894	0	99	0	45.1118	0	78	0
ENSG00000170085.18	SIMC1	28.9375	28.2276	11	48	24.5432	34.3291	3	7	42.416	0	6	0
ENSG00000170144.21	HNRNPA3	22.7281	31.9942	23	41	32.5252	25.8265	3	7	17.9861	50.8019	4	29
ENSG00000170248.15	PDCD6IP	39.2808	27.5208	25	48	27.738	50.5621	27	25	0	67.1442	0	15
ENSG00000170260.9	ZNF212	24.2964	27.9299	10	49	0	2.71081	0	4	0	0	0	0
ENSG00000170265.12	ZNF282	55.5248	26.2723	32	22	32	32.115	1	6	79.8784	0	13	0
ENSG00000170291.15	ELP5	53.9402	14.8498	27	66	0	16.5079	0	11	0	54.4426	0	2
ENSG00000170310.15	STX8	35.6276	111.883	11	56	0	69.8464	0	86	0	65.303	0	87
ENSG00000170322.14	NFRKB	25.1763	41.5035	11	184	28	35.3455	1	81	0	61.4341	0	118
ENSG00000170340.11	B3GNT2	17.9032	21.2353	66	1033	60.2829	54.5929	14	303	116.564	184.611	25	104
ENSG00000170345.10	FOS	35.793	27.428	25	615	45	35.9221	1	173	0	45.0299	0	138
ENSG00000170385.10	SLC30A1	23.0075	44.6659	13	41	15.9687	47.6667	2	19	0	52.4189	0	12
ENSG00000170430.10	MGMT	72.8152	32.4728	16	176	80.8233	29.5965	21	55	124.18	137	16	1
ENSG00000170456.16	DENND5B	34.9391	64.9847	22	17	19.4518	52.9277	3	15	29	19.8278	1	4
ENSG00000170485.17	NPAS2	18.3011	29.1748	13	27	0	0	0	0	0	60	0	1
ENSG00000170515.14	PA2G4	30.5488	49.578	90	30	18.7556	64.1687	22	10	77.9072	66.7591	3	34
ENSG00000170525.21	PFKFB3	58.6563	55.3813	11	87	0	40.2196	0	35	0	23.6951	0	13
ENSG00000170558.10	CDH2	19.3208	26.3197	27	27	8.03102	17.9582	11	13	13.0859	50.8372	4	8
ENSG00000170584.11	NUDCD2	38.8879	14.5828	108	21	60.2567	48.0178	42	16	82.2287	194.422	57	2
ENSG00000170606.15	HSPA4	32.6985	46.3121	787	34	23.624	19.9886	201	7	36.1268	0	12	0
ENSG00000170619.10	COMMD5	58.7972	39.7272	34	13	37.4349	0	25	0	78.7697	0	7	0
ENSG00000170631.15	ZNF16	27.7881	36.575	265	11	23.3089	0	54	0	15	0	1	0
ENSG00000170632.14	ARMC10	61.0454	29.0248	12	13	44.9692	41.5816	7	3	22.7812	0	14	0
ENSG00000170638.10	TRABD	115.248	27.038	16	13	62.7699	35.0463	10	4	54.1283	29.1548	19	2
ENSG00000170743.17	SYT9	50.3953	37.6897	22	60	78.2092	60.8974	3	4	73.5455	0	11	0
ENSG00000170759.11	KIF5B	76.1508	58.6202	12	60	84.7254	121.802	13	9	67.3168	106.982	5	29
ENSG00000170776.22	AKAP13	56.6776	64.8637	15	10	52	65.9242	1	2	0	0	0	0
ENSG00000170779.11	CDCA4	15.203	19.1298	11	178	0	16.6032	0	45	0	21.763	0	10
ENSG00000170832.13	USP32	47.5858	42.3037	20	20	34	70.4025	1	8	61.7903	107	4	1
ENSG00000170836.12	PPM1D	25.2183	17.8676	37	44	39.5138	21.7763	4	6	0	28.3901	0	2
ENSG00000170852.11	KBTBD2	45.8806	67.5713	16	38	43.8364	60.2853	4	25	0	58.4417	0	49
ENSG00000170881.5	RNF139	48.092	32.3968	10	68	25.0803	34.7316	3	21	0	27	0	1
ENSG00000170927.15	PKHD1	48.6915	77.6721	20	16	34.796	27.3927	7	4	0	0	0	0
ENSG00000170946.15	DNAJC24	22.2695	69.0459	40	15	73.0627	34.1959	5	5	37.9473	91.3755	2	7
ENSG00000170949.17	ZNF160	51.9436	33.9629	10	161	0	79.2908	0	51	100.475	64.9645	5	75
ENSG00000171055.15	FEZ2	31.7426	40.9079	227	30	35.2697	42.2751	110	8	28.8822	0	40	0
ENSG00000171067.11	C11orf24	39.0803	37.7391	113	83	26.7534	29.8408	21	20	0	0	0	0
ENSG00000171100.15	MTM1	52.4814	29.3306	11	82	16.3071	37.0927	5	34	0	52.8325	0	48
ENSG00000171135.15	JAGN1	36.467	54.1001	41	11	46.7891	0	11	0	73.7839	0	40	0
ENSG00000171241.9	SHCBP1	45.7861	39.2544	53	315	28.8368	37.8299	29	79	0	27.0269	0	32
ENSG00000171302.17	CANT1	32.9619	72.6111	23	37	16.619	33.5817	3	8	0	27	0	1
ENSG00000171311.13	EXOSC1	41.1918	16.9331	23	42	19.4143	15.5775	7	3	33.6303	0	2	0
ENSG00000171365.17	CLCN5	19.2128	96.303	26	41	13.9714	64.4306	5	12	157.783	52.4404	4	2
ENSG00000171421.13	MRPL36	24.434	28.0627	22	559	0	23.5292	0	129	0	62.279	0	3
ENSG00000171444.18	MCC	27.6314	40.6686	17	24	24.0832	43.1939	2	19	0	59.2632	0	11
ENSG00000171467.16	ZNF318	74.1914	47.8287	19	14	79.7266	28.6518	6	4	63.3342	42	9	1
ENSG00000171469.11	ZNF561	34.9461	40.6478	16	26	25.0165	38.2236	5	26	0	55.4437	0	2
ENSG00000171490.13	RSL1D1	26.6814	34.4452	167	86	18.7225	28.7254	16	13	9	28.3527	3	6
ENSG00000171503.12	ETFDH	32.8317	21.022	82	12	54.678	0	7	0	21.4408	0	9	0
ENSG00000171530.15	TBCA	46.141	22.0403	152	42	101.22	99.6787	52	6	91.8148	211.539	69	3
ENSG00000171603.18	CLSTN1	24.3587	28.936	159	234	50.3162	50.8463	114	57	74.1249	76.3887	169	105
ENSG00000171608.16	PIK3CD	24.6584	61.7526	34	20	20.0705	42.5948	13	16	0	50.5776	0	9
ENSG00000171621.14	SPSB1	31.3316	43.5537	122	68	24.1298	97.1686	27	10	0	94.8476	0	16
ENSG00000171634.18	BPTF	45.5455	23.7778	10	25	0	55.2268	0	2	0	0	0	0
ENSG00000171649.12	ZIK1	43.1991	35.8576	26	24	34	55.2097	1	11	193	81.8477	1	19
ENSG00000171735.19	CAMTA1	15.708	48.4306	159	15	28.4949	0	67	0	51.4014	0	68	0
ENSG00000171792.11	RHNO1	43.3185	77.7459	23	10	25.9605	0	3	0	0	0	0	0
ENSG00000171827.11	ZNF570	47.3908	39.1787	13	33	33.7123	45.9879	4	19	0	0	0	0
ENSG00000171843.17	MLLT3	27.493	21.3632	10	27	19.1628	16.1379	5	6	0	0	0	0
ENSG00000171853.16	TRAPPC12	21.1067	34.0049	15	137	44	26.8409	1	16	0	0	0	0
ENSG00000171877.21	FRMD5	30.451	40.5775	18	19	47.3527	29.2325	5	6	117.471	0	4	0
ENSG00000171914.16	TLN2	45.3396	34.7963	13	62	32.4654	29.1688	2	17	0	0	0	0
ENSG00000171951.5	SCG2	86.0589	34.7672	21	20	44.5554	100.612	5	11	0	58.24	0	7
ENSG00000171953.16	ATPAF2	23.8269	20.7471	269	75	17.4632	19.6102	44	11	52.435	0	20	0
ENSG00000171970.13	ZNF57	22.2328	21.3451	126	11	21.2156	0	27	0	0	0	0	0
ENSG00000171984.15	SHLD1	46.5367	29.9958	79	26	39.8187	144	44	1	41.5947	0	21	0
ENSG00000172058.16	SERF1A	83.704	29.81	22	87	98.576	70.7425	11	41	91.174	116.466	25	56
ENSG00000172073.4	TEX37	33.6313	21.3287	35	24	29.5761	23.4172	9	20	0	0	0	0
ENSG00000172115.9	CYCS	42.7406	33.4735	29	98	68.1106	31.8966	4	25	22.8348	227.434	7	2
ENSG00000172175.15	MALT1	89.9554	49.851	10	21	0	30.9356	0	8	0	0	0	0
ENSG00000172183.15	ISG20	17.7953	24.4102	36	13	0	0	0	0	0	0	0	0
ENSG00000172216.6	CEBPB	23.9989	27.4259	12	57	0	25.8947	0	14	0	35.0714	0	2
ENSG00000172260.15	NEGR1	19.2949	29.9543	10	17	0	37.7544	0	4	0	0	0	0
ENSG00000172262.11	ZNF131	48.4925	27.3984	50	20	67.8374	44.6218	25	7	63.5023	23.329	16	10
ENSG00000172270.21	BSG	26.3406	115.956	15	109	78.2997	53.0822	21	65	106.562	82.7578	10	45
ENSG00000172345.14	STARD5	42.407	43.0426	28	11	22.9855	20.4957	3	5	0	0	0	0
ENSG00000172348.15	RCAN2	45.4591	88.0501	13	28	0	23.6643	0	4	50.967	0	13	0
ENSG00000172380.6	GNG12	68.8765	53.9921	119	19	48.0704	51.9991	76	19	26.5238	43.3648	20	20
ENSG00000172409.6	CLP1	22.4827	30.4385	17	37	53.8516	44.5979	2	3	0	0	0	0
ENSG00000172590.18	MRPL52	45.8726	32.5352	143	70	42.5543	19.1565	41	16	151	33	1	1
ENSG00000172613.8	RAD9A	65.7644	24.961	10	55	19.4936	12.9659	2	8	0	0	0	0
ENSG00000172661.19	WASHC2C	37.7881	38.0083	17	21	0	35.2841	0	7	0	98	0	1
ENSG00000172728.16	FUT10	23.9925	68.9762	10	30	32.4037	42.4098	2	14	0	71.0711	0	16
ENSG00000172732.12	MUS81	25.6363	37.1016	10	44	4	55.319	1	37	21.9481	90.1884	31	6
ENSG00000172765.17	TMCC1	16.6332	43.3612	103	71	42.9186	95.9635	21	34	132.628	135.023	31	70
ENSG00000172893.16	DHCR7	30.2457	51.9394	36	468	39.5573	37.6803	13	156	0	46.7789	0	142
ENSG00000172943.20	PHF8	38.6022	43.0495	12	400	40.4846	39.7161	11	87	67	37.2318	1	6
ENSG00000173013.6	CCDC96	21.3356	35.0138	31	22	36.4309	0	13	0	0	0	0	0
ENSG00000173020.11	GRK2	25.3624	16.5651	10	60	0	18.2703	0	14	0	0	0	0
ENSG00000173040.13	EVC2	29.6661	47.8027	20	10	39.7906	0	3	0	41.5649	34.5832	4	2
ENSG00000173120.15	KDM2A	42.2273	26.4022	17	76	51.4782	34.4813	2	7	0	8	0	1
ENSG00000173141.5	MRPL57	30.6621	32.5603	32	14	18.4932	24.8289	2	11	170	35	1	1
ENSG00000173145.11	NOC3L	26.0684	30.8972	18	299	13.3412	27.6768	4	106	0	122.984	0	2
ENSG00000173207.13	CKS1B	212.614	25.4859	13	3992	49.5803	31.2675	27	1461	40.3678	54.5408	19	459
ENSG00000173226.17	IQCB1	44.8597	48.947	55	18	44.5661	27.4687	28	8	59.8062	0	21	0
ENSG00000173276.14	ZBTB21	28.6522	27.4412	25	61	57	44.4199	1	20	37.4394	36.1516	6	16
ENSG00000173457.11	PPP1R14B	21.2512	21.3318	41	10	34.6072	138.456	11	2	55.6269	88.8052	29	3
ENSG00000173559.14	NABP1	28.0457	54.4986	24	74	23.1086	54.1503	8	23	0	30.3055	0	5
ENSG00000173575.22	CHD2	41.0446	50.0436	28	31	32.9863	47.9084	4	10	0	32	0	1
ENSG00000173599.15	PC	37.5067	38.1051	13	10	0	55.0254	0	5	0	0	0	0
ENSG00000173726.11	TOMM20	27.7642	83.1866	14	16	0	36.568	0	22	0	44.6964	0	7
ENSG00000173809.18	TDRD12	44.0531	30.0808	31	10	18.4076	0	11	0	0	0	0	0
ENSG00000173812.11	EIF1	49.2201	34.2057	461	654	53.3005	84.9274	322	264	51.5553	72.3599	291	577
ENSG00000173821.19	RNF213	19.267	23.9205	14	90	0	29.8614	0	12	0	0	0	0
ENSG00000173848.19	NET1	17.2344	19.1925	16	27	43.3023	29.9833	24	2	43.1724	0	28	0
ENSG00000173889.16	PHC3	26.4375	57.432	21	13	41.5545	94	8	1	0	0	0	0
ENSG00000173890.17	GPR160	36.8307	26.6553	14	14	21.6966	14	19	1	0	0	0	0
ENSG00000173894.11	CBX2	36.6165	23.2954	37	70	39.4863	50.0672	8	25	72.7722	68.1539	49	70
ENSG00000173976.16	RAX2	25.6342	19.0562	13	175	15	20.0713	1	69	0	23.2314	0	12
ENSG00000174010.9	KLHL15	29.2395	21.4278	16	48	0	60.681	0	15	0	99.1125	0	12
ENSG00000174013.8	FBXO45	46.0245	34.2982	223	25	26.7969	62.0575	62	38	45.5181	66.9241	11	41
ENSG00000174173.7	TRMT10C	40.6315	35.7065	13	37	0	23.5477	0	14	0	34	0	2
ENSG00000174206.13	C12orf66	36.0712	23.1602	10	12	31	0	1	0	0	59.651	0	4
ENSG00000174371.17	EXO1	28.0563	34.6484	146	15	28.6877	19	37	2	0	0	0	0
ENSG00000174437.17	ATP2A2	25.0708	31.0852	593	22	33.5922	35.6666	195	6	44.7221	0	133	0
ENSG00000174469.23	CNTNAP2	40.8561	21.0834	48	20	17.7752	34.3841	23	4	0	0	0	0
ENSG00000174498.14	IGDCC3	18.2636	45.208	13	31	44.1127	50.0434	3	5	0	0	0	0
ENSG00000174514.13	MFSD4A	47.6962	49.8832	15	11	22	32.0312	1	2	0	0	0	0
ENSG00000174574.16	AKIRIN1	32.85	26.6895	73	138	52.9359	43.1953	52	41	84.8891	51.5501	20	20
ENSG00000174579.4	MSL2	47.5716	35.6833	174	39	36.2406	59.69	45	24	39	46.1754	1	4
ENSG00000174606.14	ANGEL2	46.7698	33.3551	73	30	44.755	0	8	0	22.9986	0	31	0
ENSG00000174718.12	RESF1	31.3588	21.1986	13	305	19	46.7185	1	77	0	57.3688	0	90
ENSG00000174720.16	LARP7	38.391	34.4316	18	396	0	48.1476	0	143	0	51.7013	0	27
ENSG00000174915.12	PTDSS2	29.9895	27.9118	26	77	27.6193	30.5462	14	11	0	48.6858	0	4
ENSG00000175054.16	ATR	37.1947	33.9807	17	22	0	34.3981	0	18	0	38.8809	0	5
ENSG00000175175.6	PPM1E	75.0108	47.2663	11	24	46.6717	27.6094	7	9	0	20	0	1
ENSG00000175224.16	ATG13	41.8822	48.5173	60	13	39.3039	0	19	0	0	25.3092	0	6
ENSG00000175352.11	NRIP3	34.3712	100.272	10	27	48.2053	65.0762	4	14	43.9924	27.8518	3	8
ENSG00000175416.16	CLTB	61.0861	52.6187	58	107	56.21	59.8219	7	34	108.05	99.4047	28	7
ENSG00000175449.14	RFESD	20.1494	19.5267	32	22	14.757	39.6244	4	21	0	63.8617	0	14
ENSG00000175470.20	PPP2R2D	41.281	22.9215	27	62	22.3271	24.9369	3	29	0	0	0	0
ENSG00000175662.18	TOM1L2	33.3242	67.5735	13	38	27.9386	30.1049	3	8	0	0	0	0
ENSG00000175826.12	CTDNEP1	19.7787	46.7135	31	152	14.45	30.0697	6	64	0	30.9584	0	52
ENSG00000175879.9	HOXD8	20.9143	24.0153	26	18	49.3361	22.7203	14	9	71	0	1	0
ENSG00000176022.7	B3GALT6	36.9559	42.9957	31	16	0	0	0	0	0	0	0	0
ENSG00000176102.13	CSTF3	25.9783	36.662	24	44	33.1912	46.2058	4	14	0	0	0	0
ENSG00000176209.12	SMIM19	38.8819	42.0886	16	61	30.1137	49.6237	12	23	0	51.6819	0	27
ENSG00000176225.15	RTTN	42.0979	32.4039	10	171	32.4242	61.7782	9	67	73.4453	63.3888	9	21
ENSG00000176371.14	ZSCAN2	33.9331	39.7042	11	150	25	70.0954	1	60	0	100.396	0	122
ENSG00000176383.9	B3GNT4	72.3673	35.9325	107	22	48.7693	33.0212	50	11	52.7723	42.3054	35	23
ENSG00000176399.4	DMRTA1	27.8549	29.9858	20	43	19.4936	115.408	2	9	0	62.7493	0	14
ENSG00000176485.12	PLAAT3	88.1568	108.693	98	57	38.3529	143.163	70	29	51.6301	126.481	72	44
ENSG00000176783.15	RUFY1	27.7944	48.7703	46	10	22.9941	0	10	0	174	0	1	0
ENSG00000176946.12	THAP4	21.9969	33.0504	333	60	27.0484	18.9596	58	13	56.7519	0	22	0
ENSG00000176953.12	NFATC2IP	61.5006	62.9046	13	37	23.6589	54.4143	3	13	51.4782	48.8933	2	8
ENSG00000176979.14	TRIM60	37.5342	57.5721	22	36	33	51.2995	1	8	0	80.9551	0	23
ENSG00000177034.17	MTX3	49.2126	48.8905	10	16	0	61.4957	0	3	0	96.4987	0	2
ENSG00000177054.14	ZDHHC13	68.0282	37.8286	10	123	0	59.805	0	47	0	66.9521	0	39
ENSG00000177058.12	SLC38A9	27.3599	54.8813	10	59	61	102.922	1	18	0	84.6967	0	12
ENSG00000177156.11	TALDO1	39.0044	28.442	476	129	67.4364	25.742	182	20	112.064	51.6527	240	2
ENSG00000177303.10	CASKIN2	42.3467	40.2205	12	10	0	24.2497	0	3	0	0	0	0
ENSG00000177311.11	ZBTB38	27.7158	43.2495	22	13	0	62.1585	0	3	0	36.121	0	8
ENSG00000177370.5	TIMM22	52.5069	19.6439	19	99	40.0876	16.3496	8	15	0	0	0	0
ENSG00000177479.20	ARIH2	30.6955	42.7893	91	14	25.8008	59	7	1	0	0	0	0
ENSG00000177485.7	ZBTB33	45.6504	63.1595	10	210	0	36.05	0	73	0	42.2298	0	14
ENSG00000177666.17	PNPLA2	59.8708	20.4576	391	12	45.4959	22.4993	121	4	32.7958	0	104	0
ENSG00000177728.17	TMEM94	42.1687	37.4215	32	10	44.857	0	12	0	60.75	0	14	0
ENSG00000177731.16	FLII	43.8151	21.8725	89	73	35.1275	48.3372	14	27	0	62.5473	0	43
ENSG00000177733.7	HNRNPA0	26.2939	32.6153	31	16	45.3466	40.4504	41	11	84.7054	95.527	42	7
ENSG00000177879.17	AP3S1	62.1153	31.9398	10	88	45.1617	63.9406	15	25	60.3186	124.072	6	56
ENSG00000177963.14	RIC8A	55.9911	31.9946	10	78	0	14.4038	0	9	0	33	0	1
ENSG00000177981.11	ASB8	24.2731	56.7578	10	76	23.1611	42.3804	16	32	0	0	0	0
ENSG00000178053.20	MLF1	42.9749	88.3614	213	12	30.7161	0	46	0	46.2966	0	28	0
ENSG00000178105.11	DDX10	49.7546	45.7828	250	14	32.5721	51	80	1	85.1343	0	4	0
ENSG00000178163.8	ZNF518B	57.2416	30.8653	24	11	22.1151	44.8905	3	4	0	0	0	0
ENSG00000178217.14	SH2D4B	30.235	32.8263	24	44	23.9197	79.8342	17	6	0	37.4777	0	5
ENSG00000178222.13	RNF212	22.562	83.5268	37	72	37.2645	68.3314	11	46	41.2528	75.2872	8	41
ENSG00000178385.15	PLEKHM3	32.9634	45.6286	16	25	0	24.6094	0	3	0	0	0	0
ENSG00000178741.12	COX5A	32.2278	40.0142	220	12	24.2841	27.4567	63	4	34.5589	0	9	0
ENSG00000178974.10	FBXO34	50.4824	46.2633	61	324	76.059	100.624	26	67	68.5949	59.9827	17	59
ENSG00000178988.11	MRFAP1L1	40.1628	57.0155	27	110	47.4763	46.9599	2	61	0	23.4747	0	3
ENSG00000179010.14	MRFAP1	111.62	113.694	19	74	76.6412	54.4627	3	72	0	50.4089	0	10
ENSG00000179023.8	KLHDC7A	28.6284	23.2825	15	12	24.819	79	3	1	0	52.4216	0	11
ENSG00000179051.14	RCC2	36.8241	46.2752	210	613	27.7874	44.1582	129	274	32.9076	48.402	101	137
ENSG00000179163.12	FUCA1	146.509	40.6839	10	60	37.4226	39.138	26	9	69.8201	66.5345	18	7
ENSG00000179271.3	GADD45GIP1	62.5209	43.0098	207	30	40.6853	86.7917	50	11	56.1527	83.6833	43	42
ENSG00000179314.14	WSCD1	37.4295	62.9953	16	13	26.8942	0	4	0	0	35	0	1
ENSG00000179335.18	CLK3	30.5425	62.2445	143	30	34.6377	37.1065	83	20	42.4569	38.4309	65	3
ENSG00000179361.18	ARID3B	36.048	49.8484	12	195	35.9834	31.7796	8	80	0	57.4821	0	48
ENSG00000179364.14	PACS2	66.8422	29.3821	78	17	33.4962	20.3761	36	4	15	0	1	0
ENSG00000179820.16	MYADM	33.2529	35.8851	16	19	18.6164	36.0525	6	12	0	49.2831	0	3
ENSG00000179832.17	MROH1	41.6146	26.5504	12	33	46	19.4922	1	11	0	0	0	0
ENSG00000179889.19	PDXDC1	39.2903	81.5053	14	217	0	158.1	0	71	0	162.671	0	150
ENSG00000179918.19	SEPHS2	36.7784	62.0283	140	10	61.2446	0	35	0	60.4543	0	19	0
ENSG00000179958.10	DCTPP1	24.4646	44.2262	13	153	16.4317	29.5317	2	48	0	33.8821	0	11
ENSG00000180008.9	SOCS4	39.5721	27.9867	18	11	0	45	0	1	0	0	0	0
ENSG00000180198.16	RCC1	40.2531	17.0066	18	220	28.7545	35.8194	5	104	26.8328	72.4297	2	128
ENSG00000180263.14	FGD6	43.7222	39.6164	21	28	50.0536	69.0869	8	2	34.1435	0	14	0
ENSG00000180479.14	ZNF571	18.0424	31.659	10	169	0	26.2374	0	36	0	22.349	0	4
ENSG00000180787.6	ZFP3	44.4998	32.3769	20	11	0	16.9888	0	9	0	0	0	0
ENSG00000180828.3	BHLHE22	46.8541	26.6048	32	48	18.1659	32.5461	2	8	52.2494	16.964	2	8
ENSG00000181135.16	ZNF707	18.3564	28.435	11	37	0	28	0	1	0	0	0	0
ENSG00000181215.15	C4orf50	22.2809	33.842	10	20	0	19	0	1	0	0	0	0
ENSG00000181274.7	FRAT2	22.2575	45.5486	14	45	0	67.1627	0	23	0	71.9747	0	10
ENSG00000181690.8	PLAG1	72.2599	46.0409	12	12	0	60.218	0	7	0	0	0	0
ENSG00000181754.7	AMIGO1	31.8673	80.5546	43	40	31.4511	74.6351	20	18	0	0	0	0
ENSG00000181830.9	SLC35C1	30.8413	32.5658	54	53	27.4581	30.7597	11	27	28	59.9667	1	2
ENSG00000181852.18	RNF41	40.3231	62.6799	46	37	29.0702	48.7253	4	25	0	36.8636	0	19
ENSG00000181915.5	ADO	35.5026	93.6917	133	22	89.9656	69.2396	55	4	105.975	94.8544	40	3
ENSG00000181924.7	COA4	26.2736	17.3383	53	37	17.2212	16.5871	10	7	68	66	1	1
ENSG00000181938.14	GINS3	33.0026	24.0249	102	20	60.1571	29.5672	30	9	149.78	62.8156	48	16
ENSG00000181991.16	MRPS11	22.6683	26.1497	22	184	46.1316	23.5423	20	35	0	38.2379	0	10
ENSG00000182004.13	SNRPE	28.9817	34.2091	817	169	52.3649	49.8112	327	78	63.4734	67.5542	382	46
ENSG00000182054.10	IDH2	31.8892	45.0929	368	35	26.132	115.728	70	6	42.6564	81.5707	3	33
ENSG00000182093.16	GET1	44.382	70.0756	50	14	27.8982	0	26	0	52.7038	22	14	1
ENSG00000182175.14	RGMA	64.0496	42.5243	56	120	36.2868	36.2431	28	47	33.8183	47.7818	7	64
ENSG00000182180.14	MRPS16	66.7916	48.8654	21	19	35.7326	38.9414	6	3	98.7826	0	34	0
ENSG00000182185.18	RAD51B	30.8419	48.7276	21	14	31.9374	0	2	0	0	0	0	0
ENSG00000182197.12	EXT1	71.4647	36.9217	14	140	43	37.7673	1	70	0	55.9277	0	39
ENSG00000182199.11	SHMT2	46.2789	41.0248	290	28	46.8569	31.4643	164	2	48.6554	31.3407	211	3
ENSG00000182256.13	GABRG3	30.0473	26.1511	11	35	0	47.0748	0	5	0	0	0	0
ENSG00000182362.14	YBEY	29.8762	29.7997	11	13	38.5681	0	6	0	24.1868	0	2	0
ENSG00000182372.10	CLN8	37.3772	46.9349	21	25	19.661	27.4572	3	3	0	0	0	0
ENSG00000182378.14	PLCXD1	26.7384	29.9324	70	14	28.9096	33	9	1	0	0	0	0
ENSG00000182378.14_PAR_Y	PLCXD1	25.5856	35.9069	72	14	31.4777	27	7	1	0	0	0	0
ENSG00000182400.15	TRAPPC6B	36.8338	83.2741	24	12	0	101	0	1	0	35.9166	0	2
ENSG00000182446.14	NPLOC4	33.5528	38.8933	16	51	30.812	26.9289	4	6	0	235.992	0	2
ENSG00000182621.18	PLCB1	41.1365	45.9345	207	10	50.1439	0	78	0	57.5306	0	96	0
ENSG00000182628.13	SKA2	80.1703	71.8389	11	11	37	74.4997	1	7	0	0	0	0
ENSG00000182827.9	ACBD3	47.687	44.2481	32	138	47.548	65.6655	10	71	29.8833	61.6218	12	53
ENSG00000182858.14	ALG12	40.4089	26.6659	56	14	24.7046	0	21	0	0	0	0	0
ENSG00000182899.17	RPL35A	64.7522	51.9766	34	168	61.7533	49.4339	11	97	43.4397	56.7595	16	103
ENSG00000182903.16	ZNF721	28.4932	30.2718	21	147	28.3626	93.7678	5	41	36	81.242	1	36
ENSG00000182952.5	HMGN4	38.4093	30.4402	11	26	46.2495	77.2972	9	6	43.828	124.872	8	13
ENSG00000182963.11	GJC1	24.9638	52.4826	167	98	29.9203	26.3973	71	30	24.3742	0	56	0
ENSG00000182973.19	CNOT10	31.075	26.7098	33	75	28.1425	22.8628	10	15	0	0	0	0
ENSG00000183011.13	NAA38	50.1011	34.534	95	10	51.5775	0	69	0	50.653	0	27	0
ENSG00000183049.13	CAMK1D	31.6804	29.2899	11	10	0	28.2843	0	2	0	0	0	0
ENSG00000183054.11	RGPD6	39.208	27.0428	16	13	0	66.116	0	10	0	90.6838	0	10
ENSG00000183283.16	DAZAP2	34.0532	55.4059	77	86	138.202	149.441	11	18	52.1343	117.754	30	33
ENSG00000183291.17	SELENOF	31.4339	27.9317	92	95	26.0436	32.9606	48	42	12.8859	51.8932	8	65
ENSG00000183309.12	ZNF623	29.7257	27.922	161	14	22.302	50.0447	53	6	0	70.3349	0	2
ENSG00000183474.16	GTF2H2C	27.9967	22.7691	15	70	40.2716	30.7624	11	38	0	27.7349	0	15
ENSG00000183520.12	UTP11	29.961	38.9796	247	89	21.1564	73.438	54	62	0	97.2839	0	31
ENSG00000183530.14	PRR14L	22.0217	42.5116	14	143	0	32.2656	0	28	0	33.5844	0	8
ENSG00000183654.9	MARCHF11	31.7999	17.769	23	10	22.7933	0	9	0	0	0	0	0
ENSG00000183733.6	FIGLA	31.6463	63.6722	21	213	25.4037	51.5203	5	133	0	49.1089	0	30
ENSG00000183751.15	TBL3	29.9404	46.9311	38	12	19.6378	19.799	9	2	54.7405	0	11	0
ENSG00000183763.9	TRAIP	17.4449	1.88043	179	14	9.39479	0	37	0	19.4422	0	2	0
ENSG00000183808.11	RBM12B	34.3788	39.7263	11	24	0	28.4256	0	16	0	0	0	0
ENSG00000183814.15	LIN9	18.8724	31.2927	17	14	28.3343	0	5	0	57	208	1	1
ENSG00000184007.22	PTP4A2	31.0571	58.094	85	88	14.2196	56.9455	21	60	2.64112	88.0774	12	46
ENSG00000184076.13	UQCR10	115.515	37.4604	44	15	77.007	28	35	1	66.1356	0	67	0
ENSG00000184110.15	EIF3C	40.2147	53.7605	172	21	33.9342	31.8471	35	11	81.7804	0	14	0
ENSG00000184182.19	UBE2F	40.8659	37.405	18	11	44.6499	22.9855	4	3	0	0	0	0
ENSG00000184368.16	MAP7D2	54.9355	96.9426	110	11	51.3804	28.9645	55	5	39.0706	0	22	0
ENSG00000184445.12	KNTC1	107.138	80.4905	14	14	92	86.1501	1	3	76.5941	0	3	0
ENSG00000184635.16	ZNF93	34.4892	19.3175	33	77	23.9384	16.2362	19	28	0	0	0	0
ENSG00000184677.18	ZBTB40	35.1927	56.2902	11	13	29.1712	38.1576	6	2	0	72	0	1
ENSG00000184792.16	OSBP2	28.9233	52.7365	12	40	0	22.9579	0	8	0	0	0	0
ENSG00000184863.11	RBM33	63.1207	51.9553	12	139	31.4071	40.3612	7	42	0	0	0	0
ENSG00000184903.10	IMMP2L	61.9579	51.0276	21	16	0	0	0	0	8.66205	0	6	0
ENSG00000184967.7	NOC4L	27.1184	38.596	13	14	29	38.5625	1	7	0	0	0	0
ENSG00000184983.11	NDUFA6	130.596	87.7567	95	12	74.3839	49.9092	101	5	71.345	0	196	0
ENSG00000184992.13	BRI3BP	29.2019	135.844	23	19	76.8234	63.8279	4	2	82.5635	62.8921	19	25
ENSG00000185056.10	C5orf47	24.4906	56.2981	25	17	52.0414	63.3573	27	11	51.8409	112	16	1
ENSG00000185115.6	NSMCE3	9.83357	32.941	79	200	10.4083	39.2512	39	83	35	37.2107	1	17
ENSG00000185158.12	LRRC37B	14.4164	41.9781	10	10	11	0	1	0	46	174	1	1
ENSG00000185164.14	NOMO2	23.8186	20.2914	10	13	162	37.8814	1	2	0	41	0	1
ENSG00000185252.19	ZNF74	29.7916	36.0098	34	12	28.0564	19.4422	10	2	0	0	0	0
ENSG00000185442.13	FAM174B	18.6645	27.8186	14	233	18.3303	26.2971	2	63	0	0	0	0
ENSG00000185475.11	TMEM179B	94.3907	37.9729	51	21	55.791	60.1476	52	11	28.8088	49	22	1
ENSG00000185630.19	PBX1	36.3622	45.1655	138	27	43.7161	0	15	0	0	0	0	0
ENSG00000185736.16	ADARB2	23.6649	28.9234	223	33	17.4851	19.8116	89	21	0	0	0	0
ENSG00000185798.8	WDR53	30.1861	24.0612	223	63	39.4479	23.9494	118	6	22.7658	5	25	1
ENSG00000185875.13	THNSL1	46.7175	61.7421	42	11	39.0843	55	5	1	0	0	0	0
ENSG00000185896.11	LAMP1	32.1355	30.1358	374	13	34.8085	129	119	1	59.5333	49.8158	69	8
ENSG00000186001.14	LRCH3	60.1567	45.7874	151	19	68.2077	43.6556	73	16	67.5247	28.4956	104	2
ENSG00000186088.16	GSAP	46.0917	39.3241	18	51	27.3503	30.6276	9	16	0	23.5255	0	13
ENSG00000186187.12	ZNRF1	20.5751	46.8773	177	46	15.0706	62.7288	28	6	0	11	0	1
ENSG00000186222.5	BLOC1S4	20.26	28.5414	13	10	47	27.6186	1	7	47.0532	0	2	0
ENSG00000186272.13	ZNF17	21.3096	56.908	12	15	16.7332	0	2	0	0	49.0816	0	2
ENSG00000186298.12	PPP1CC	28.6204	33.152	87	145	40.5918	42.8887	21	69	36.2541	43.6845	34	38
ENSG00000186314.11	PRELID2	21.9786	28.2677	21	147	31.6314	50.4598	6	64	68.5083	58.9697	8	41
ENSG00000186446.12	ZNF501	34.3472	38.1401	65	28	23.3979	54	13	1	0	99.5918	0	15
ENSG00000186468.13	RPS23	74.743	66.5331	86	15	53.579	46.3653	76	6	55.358	62.9066	113	3
ENSG00000186472.20	PCLO	50.5631	46.0141	15	14	47.6015	40.3964	7	16	0	105.576	0	3
ENSG00000186480.13	INSIG1	62.7833	46.396	27	160	22.6532	41.7073	4	89	0	38.7295	0	91
ENSG00000186522.15	SEPTIN10	30.3884	52.3877	50	24	43.3807	47.1373	37	13	106.186	23.6884	12	4
ENSG00000186523.14	FAM86B1	32.3195	36.581	11	10	27.8371	32	6	1	0	0	0	0
ENSG00000186575.19	NF2	37.8065	46.0376	32	61	29.4721	44.9874	5	9	0	18.0093	0	10
ENSG00000186625.14	KATNA1	64.2493	61.041	27	77	0	132.586	0	20	0	118.581	0	22
ENSG00000186795.1	KCNK18	29.8345	34.418	11	22	20.3084	17.3244	4	5	0	0	0	0
ENSG00000186834.4	HEXIM1	20.039	35.1422	29	30	57.3207	150.307	13	8	64.7152	171.929	26	4
ENSG00000186976.15	EFCAB6	44.647	35.1442	11	10	19.1257	0	3	0	0	0	0	0
ENSG00000187024.15	PTRH1	31.0779	27.5435	52	16	24.8329	0	9	0	0	0	0	0
ENSG00000187164.20	SHTN1	36.4342	59.3077	13	113	86.8677	44.72	2	23	0	54	0	1
ENSG00000187210.14	GCNT1	19.2757	59.4503	11	17	20.1563	31.521	7	5	0	0	0	0
ENSG00000187231.14	SESTD1	44.8877	51.4959	17	26	37.5745	97.7661	18	6	94.2762	87.9299	5	14
ENSG00000187257.16	RSBN1L	59.5153	19.1068	14	11	42.1426	21.5639	2	2	0	0	0	0
ENSG00000187522.16	HSPA14	28.4743	31.3767	46	187	31.8598	43.4586	9	70	0	49.3072	0	19
ENSG00000187581.3	COX8C	42.1549	23.7078	13	14	61.5169	16	3	1	0	98	0	2
ENSG00000187626.9	ZKSCAN4	32.7701	25.2411	21	29	31.2665	22.2765	3	8	0	0	0	0
ENSG00000187650.4	VMAC	37.8101	24.0843	49	16	37.61	0	3	0	39	0	1	0
ENSG00000187720.14	THSD4	68.7869	58.1662	10	26	0	64.3464	0	13	0	66.3634	0	4
ENSG00000187790.11	FANCM	23.7727	37.7394	39	58	32.3426	67.2643	17	14	13.2151	72.5945	10	12
ENSG00000187860.10	CCDC157	39.3618	23.4147	48	12	0	0	0	0	0	0	0	0
ENSG00000187954.13	CYHR1	27.4472	28.881	141	14	27.5162	21.4006	29	12	0	0	0	0
ENSG00000188010.15	MORN2	98.8216	63.0183	72	21	37.7023	29.8505	25	6	67.5278	60.8507	2	9
ENSG00000188342.12	GTF2F2	16.0018	23.2229	20	234	0	25.898	0	57	0	44.7879	0	29
ENSG00000188343.13	CIBAR1	32.4498	77.2957	10	10	0	68.8594	0	9	0	0	0	0
ENSG00000188352.12	FOCAD	24.8973	41.0405	21	16	46.9648	31.4113	10	9	0	0	0	0
ENSG00000188523.9	CFAP77	95.6358	37.9909	25	42	78.9863	34	10	1	60.6145	64.6211	15	5
ENSG00000188529.15	SRSF10	37.937	50.7818	14	20	26.7667	22.3675	9	5	0	22.7273	0	6
ENSG00000188687.17	SLC4A5	39.5427	37.2167	18	23	77	21.3946	1	12	0	32.5025	0	3
ENSG00000188725.8	SMIM15	19.7646	14.1667	22	40	30.4242	18.795	4	18	46.4588	52.7443	9	13
ENSG00000188735.13	TMEM120B	38.5011	25.9768	40	133	34.2053	29.5619	2	34	40.3222	51.0992	3	19
ENSG00000188846.14	RPL14	42.3877	44.6438	248	33	30.6976	10.8151	143	13	47.6653	0	84	0
ENSG00000188997.8	KCTD21	33.1004	33.1685	26	195	26.2471	24.9129	6	43	0	0	0	0
ENSG00000189091.13	SF3B3	40.207	40.0901	15	65	0	38.4402	0	23	55	57.1106	1	6
ENSG00000189159.16	JPT1	96.9783	42.753	12	46	71.639	29.0925	34	14	84.2689	170	23	1
ENSG00000189241.8	TSPYL1	35.8702	63.166	10	104	0	54.9978	0	34	0	31.9896	0	3
ENSG00000189283.10	FHIT	39.3295	52.9588	21	67	34.904	35.2924	9	32	0	52.7763	0	3
ENSG00000189376.12	C8orf76	23.0332	29.2422	29	11	18.0492	24.2693	3	2	0	0	0	0
ENSG00000189409.14	MMP23B	51.8071	21.197	25	15	29.4891	34	5	1	0	0	0	0
ENSG00000196139.14	AKR1C3	38.7134	36.1009	20	127	32.5252	31.4173	3	77	0	35.6218	0	28
ENSG00000196187.12	TMEM63A	40.6544	47.0975	21	32	0	32.8463	0	10	0	0	0	0
ENSG00000196262.15	PPIA	48.4733	79.6623	675	24	32.656	56.3915	280	2	55.933	59.5973	186	3
ENSG00000196363.9	WDR5	30.7774	38.3276	103	57	25.8431	42.0392	17	23	50.9608	0	2	0
ENSG00000196367.14	TRRAP	33.5365	23.8548	13	48	0	22	0	1	0	24.1292	0	11
ENSG00000196396.10	PTPN1	22.3971	14.0074	31	16	15	6.8038	2	5	0	33.7123	0	5
ENSG00000196511.14	TPK1	47.0977	44.6889	196	20	60.3262	0	59	0	61.4625	0	61	0
ENSG00000196569.13	LAMA2	43.9916	35.6794	10	22	0	55.1916	0	13	0	69.2045	0	10
ENSG00000196584.3	XRCC2	40.5109	29.2581	16	11	53.1507	30.7563	2	4	72	43.0034	1	7
ENSG00000196588.20	MRTFA	49.5932	29.8611	14	102	0	25.8776	0	17	0	18.4604	0	7
ENSG00000196652.12	ZKSCAN5	33.4092	46.3535	13	56	0	35.0975	0	11	0	0	0	0
ENSG00000196663.16	TECPR2	39.353	31.7232	17	333	0	45.1585	0	66	77.2505	75.054	13	50
ENSG00000196700.9	ZNF512B	18.6498	98.8153	25	21	23.2697	80.6829	3	7	32.6372	107.409	14	13
ENSG00000196704.13	AMZ2	55.0173	43.1667	11	112	33.0937	47.5747	3	29	68.4178	47.0097	3	31
ENSG00000196712.18	NF1	63.1919	43.513	20	50	88.0559	50.2539	11	10	99.1088	76.5279	7	4
ENSG00000196867.8	ZFP28	22.6566	49.8067	17	12	0	0	0	0	0	0	0	0
ENSG00000196935.9	SRGAP1	30.6715	46.7971	10	14	0	17.6719	0	9	0	0	0	0
ENSG00000197006.14	METTL9	37.0304	44.8746	493	18	132.25	0	112	0	165.623	29.1944	88	9
ENSG00000197021.9	EOLA2	41.4809	31.3888	308	133	30.6266	24.355	103	30	45.7265	0	11	0
ENSG00000197045.13	GMFB	44.7824	42.3136	16	101	140.204	50.64	13	52	105	99.2531	1	21
ENSG00000197062.11	ZSCAN26	33.6306	38.6604	13	24	35.015	21.3649	3	8	0	23.4306	0	4
ENSG00000197077.13	KIAA1671	38.4511	103.91	11	51	27.301	60.0761	5	48	82.862	103.22	37	19
ENSG00000197150.13	ABCB8	30.3356	79.3962	39	11	23.482	0	6	0	0	0	0	0
ENSG00000197181.12	PIWIL2	50.5748	44.8233	29	44	41.7089	65.7802	17	20	0	34.0761	0	17
ENSG00000197183.14	NOL4L	47.6992	51.0391	23	15	29.6515	31.2039	16	12	66.5545	0	6	0
ENSG00000197323.12	TRIM33	35.3255	29.3229	59	18	134.159	32.351	3	24	143.31	151.156	17	12
ENSG00000197410.14	DCHS2	49.4191	44.0999	21	20	15.0566	75.6364	10	11	0	63.7778	0	31
ENSG00000197601.13	FAR1	45.0781	45.1135	13	15	30.7386	99.0908	8	3	0	70.3041	0	3
ENSG00000197620.11	EOLA1	46.708	40.8952	64	20	32.5234	12.8301	18	3	24.457	76	10	1
ENSG00000197622.13	CDC42SE1	31.6613	52.1786	160	15	43.7417	47.4875	33	21	63.4323	92.9201	61	20
ENSG00000197647.11	ZNF433	20.4619	25.2837	32	23	22.4829	25.636	5	3	0	0	0	0
ENSG00000197808.12	ZNF461	25.1926	31.0405	10	24	0	36.2837	0	14	0	47.1268	0	15
ENSG00000197841.15	ZNF181	55.8722	42.1105	20	29	0	63.2408	0	4	51.5104	114.327	14	3
ENSG00000197893.14	NRAP	40.1779	39.7805	32	228	28.0568	24.5095	12	53	0	25.1853	0	3
ENSG00000197894.11	ADH5	34.2137	24.001	278	80	56.6302	113.027	111	40	44.0589	69.316	142	34
ENSG00000197951.10	ZNF71	20.8554	45.1994	44	10	26.3914	86	27	1	32	0	1	0
ENSG00000197965.12	MPZL1	48.2513	41.1727	13	73	17	31.8542	1	16	0	49.6018	0	6
ENSG00000197969.14	VPS13A	25.4251	57.897	22	11	95.8319	0	13	0	54.2653	0	13	0
ENSG00000197977.4	ELOVL2	81.4884	34.8049	30	18	41.8555	43.2773	17	4	35.2917	33.0265	3	4
ENSG00000198000.12	NOL8	30.4969	21.1749	64	29	22.4162	20	19	1	0	0	0	0
ENSG00000198018.7	ENTPD7	40.0101	76.521	10	11	0	37.8153	0	2	0	0	0	0
ENSG00000198053.12	SIRPA	29.1988	43.545	25	32	25	58.5322	1	40	0	65.7538	0	30
ENSG00000198130.16	HIBCH	44.4725	28.5678	83	65	26.2479	30.3458	22	7	84.9295	38.191	7	5
ENSG00000198146.4	ZNF770	38.7351	52.5687	10	77	85.6873	59.1749	4	35	25.6786	48.9885	9	23
ENSG00000198169.9	ZNF251	35.846	27.1964	14	72	0	63.661	0	34	32.6107	70.9654	3	22
ENSG00000198176.13	TFDP1	21.8481	22.2954	19	102	0	49.9687	0	45	0	187.092	0	31
ENSG00000198178.11	CLEC4C	46.6553	25.0587	46	10	27.2172	0	14	0	0	0	0	0
ENSG00000198208.12	RPS6KL1	57.7922	28.6394	12	51	0	25.1749	0	5	0	0	0	0
ENSG00000198242.14	RPL23A	62.108	90.3498	26	38	60.0915	30.4575	24	10	67.7262	85.2714	27	14
ENSG00000198265.12	HELZ	20.1541	17.3692	24	38	45.2841	54.2019	3	19	39	73.4847	1	2
ENSG00000198331.11	HYLS1	22.0272	37.483	13	582	19	34.2582	1	161	0	42.5776	0	25
ENSG00000198373.13	WWP2	55.1144	55.8995	33	44	52.1057	34.2482	11	3	81.5108	89.7329	11	2
ENSG00000198408.14	OGA	45.9466	40.4954	20	83	43.5031	34.4201	8	40	0	77.3046	0	2
ENSG00000198498.10	TMA16	36.8138	38.5193	19	32	26.7654	92.0692	8	5	0	81.5184	0	12
ENSG00000198517.10	MAFK	56.659	43.9687	14	99	0	42.1554	0	82	0	51.9468	0	60
ENSG00000198522.14	GPN1	32.8639	25.7114	166	14	32.4213	17.4714	56	5	0	30.6069	0	3
ENSG00000198604.11	BAZ1A	40.589	28.295	12	302	105.73	73.4729	13	90	55.1501	56.8353	15	144
ENSG00000198625.13	MDM4	38.5454	45.3305	10	52	32	51.4123	1	47	0	90.0526	0	37
ENSG00000198648.11	STK39	25.6574	37.2302	11	76	0	34.9912	0	30	0	0	0	0
ENSG00000198663.17	C6orf89	77.4621	74.1518	23	10	38.8354	128.532	10	5	88	115	1	1
ENSG00000198673.10	TAFA2	70.5613	71.3267	69	10	52.0934	0	16	0	0	0	0	0
ENSG00000198689.13	SLC9A6	111.502	60.1987	60	13	65.0691	49.5823	25	6	29.8229	66.8731	8	11
ENSG00000198700.10	IPO9	56.5287	45.5786	20	20	33.3946	28.1314	6	8	45.345	0	5	0
ENSG00000198783.6	ZNF830	34.3201	31.4244	87	35	29.4119	24.3634	25	11	217	0	1	0
ENSG00000198791.12	CNOT7	11.3026	27.1757	72	180	29.0704	75.3493	23	67	22.4348	86.432	9	86
ENSG00000198792.13	TMEM184B	117.992	99.6157	49	32	91.0635	62.125	32	39	64.046	81.9495	55	39
ENSG00000198793.13	MTOR	38.7238	34.7606	13	213	0	29.9416	0	37	0	30.1482	0	8
ENSG00000198818.10	SFT2D1	13.7856	19.0059	22	29	20.567	42.7158	2	9	76.8063	129.763	7	16
ENSG00000198824.7	CHAMP1	34.6488	35.8542	13	194	0	69.8532	0	67	0	66.6696	0	48
ENSG00000198826.11	ARHGAP11A	37.476	45.9144	17	54	34	66.7367	1	11	0	49.2745	0	47
ENSG00000198843.13	SELENOT	18.3905	31.2297	13	32	0	65.4759	0	6	0	95.8536	0	12
ENSG00000198846.6	TOX	16.5151	28.364	18	11	23.9294	90	4	1	24.5796	44	3	1
ENSG00000198873.12	GRK5	23.0628	35.0774	15	40	18	18.4897	1	8	0	0	0	0
ENSG00000198911.12	SREBF2	29.9625	90.4247	299	146	57.6416	43.0397	148	65	89.5547	35.9221	171	83
ENSG00000198915.12	RASGEF1A	65.0162	38.8353	11	20	39.632	38.4309	3	3	0	0	0	0
ENSG00000198937.9	CCDC167	69.1478	70.295	364	42	44.3707	70.3138	174	4	19.2945	0	6	0
ENSG00000198954.9	KIFBP	31.7551	46.6901	14	112	64.104	50.8867	3	45	29.1921	27.7258	6	46
ENSG00000203705.11	TATDN3	37.9909	45.7103	13	13	59.1201	0	5	0	0	0	0	0
ENSG00000203760.9	CENPW	56.66	32.4416	228	33	51.8784	37.3676	163	16	34.5169	64.1314	116	9
ENSG00000203909.4	DPPA5	33.0252	36.7115	58	9757	86.2913	117.417	31	1144	53.1042	158.506	28	1817
ENSG00000204256.14	BRD2	40.6924	19.9487	251	39	62.0665	44.0563	149	22	53.643	108.512	153	7
ENSG00000204356.14	NELFE	37.2347	48.5507	137	43	28.0094	17	40	1	86	26	1	1
ENSG00000204388.7	HSPA1B	42.7912	35.5226	10	808	0	66.764	0	1143	0	58.7421	0	1061
ENSG00000204390.10	HSPA1L	30.1794	30.4644	105	15	28.2351	0	31	0	0	0	0	0
ENSG00000204406.14	MBD5	15.2456	14.4236	14	14	37.9792	26.5175	3	8	0	40	0	1
ENSG00000204560.10	DHX16	33.5728	66.1163	36	13	15	0	1	0	45.4753	157.561	2	5
ENSG00000204634.13	TBC1D8	27.7015	27.2826	23	38	0	21.5602	0	7	0	0	0	0
ENSG00000204842.18	ATXN2	53.0041	7.36993	16	143	0	14.2971	0	97	0	1.41421	0	2
ENSG00000204991.11	SPIRE2	51.0682	98.5582	13	11	27.2586	50.9117	3	2	0	0	0	0
ENSG00000205089.8	CCNI2	39.9236	78.8279	40	534	20.3631	53.7919	5	192	0	41.0101	0	28
ENSG00000205302.7	SNX2	18.4096	46.2859	27	63	22	64.1805	1	31	0	81.9935	0	22
ENSG00000205476.9	CCDC85C	33.0461	53.905	14	34	0	37.753	0	12	0	31	0	1
ENSG00000205542.11	TMSB4X	17.2341	46.8773	15	13188	0	61.4073	0	4061	0	84.2749	0	2236
ENSG00000205572.10	SERF1B	125.525	32.7209	23	108	88.6285	70.8576	17	44	67.3127	115.404	34	38
ENSG00000205581.11	HMGN1	27.0787	43.3021	434	14	44.9715	90	170	1	58.0048	0	157	0
ENSG00000205609.13	EIF3CL	43.9213	55.6554	174	14	27.5165	19.98	33	8	59.9591	0	12	0
ENSG00000205707.11	ETFRF1	37.9767	47.5252	39	84	29.3355	28.638	16	52	0	50.9003	0	19
ENSG00000205981.8	DNAJC19	12.9314	15.4548	92	27	28.3581	31.7017	64	2	39.7606	39.4851	87	3
ENSG00000206075.14	SERPINB5	62.001	63.5411	21	76	20.9327	39.5288	15	34	0	27.8995	0	10
ENSG00000211460.12	TSN	46.8377	71.5952	179	15	64.967	40.227	79	11	56.0685	0	76	0
ENSG00000213024.12	NUP62	42.2045	41.1186	33	285	22.0114	27.4176	10	130	81.2034	25.3969	2	2
ENSG00000213066.13	CEP43	35.0345	39.0563	15	56	29.9536	71.6209	3	44	0	82.8812	0	22
ENSG00000213639.10	PPP1CB	37.0667	29.2584	104	26	48.8025	117.061	57	10	66.9338	81.0501	47	20
ENSG00000213762.12	ZNF134	28.4489	52.7541	128	123	24.9517	33.2032	14	28	0	37.1943	0	36
ENSG00000213923.13	CSNK1E	38.567	44.0903	15	52	21	87.9431	1	23	112	51.7723	1	38
ENSG00000214046.9	SMIM7	59.2923	25.9189	10	14	0	23.8105	0	19	0	39.0624	0	14
ENSG00000214324.5	C3orf56	38.7079	29.968	12	1623	34	51.8946	1	582	0	87.9186	0	987
[truncated: 54 more rows]

## Sheet: Supplementary Table 4 sheet1
Supplementary Table 4 sheet1. Gene expression level measured by PAIso-seq.
		CPM
Ensembl_ID	gene_name	GV_BC1	GV_BC2	GV_BC3	GV_BC4	GV_BC5	MI_BC5	MI_BC6	MI_BC7	MI_BC8	MI_BC9	MI_BC10	MII_BC1	MII_BC2	MII_BC3	MII_BC4	MII_BC5	MII_BC11	MII_BC12	1C_BC11	1C_BC12	1C_BC13	1C_BC14	1C_BC15	2C_BC1	2C_BC2	2C_BC3	2C_BC4	2C_BC5	4C_BC6	4C_BC7	4C_BC8	4C_BC9	4C_BC10	4C_BC13	8C_BC6	8C_BC7	8C_BC8	8C_BC9	8C_BC10	Morula_BC11	Morula_BC12	Morula_BC13	Morula_BC14	Morula_BC15	Blastocyst_BC11	Blastocyst_BC12	Blastocyst_BC13	Blastocyst_BC14
ENSG00000036549.13	ZZZ3	18.4125	36.5731	15.0352	0	23.9173	0	0	24.7911	0	67.2328	0	0	0	79.3668	0	0	0	0	0	0	26.4592	64.2574	8.69384	106.835	36.2516	57.2607	14.9571	0	15.1071	0	23.9338	0	0	0	88.4193	73.388	166.533	80.9848	25.62	0	23.3628	48.6936	29.5351	50.332	9.8054	62.8193	57.5817	53.0828
ENSG00000074755.15	ZZEF1	14.73	23.665	43.7388	30.0743	33.4842	0	9.03134	4.95823	0	0	0	0	0	0	69.5033	59.1051	0	0	67.892	20.971	0	0	17.3877	40.063	12.0839	28.6303	0	0	15.1071	0	0	0	0	0	0	0	133.227	0	0	9.98632	0	0	0	0	0	5.23494	7.85205	0
ENSG00000159840.16	ZYX	47.8724	114.022	46.4725	25.0619	138.72	0	18.0627	19.8329	0	0	0	0	0	7.21516	0	0	0	0	67.892	104.855	198.444	102.812	199.958	93.4804	314.18	28.6303	104.7	0	211.5	335.837	71.8013	239.453	512.733	0	154.734	44.0328	66.6134	215.959	51.24	0	70.0885	85.2138	42.6618	127.31	169.96	57.5844	151.806	48.6592
ENSG00000162378.13	ZYG11B	0	2.15136	0	0	0	0	0	14.8747	0	0	0	0	0	0	0	0	0	0	0	0	0	0	0	0	0	0	0	0	0	0	0	0	0	0	22.1048	0	66.6134	0	0	34.9521	3.89381	0	36.0985	2.96071	22.8793	41.8796	18.3214	4.42357
ENSG00000203995.10	ZYG11A	81.0149	32.2704	64.2414	15.0371	33.4842	758.534	67.7351	44.624	107.972	114.296	87.7362	101.58	95.9035	36.0758	0	248.242	0	84.8104	174.579	104.855	92.6073	12.8515	60.8569	0	120.839	0	64.8143	87.876	75.5355	0	0	21.7685	0	0	110.524	0	249.8	80.9848	0	14.9795	0	0	0	11.8428	29.4162	5.23494	13.0867	0
ENSG00000070476.15	ZXDC	18.4125	8.60544	24.6031	5.01238	0	0	45.1567	39.6658	0	6.72328	0	0	0	137.088	0	5.91051	0	0	48.4943	62.9129	0	89.9604	26.0815	120.189	0	229.043	0	0	15.1071	0	0	0	0	0	0	0	0	0	0	0	15.5752	0	0	0	13.0739	52.3494	15.7041	13.2707
ENSG00000198455.4	ZXDB	0	0	0	0	0	0	0	0	0	0	0	0	0	0	0	0	0	0	0	0	0	25.703	0	0	0	0	0	0	0	0	0	0	0	0	0	0	0	0	0	0	0	0	0	0	0	20.9398	2.61735	0
ENSG00000198205.6	ZXDA	0	0	0	0	0	0	0	0	0	0	0	0	0	0	0	0	0	0	0	0	0	0	0	0	0	0	9.97143	0	0	0	0	0	0	0	0	0	0	0	0	0	0	0	0	0	0	0	0	0
ENSG00000122952.17	ZWINT	128.887	228.044	248.764	95.2352	133.937	252.845	108.376	203.287	881.771	329.441	315.85	0	534.32	173.164	111.205	384.183	439.464	169.621	58.1931	272.622	330.74	77.1089	130.408	53.4174	72.5032	85.891	159.543	117.168	15.1071	549.551	0	0	529.824	0	198.943	161.454	49.96	242.954	76.86	484.336	268.673	320.566	183.774	165.8	222.256	256.512	149.189	119.436
ENSG00000174442.12	ZWILCH	33.1425	8.60544	20.5026	20.0495	0	0	31.6097	14.8747	0	0	0	0	0	0	0	0	0	84.8104	0	41.9419	251.363	51.406	95.6322	26.7087	24.1677	0	19.9429	0	45.3213	15.2653	0	43.5369	85.4555	0	22.1048	102.743	0	0	0	209.713	38.9381	4.0578	134.549	103.625	71.9062	68.0543	143.954	35.3885
ENSG00000086827.9	ZW10	7.36499	40.8759	24.6031	0	23.9173	0	22.5784	4.95823	0	40.3397	0	50.7898	0	0	0	35.4631	0	84.8104	9.69885	20.971	0	0	0	0	36.2516	28.6303	19.9429	0	0	30.5306	0	0	0	0	0	29.3552	0	0	0	79.8905	0	0	13.1267	0	22.8793	15.7048	23.5561	115.013
ENSG00000153975.10	ZUP1	40.5074	17.2109	54.6735	20.0495	33.4842	0	0	19.8329	197.949	87.4026	70.189	84.6496	13.7005	129.873	0	65.0157	0	0	48.4943	20.971	13.2296	12.8515	26.0815	53.4174	60.4193	0	24.9286	0	15.1071	0	0	0	0	0	66.3145	14.6776	83.2667	0	0	39.9453	7.78762	105.503	0	11.8428	26.1477	20.9398	5.2347	13.2707
ENSG00000185453.13	ZSWIM9	0	2.15136	0	0	0	0	0	9.91645	0	0	0	0	0	0	0	0	0	0	0	0	0	0	0	0	0	0	0	0	0	0	0	0	0	0	0	0	0	0	0	0	0	0	0	0	0	0	0	0
ENSG00000214655.11	ZSWIM8	55.2374	60.2381	68.3419	45.1114	9.56691	0	36.1254	59.4987	0	0	0	0	0	0	0	0	0	0	29.0966	20.971	92.6073	38.5545	104.326	240.378	72.5032	57.2607	9.97143	0	60.4284	0	0	32.6527	0	384.025	0	0	33.3067	0	0	0	0	0	0	0	3.26847	0	2.61735	0
ENSG00000214941.8	ZSWIM7	29.46	12.9082	27.3367	15.0371	4.78345	0	58.7037	9.91645	17.9953	20.1698	35.0945	0	0	43.291	125.106	53.1946	219.732	0	126.085	0	13.2296	25.703	8.69384	40.063	0	0	0	0	60.4284	0	0	0	0	0	0	44.0328	66.6134	80.9848	51.24	4.99316	19.469	4.0578	6.56336	5.92142	65.3693	41.8796	39.2602	70.777
ENSG00000130449.6	ZSWIM6	0	0	0	0	0	0	0	0	0	0	0	0	0	0	0	0	0	0	0	0	0	0	0	0	0	0	0	0	0	0	0	0	0	0	0	0	33.3067	0	0	0	0	0	0	0	0	0	10.4694	0
ENSG00000162415.7	ZSWIM5	0	0	0	0	0	0	0	0	0	0	0	0	0	0	0	0	0	0	0	0	0	0	0	0	0	0	0	0	0	0	0	0	0	0	0	0	0	0	0	0	0	0	0	0	0	0	0	0
ENSG00000132003.9	ZSWIM4	33.1425	40.8759	49.2061	95.2352	47.8345	0	49.6724	114.039	17.9953	33.6164	17.5472	0	41.1015	101.012	0	23.6421	0	0	145.483	188.739	79.3777	115.663	69.5507	26.7087	108.755	0	44.8714	175.752	0	137.388	23.9338	0	0	0	0	0	0	0	0	0	0	0	0	0	0	0	0	0
ENSG00000132801.7	ZSWIM3	327.742	477.602	549.469	345.854	435.294	1769.91	519.302	451.199	575.85	672.328	1087.93	1015.8	835.731	418.479	959.146	614.694	1098.66	508.863	640.124	482.332	92.6073	951.01	834.608	373.922	447.103	629.867	274.214	703.008	256.821	61.0612	359.006	282.99	256.366	0	0	102.743	83.2667	0	51.24	59.9179	3.89381	4.0578	0	0	9.8054	0	28.7908	0
ENSG00000168612.4	ZSWIM1	22.095	0	28.7036	30.0743	19.1338	0	0	4.95823	0	0	0	0	0	0	0	0	0	0	9.69885	20.971	0	0	0	13.3543	0	0	29.9143	0	0	0	0	0	0	0	0	0	0	0	0	0	0	0	0	20.725	78.4432	31.4097	2.61735	0
ENSG00000137185.13	ZSCAN9	73.6499	75.2976	42.372	30.0743	19.1338	0	54.1881	109.081	53.986	6.72328	52.6417	16.9299	0	0	13.9007	41.3736	0	0	164.88	146.797	13.2296	51.406	156.489	0	169.174	143.152	0	58.584	0	0	95.735	0	119.638	0	176.839	88.0656	33.3067	0	51.24	39.9453	35.0443	8.1156	9.84504	62.1749	6.53693	0	0	13.2707
ENSG00000204532.7	ZSCAN5C	0	0	0	0	0	0	0	0	0	0	0	0	0	0	0	23.6421	0	0	0	0	0	0	0	0	0	0	0	0	211.5	167.918	598.344	206.8	34.1822	0	44.2096	0	0	0	25.62	0	66.1947	0	0	0	0	0	0	0
ENSG00000197213.10	ZSCAN5B	0	0	0	0	0	0	0	4.95823	0	0	0	0	0	0	0	0	0	0	0	0	0	0	0	0	0	0	0	0	120.857	656.408	765.88	119.727	273.458	384.025	2652.58	1996.15	1565.41	971.817	1460.34	104.856	19.469	288.104	52.5069	106.586	0	0	23.5561	0
ENSG00000131848.9	ZSCAN5A	58.9199	49.4813	19.1357	10.0248	0	0	99.3448	4.95823	35.9906	0	0	0	0	0	0	5.91051	0	0	0	0	119.067	0	17.3877	13.3543	0	0	0	0	90.6427	702.204	359.006	119.727	34.1822	384.025	243.153	132.098	116.573	0	0	0	27.2567	81.156	29.5351	8.88213	0	15.7048	23.5561	17.6943
ENSG00000180532.10	ZSCAN4	0	0	0	0	0	0	0	4.95823	0	0	0	0	0	0	0	0	0	0	0	0	0	0	0	26.7087	0	0	0	0	0	244.245	263.271	43.5369	0	0	707.354	880.656	2398.08	431.919	1767.78	64.9111	23.3628	348.971	105.014	2.96071	62.1008	0	7.85205	22.1178
ENSG00000140987.20	ZSCAN32	14.73	0	2.73367	0	0	0	9.03134	0	0	0	70.189	0	0	0	0	0	0	0	0	0	0	0	0	0	0	0	0	0	0	0	0	0	0	0	0	14.6776	0	26.9949	0	34.9521	58.4071	0	45.9435	5.92142	0	0	5.2347	0
ENSG00000235109.7	ZSCAN31	0	6.45408	1.36684	5.01238	4.78345	0	13.547	0	0	0	0	0	0	0	0	0	0	0	0	0	0	0	8.69384	0	36.2516	0	4.98572	0	0	0	0	0	0	0	0	0	0	0	0	0	0	0	0	0	0	0	2.61735	0
ENSG00000186814.14	ZSCAN30	0	10.7568	0	0	0	0	0	19.8329	0	0	0	0	0	0	0	0	0	0	0	0	0	0	0	0	0	0	0	0	0	0	0	0	0	0	0	0	0	26.9949	0	0	0	0	0	11.8428	0	0	2.61735	0
ENSG00000140265.12	ZSCAN29	184.125	144.141	88.8444	140.347	81.3187	252.845	194.174	54.5405	0	0	35.0945	0	0	7.21516	0	0	0	0	368.556	62.9129	383.659	205.624	139.101	93.4804	145.006	171.782	159.543	205.044	196.392	183.184	167.536	130.611	34.1822	384.025	0	0	0	0	0	0	0	4.0578	3.28168	50.332	0	15.7048	23.5561	0
ENSG00000197062.11	ZSCAN26	22.095	4.30272	54.6735	40.099	38.2676	0	13.547	19.8329	53.986	20.1698	17.5472	16.9299	27.401	0	0	0	0	84.8104	0	0	52.9185	0	78.2445	0	12.0839	0	34.9	0	30.2142	0	0	65.3054	17.0911	384.025	0	0	33.3067	0	51.24	0	0	0	13.1267	0	0	0	0	0
ENSG00000197037.11	ZSCAN25	29.46	45.1786	62.8745	40.099	66.9683	0	40.641	19.8329	53.986	53.7862	0	0	0	21.6455	0	11.821	0	84.8104	29.0966	62.9129	13.2296	38.5545	130.408	0	96.6709	28.6303	0	0	0	0	0	0	0	0	154.734	0	83.2667	0	0	0	0	0	0	0	78.4432	10.4699	13.0867	0
ENSG00000182318.6	ZSCAN22	36.825	10.7568	6.83419	0	38.2676	0	9.03134	14.8747	0	0	0	0	0	0	0	0	0	0	29.0966	20.971	0	12.8515	95.6322	0	0	85.891	0	58.584	0	0	0	0	0	0	0	0	0	0	0	0	0	0	0	44.4106	3.26847	0	0	0
ENSG00000166529.15	ZSCAN21	198.855	225.893	166.754	95.2352	71.7518	0	194.174	218.162	251.934	80.6793	35.0945	220.089	0	43.291	13.9007	88.6577	219.732	0	213.375	125.826	52.9185	154.218	69.5507	173.606	132.922	257.673	44.8714	146.46	90.6427	122.122	191.47	54.4212	341.822	0	0	29.3552	33.3067	134.975	0	24.9658	19.469	101.445	157.521	11.8428	16.3423	31.4097	20.9388	26.5414
ENSG00000121903.14	ZSCAN20	0	0	0	0	0	0	0	0	0	0	0	0	0	0	0	0	0	0	0	0	0	0	0	0	0	0	0	0	0	0	0	0	0	0	0	0	0	0	0	0	0	0	0	0	0	0	0	0
ENSG00000176371.14	ZSCAN2	114.157	103.265	118.915	165.409	19.1338	0	99.3448	94.2063	107.972	168.082	0	541.758	0	382.404	375.318	171.405	659.196	254.431	0	62.9129	52.9185	12.8515	60.8569	53.4174	48.3354	114.521	129.629	29.292	105.75	45.7959	23.9338	337.411	0	0	88.4193	0	83.2667	80.9848	179.34	0	0	0	0	14.8035	3.26847	36.6446	15.7041	0
ENSG00000121413.13	ZSCAN18	11.0475	34.4218	34.1709	0	9.56691	0	49.6724	9.91645	0	0	0	0	0	0	0	0	0	0	9.69885	0	0	0	0	53.4174	0	0	29.9143	0	0	0	0	0	0	0	0	0	0	0	25.62	4.99316	0	8.1156	0	23.6857	0	15.7048	0	0
ENSG00000196812.5	ZSCAN16	14.73	23.665	5.46735	0	33.4842	0	31.6097	4.95823	0	0	0	0	0	0	0	0	0	0	0	20.971	0	0	0	0	0	0	9.97143	0	15.1071	0	23.9338	0	0	0	0	0	0	0	0	0	0	0	0	0	0	5.23494	18.3214	0
ENSG00000158691.14	ZSCAN12	0	0	0	0	0	0	0	0	0	0	0	0	0	0	0	0	0	0	0	0	0	0	0	0	0	0	0	0	0	0	0	0	0	0	154.734	0	0	0	0	0	0	0	0	0	0	0	0	0
ENSG00000130182.8	ZSCAN10	0	2.15136	2.73367	0	0	0	0	14.8747	0	0	0	0	0	0	0	0	0	0	0	0	0	12.8515	0	0	12.0839	0	0	0	0	0	0	0	0	0	0	0	0	0	0	0	0	0	0	0	0	0	7.85205	0
ENSG00000152467.10	ZSCAN1	0	0	0	0	0	0	0	0	0	0	0	0	0	0	0	0	0	0	0	0	0	0	0	0	0	0	0	0	0	0	0	0	0	0	0	0	0	0	0	0	0	0	0	0	9.8054	0	0	0
ENSG00000169249.13	ZRSR2	14.73	10.7568	16.402	20.0495	23.9173	0	18.0627	14.8747	0	0	0	0	0	0	0	5.91051	0	0	77.5908	62.9129	13.2296	38.5545	0	13.3543	0	57.2607	0	0	0	15.2653	95.735	10.8842	0	0	0	44.0328	0	0	25.62	184.747	0	0	0	2.96071	0	0	0	30.965
ENSG00000121988.18	ZRANB3	0	2.15136	2.73367	25.0619	19.1338	0	4.51567	4.95823	0	0	0	0	0	0	0	17.7315	0	0	0	0	0	0	0	0	0	0	34.9	0	0	0	0	0	0	0	0	0	0	0	0	29.959	116.814	0	6.56336	20.725	3.26847	0	5.2347	4.42357
ENSG00000132485.14	ZRANB2	3.6825	70.9949	32.8041	15.0371	23.9173	0	0	19.8329	0	0	0	0	0	36.0758	0	0	0	0	9.69885	0	13.2296	0	0	0	48.3354	0	19.9429	0	271.928	0	0	0	0	0	221.048	161.454	249.8	53.9898	0	409.439	284.248	365.202	137.831	195.407	62.1008	36.6446	52.347	106.166
ENSG00000019995.6	ZRANB1	40.5074	62.3895	51.9398	95.2352	100.453	0	94.8291	9.91645	0	0	70.189	0	0	64.9365	0	0	0	0	0	125.826	52.9185	12.8515	60.8569	0	60.4193	0	39.8857	87.876	0	91.5919	0	0	0	0	176.839	29.3552	183.187	0	102.48	4.99316	15.5752	48.6936	0	62.1749	49.027	20.9398	41.8776	22.1178
ENSG00000109917.11	ZPR1	33.1425	75.2976	92.9449	50.1238	0	0	36.1254	39.6658	0	0	0	0	0	0	0	0	0	0	67.892	104.855	0	51.406	8.69384	160.252	24.1677	0	34.9	234.336	75.5355	15.2653	263.271	0	0	0	66.3145	0	49.96	0	0	54.9248	50.6195	4.0578	36.0985	216.132	248.403	157.048	227.709	265.414
ENSG00000170044.8	ZPLD1	3.6825	0	19.1357	0	0	0	0	4.95823	0	26.8931	0	0	0	21.6455	0	11.821	0	0	0	0	0	12.8515	0	0	12.0839	0	4.98572	0	0	0	0	0	0	0	0	0	0	26.9949	0	0	0	0	0	0	0	0	0	0
ENSG00000186075.13	ZPBP2	3.6825	0	10.9347	0	19.1338	0	0	4.95823	0	0	0	0	0	21.6455	0	0	219.732	0	0	0	26.4592	0	0	0	0	0	0	0	0	0	0	0	0	0	0	0	0	0	0	0	0	0	32.8168	0	0	0	0	0
ENSG00000042813.8	ZPBP	0	0	0	0	0	0	0	0	0	0	0	0	0	0	0	53.1946	0	0	0	0	0	0	0	0	0	0	0	0	0	0	0	0	0	0	0	0	0	0	0	0	0	0	0	0	0	0	0	0
ENSG00000116996.9	ZP4	44.1899	150.595	109.347	120.297	66.9683	1011.38	31.6097	128.914	899.766	968.152	1087.93	186.229	904.233	303.037	236.311	927.951	0	1102.54	126.085	293.593	277.822	25.703	95.6322	160.252	36.2516	171.782	204.414	234.336	75.5355	30.5306	23.9338	76.1896	0	384.025	0	234.842	149.88	53.9898	51.24	4.99316	0	60.867	3.28168	62.1749	16.3423	0	13.0867	0
ENSG00000188372.15	ZP3	821.196	539.992	455.157	822.03	707.951	10619.5	1156.01	4754.94	7324.1	7160.29	6773.24	7449.17	6781.75	8196.43	8215.29	5632.72	1538.12	8311.42	1357.84	775.925	1891.83	1130.93	843.302	2483.91	1462.15	887.54	4537	1786.81	1193.46	366.367	1531.76	990.465	1281.83	768.049	618.935	2421.81	1332.27	1403.74	1895.88	319.562	412.744	255.641	370.83	399.696	13.0739	5.23494	94.2246	0
ENSG00000103310.11	ZP2	276.187	236.65	315.739	411.015	320.491	2528.45	460.599	947.021	2339.39	2178.34	1737.18	2014.66	2096.18	2532.52	1723.68	1607.66	878.928	3307.61	698.317	440.39	1031.91	436.951	539.018	560.882	350.432	744.388	633.186	761.592	528.749	427.429	526.543	108.842	290.549	1536.1	265.258	557.749	399.68	269.949	794.22	439.398	272.567	85.2138	98.4504	257.582	3.26847	0	49.7296	17.6943
ENSG00000149506.11	ZP1	139.935	122.628	98.4123	35.0867	62.1849	1264.22	76.7664	347.076	125.967	605.095	456.228	981.936	1000.14	598.859	653.331	508.304	0	254.431	213.375	62.9129	383.659	179.921	252.121	280.441	326.264	200.412	349	58.584	30.2142	76.3266	143.603	478.906	0	0	419.992	425.651	199.84	0	179.34	24.9658	0	77.0982	6.56336	44.4106	0	41.8796	5.2347	0
ENSG00000183579.16	ZNRF3	29.46	47.3299	66.975	20.0495	33.4842	252.845	4.51567	9.91645	0	26.8931	17.5472	0	0	0	0	0	0	0	38.7954	167.768	145.526	51.406	60.8569	26.7087	48.3354	85.891	49.8572	0	30.2142	0	0	0	0	0	0	0	0	0	0	49.9316	0	40.578	0	0	6.53693	15.7048	18.3214	0
ENSG00000180233.11	ZNRF2	25.7775	6.45408	0	70.1733	9.56691	0	9.03134	9.91645	35.9906	47.0629	52.6417	0	13.7005	0	0	47.2841	0	0	48.4943	0	26.4592	0	0	13.3543	0	28.6303	19.9429	146.46	0	0	0	152.379	0	0	0	0	0	0	0	0	0	0	0	0	0	0	2.61735	4.42357
ENSG00000186187.12	ZNRF1	136.252	118.325	147.618	300.743	129.153	0	112.892	94.2063	0	6.72328	70.189	16.9299	0	0	69.5033	0	0	0	9.69885	41.9419	26.4592	25.703	95.6322	173.606	48.3354	343.564	44.8714	29.292	181.285	0	311.139	0	0	0	154.734	73.388	116.573	0	25.62	34.9521	62.3009	16.2312	72.197	230.935	98.054	125.639	120.398	13.2707
ENSG00000173465.8	ZNRD2	58.9199	86.0544	66.975	80.1981	71.7518	0	49.6724	34.7076	0	0	0	0	0	0	0	0	0	0	0	0	0	0	0	0	0	0	0	29.292	0	0	23.9338	0	0	0	66.3145	249.519	249.8	377.929	179.34	234.678	303.717	393.607	272.379	216.132	120.933	78.5242	125.633	70.777
ENSG00000117174.11	ZNHIT6	14.73	17.2109	24.6031	30.0743	23.9173	0	22.5784	14.8747	0	0	0	0	0	0	0	5.91051	0	0	0	125.826	0	38.5545	8.69384	0	0	200.412	24.9286	0	0	122.122	0	0	0	0	154.734	117.421	116.573	107.98	307.44	89.8769	19.469	12.1734	29.5351	103.625	127.47	57.5844	20.9388	0
ENSG00000273611.5	ZNHIT3	128.887	109.719	68.3419	70.1733	76.5352	0	67.7351	123.956	35.9906	60.5095	87.7362	575.618	328.812	389.619	27.8013	313.257	1098.66	254.431	67.892	41.9419	39.6888	89.9604	147.795	80.1261	265.845	28.6303	124.643	0	287.035	106.857	215.404	282.99	239.275	0	375.782	322.907	283.107	377.929	204.96	324.555	144.071	162.312	210.028	183.564	98.054	26.1747	31.4082	35.3885
ENSG00000174276.7	ZNHIT2	173.077	114.022	75.176	65.1609	110.019	0	27.094	19.8329	0	0	35.0945	0	0	93.7971	0	0	0	0	19.3977	0	13.2296	12.8515	69.5507	26.7087	0	57.2607	0	0	0	0	0	0	0	0	0	205.486	16.6533	242.954	51.24	19.9726	50.6195	178.543	22.9718	32.5678	32.6847	36.6446	34.0255	0
ENSG00000106400.12	ZNHIT1	217.267	135.536	168.121	120.297	138.72	0	270.94	89.2481	0	0	0	0	0	0	0	5.91051	0	0	0	0	0	0	0	53.4174	60.4193	0	4.98572	87.876	0	0	0	10.8842	0	0	88.4193	190.809	199.84	26.9949	51.24	419.425	218.053	547.803	223.154	171.721	124.202	151.813	154.424	106.166
ENSG00000124201.15	ZNFX1	3.6825	6.45408	16.402	0	9.56691	0	22.5784	19.8329	0	0	0	16.9299	0	0	0	0	0	0	0	0	0	0	26.0815	0	0	0	0	0	0	0	0	0	0	0	88.4193	205.486	266.454	0	51.24	24.9658	89.5576	0	19.6901	5.92142	32.6847	0	26.1735	4.42357
ENSG00000213973.9	ZNF99	3.6825	0	0	0	14.3504	0	0	0	0	0	0	0	0	0	0	0	0	0	0	0	0	0	0	0	0	57.2607	0	0	0	0	0	0	0	0	0	0	0	0	0	29.959	0	0	42.6618	32.5678	0	0	0	0
ENSG00000197360.9	ZNF98	0	2.15136	0	0	0	0	0	0	0	0	0	0	0	0	0	0	0	0	0	0	0	0	17.3877	0	0	0	0	0	0	0	0	0	0	0	0	14.6776	0	0	0	0	0	4.0578	13.1267	2.96071	0	0	0	0
ENSG00000184635.16	ZNF93	88.3799	126.93	82.0102	25.0619	33.4842	252.845	212.237	104.123	0	33.6164	52.6417	16.9299	0	0	125.106	0	0	84.8104	19.3977	230.681	66.1481	25.703	8.69384	66.7717	145.006	229.043	134.614	117.168	0	0	143.603	43.5369	0	0	508.411	58.7104	66.6134	26.9949	76.86	0	0	4.0578	36.0985	47.3713	39.2216	5.23494	20.9388	13.2707
ENSG00000146757.14	ZNF92	0	15.0595	23.2362	30.0743	28.7007	0	0	19.8329	0	6.72328	35.0945	33.8599	41.1015	151.518	0	29.5526	0	0	9.69885	20.971	26.4592	38.5545	17.3877	0	12.0839	0	34.9	0	0	0	119.669	0	0	0	132.629	249.519	116.573	620.883	0	119.836	260.885	12.1734	19.6901	118.428	39.2216	57.5844	31.4082	53.0828
ENSG00000167232.14	ZNF91	7.36499	21.5136	4.10051	10.0248	19.1338	0	18.0627	0	0	0	0	0	0	57.7213	0	5.91051	0	0	19.3977	0	13.2296	0	0	0	0	0	0	0	0	0	0	0	0	0	88.4193	102.743	99.9201	53.9898	76.86	19.9726	38.9381	32.4624	0	11.8428	0	0	31.4082	8.84713
ENSG00000213988.11	ZNF90	7.36499	8.60544	10.9347	45.1114	0	0	22.5784	24.7911	0	13.4466	0	16.9299	0	0	0	200.958	0	0	19.3977	83.8838	52.9185	0	17.3877	146.898	0	57.2607	44.8714	0	15.1071	45.7959	311.139	32.6527	102.547	0	88.4193	0	183.187	0	0	49.9316	105.133	77.0982	72.197	17.7643	75.1747	31.4097	26.1735	61.9299
ENSG00000214029.5	ZNF891	0	0	2.73367	0	0	0	0	0	0	0	0	0	0	0	0	0	0	0	0	0	0	0	0	0	0	0	0	0	0	0	0	0	0	0	0	88.0656	66.6134	0	0	0	19.469	81.156	26.2534	20.725	6.53693	0	0	0
ENSG00000213793.5	ZNF888	11.0475	0	9.56786	5.01238	19.1338	0	31.6097	9.91645	0	0	0	0	0	0	0	0	0	0	0	41.9419	0	51.406	0	66.7717	24.1677	0	14.9571	0	0	0	0	0	0	384.025	110.524	0	0	0	0	0	23.3628	28.4046	0	32.5678	42.49	0	2.61735	8.84713
ENSG00000221923.9	ZNF880	44.1899	25.8163	12.3015	20.0495	9.56691	0	27.094	0	0	40.3397	17.5472	0	0	0	13.9007	5.91051	0	84.8104	38.7954	0	0	38.5545	0	0	0	0	9.97143	0	75.5355	0	0	0	0	0	0	29.3552	0	134.975	25.62	0	0	117.676	36.0985	38.4892	0	0	18.3214	17.6943
ENSG00000234284.7	ZNF879	25.7775	68.8436	32.8041	5.01238	0	0	0	14.8747	53.986	0	17.5472	0	0	0	0	0	0	0	29.0966	20.971	92.6073	0	0	0	0	0	19.9429	0	0	0	0	0	0	0	0	0	0	0	0	0	0	0	0	0	0	0	0	4.42357
ENSG00000257446.4	ZNF878	0	0	0	0	0	0	0	0	0	0	0	0	0	0	0	0	0	0	0	0	0	0	0	0	0	0	0	0	0	0	0	0	0	0	0	0	49.96	0	0	0	0	0	0	0	0	0	0	0
ENSG00000181666.18	ZNF875	77.3324	60.2381	135.317	20.0495	14.3504	0	216.752	49.5823	0	40.3397	17.5472	0	0	7.21516	0	5.91051	0	0	242.471	62.9129	211.674	154.218	643.344	146.898	48.3354	57.2607	49.8572	351.504	30.2142	106.857	0	10.8842	68.3644	0	110.524	44.0328	49.96	53.9898	76.86	94.87	46.7257	182.601	78.7603	159.878	19.6108	26.1747	5.2347	57.5063
ENSG00000261221.4	ZNF865	0	0	5.46735	0	0	0	9.03134	19.8329	0	0	0	50.7898	0	0	0	0	219.732	0	0	20.971	0	0	0	0	12.0839	0	44.8714	146.46	60.4284	15.2653	0	43.5369	0	0	0	0	0	0	0	0	0	0	0	56.2535	0	0	2.61735	8.84713
ENSG00000106479.11	ZNF862	0	0	0	0	0	0	0	0	0	0	0	0	0	0	0	0	0	0	0	0	0	0	0	0	0	0	0	0	0	0	0	0	0	0	0	0	0	0	0	0	0	0	0	0	0	0	0	0
ENSG00000197385.6	ZNF860	3.6825	0	0	0	0	0	0	0	0	0	0	0	0	0	0	0	0	0	0	0	0	0	0	0	0	0	0	0	0	0	0	0	0	0	0	0	0	0	0	0	0	0	0	0	0	0	5.2347	0
ENSG00000236609.4	ZNF853	0	0	0	0	0	0	0	0	0	0	0	0	0	0	0	0	0	0	0	0	0	0	0	0	0	0	0	0	0	0	0	0	0	0	0	0	0	0	0	0	0	0	0	0	0	0	0	0
ENSG00000178917.16	ZNF852	0	2.15136	0	5.01238	0	0	0	4.95823	0	0	0	0	0	0	0	0	0	0	0	0	0	0	0	0	0	0	0	0	0	0	0	0	0	0	0	0	49.96	0	0	0	0	56.8092	0	32.5678	6.53693	0	2.61735	0
ENSG00000267041.6	ZNF850	92.0624	43.0272	116.181	120.297	66.9683	505.689	27.094	59.4987	251.934	60.5095	52.6417	16.9299	54.802	7.21516	13.9007	135.942	219.732	254.431	329.761	209.71	264.592	25.703	139.101	93.4804	277.929	57.2607	174.5	0	60.4284	76.3266	143.603	87.0739	17.0911	0	66.3145	0	0	53.9898	102.48	49.9316	19.469	174.485	78.7603	35.5285	62.1008	41.8796	18.3214	150.401
ENSG00000105750.15	ZNF85	7.36499	19.3623	9.56786	0	19.1338	0	9.03134	4.95823	0	0	87.7362	0	0	21.6455	0	0	0	0	0	0	0	0	8.69384	0	0	57.2607	0	0	0	0	191.47	0	0	0	0	14.6776	0	0	0	0	3.89381	0	0	0	0	0	10.4694	0
ENSG00000196605.7	ZNF846	0	19.3623	12.3015	15.0371	14.3504	0	13.547	9.91645	0	0	0	0	0	0	0	0	0	0	0	20.971	0	0	0	0	0	0	0	0	0	0	0	0	0	0	0	0	0	26.9949	0	0	0	36.5202	0	14.8035	0	0	0	0
ENSG00000213799.13	ZNF845	14.73	19.3623	46.4725	10.0248	19.1338	0	45.1567	4.95823	17.9953	0	35.0945	0	0	21.6455	0	0	0	0	29.0966	209.71	0	25.703	0	26.7087	96.6709	143.152	49.8572	58.584	0	412.163	0	0	119.638	0	0	14.6776	0	0	0	4.99316	58.4071	56.8092	150.957	130.271	29.4162	10.4699	10.4694	48.6592
ENSG00000223547.10	ZNF844	0	0	0	0	0	0	4.51567	0	0	0	17.5472	0	0	0	0	0	0	0	9.69885	0	0	0	0	0	0	0	0	0	0	0	23.9338	0	0	0	0	0	0	0	0	0	0	0	0	0	3.26847	0	0	4.42357
ENSG00000176723.10	ZNF843	0	0	0	0	0	0	0	0	0	0	0	0	0	0	0	0	0	0	0	0	0	0	0	0	0	0	0	0	0	0	0	0	0	0	0	0	0	0	0	0	0	0	0	0	0	0	0	0
ENSG00000197608.11	ZNF841	3.6825	0	0	0	0	0	0	0	0	0	0	0	0	0	0	0	0	0	0	0	0	0	0	26.7087	0	0	4.98572	0	0	0	0	0	0	0	0	0	0	0	25.62	0	3.89381	0	0	0	0	0	0	0
ENSG00000198040.11	ZNF84	33.1425	62.3895	27.3367	0	14.3504	252.845	9.03134	14.8747	143.963	20.1698	0	0	0	72.1516	0	17.7315	0	169.621	0	20.971	26.4592	25.703	8.69384	13.3543	12.0839	0	29.9143	0	0	0	0	0	0	0	22.1048	29.3552	16.6533	80.9848	102.48	74.8974	0	97.3872	0	0	0	10.4699	2.61735	26.5414
ENSG00000022976.15	ZNF839	14.73	23.665	60.1408	70.1733	38.2676	0	90.3134	9.91645	0	0	0	0	0	43.291	0	0	0	0	0	62.9129	13.2296	0	69.5507	0	12.0839	0	24.9286	234.336	0	0	95.735	0	239.275	0	0	0	0	0	0	0	7.78762	0	0	0	0	5.23494	0	4.42357
ENSG00000152475.7	ZNF837	0	0	0	0	0	0	0	0	0	0	0	0	0	0	0	0	0	0	0	0	0	0	0	0	0	0	0	0	0	0	0	0	0	0	0	0	0	0	0	0	0	0	0	0	0	57.5844	0	0
ENSG00000196267.12	ZNF836	0	0	0	0	0	0	0	0	0	0	0	0	0	0	0	0	0	0	0	0	0	0	0	0	0	0	0	0	0	0	0	0	0	0	0	0	0	0	0	0	0	0	0	0	0	0	0	26.5414
ENSG00000127903.14	ZNF835	18.4125	17.2109	42.372	30.0743	14.3504	0	27.094	44.624	107.972	33.6164	0	0	13.7005	79.3668	0	47.2841	0	0	67.892	0	0	12.8515	0	53.4174	72.5032	0	4.98572	0	0	0	23.9338	43.5369	0	384.025	0	0	0	0	0	0	0	0	0	0	0	0	2.61735	0
ENSG00000124203.6	ZNF831	3.6825	15.0595	13.6684	35.0867	62.1849	0	0	4.95823	0	0	0	0	0	0	0	0	0	0	0	62.9129	13.2296	0	0	0	0	0	0	0	0	0	0	0	0	0	0	0	0	0	0	0	0	0	0	0	0	0	0	0
ENSG00000198783.6	ZNF830	143.617	148.444	50.573	120.297	81.3187	0	171.596	44.624	0	0	0	0	0	0	0	5.91051	0	0	135.784	146.797	52.9185	89.9604	347.754	146.898	0	0	44.8714	0	60.4284	0	95.735	195.916	17.0911	0	331.572	528.394	233.147	323.939	486.78	244.665	155.752	466.647	141.112	115.468	6.53693	15.7048	26.1735	4.42357
ENSG00000167766.18	ZNF83	7.36499	19.3623	27.3367	0	28.7007	0	99.3448	29.7494	0	0	0	0	0	0	0	41.3736	219.732	0	38.7954	125.826	0	0	69.5507	80.1261	60.4193	28.6303	44.8714	0	0	15.2653	0	87.0739	0	0	0	14.6776	16.6533	0	0	44.9384	0	44.6358	32.8168	56.2535	0	47.1145	20.9388	0
ENSG00000185869.15	ZNF829	58.9199	0	10.9347	0	19.1338	0	54.1881	0	0	0	17.5472	0	0	28.8607	0	0	0	0	38.7954	125.826	0	0	17.3877	0	0	0	89.7429	0	0	0	0	32.6527	34.1822	0	110.524	0	16.6533	53.9898	0	79.8905	3.89381	36.5202	13.1267	5.92142	9.8054	0	0	17.6943
ENSG00000151612.18	ZNF827	0	0	6.83419	0	0	0	22.5784	4.95823	0	0	0	0	0	0	0	0	0	0	0	0	0	0	0	13.3543	0	0	0	0	0	0	0	0	102.547	0	0	0	66.6134	0	0	0	0	0	0	0	0	0	0	0
ENSG00000197933.13	ZNF823	7.36499	45.1786	24.6031	0	43.0511	0	0	14.8747	0	0	0	0	0	0	0	35.4631	0	0	0	0	0	25.703	86.9384	0	12.0839	0	44.8714	0	0	30.5306	71.8013	0	0	0	66.3145	14.6776	133.227	0	0	0	66.1947	28.4046	108.295	35.5285	58.8324	15.7048	26.1735	22.1178
ENSG00000102984.15	ZNF821	184.125	208.682	150.352	205.508	239.173	252.845	54.1881	158.663	197.949	174.805	210.567	67.7197	123.305	50.5061	139.007	100.479	0	169.621	87.2897	83.8838	145.526	295.584	69.5507	227.024	265.845	200.412	69.8	146.46	241.714	274.776	23.9338	261.222	34.1822	0	0	117.421	49.96	242.954	51.24	59.9179	7.78762	44.6358	6.56336	0	0	20.9398	0	0
ENSG00000180257.14	ZNF816	0	2.15136	6.83419	5.01238	0	0	0	0	0	0	0	0	0	0	0	0	0	0	0	0	13.2296	102.812	0	93.4804	12.0839	0	0	175.752	0	0	0	21.7685	0	0	0	58.7104	0	0	0	44.9384	31.1505	292.162	9.84504	29.6071	26.1477	26.1747	5.2347	13.2707
ENSG00000204514.10	ZNF814	58.9199	208.682	117.548	90.2229	47.8345	252.845	158.049	94.2063	53.986	47.0629	0	0	41.1015	50.5061	236.311	11.821	0	169.621	48.4943	209.71	171.985	192.772	182.571	53.4174	241.677	85.891	174.5	117.168	60.4284	0	335.073	195.916	51.2733	0	154.734	102.743	49.96	188.964	0	0	7.78762	56.8092	26.2534	171.721	39.2216	15.7048	13.0867	48.6592
ENSG00000198346.11	ZNF813	7.36499	10.7568	0	0	28.7007	0	4.51567	4.95823	0	0	0	0	0	0	0	0	0	0	0	0	0	0	0	0	0	0	14.9571	0	0	0	215.404	0	0	0	0	0	0	0	0	0	0	0	0	0	0	0	2.61735	0
ENSG00000197779.15	ZNF81	0	12.9082	0	5.01238	0	0	36.1254	0	0	0	0	0	0	0	0	0	0	0	0	0	0	0	0	0	0	0	0	0	0	0	0	0	0	0	0	0	0	0	0	0	23.3628	0	0	0	0	0	2.61735	0
ENSG00000198482.14	ZNF808	0	0	0	0	0	0	0	0	0	20.1698	0	0	0	0	0	0	0	0	0	0	0	0	0	0	0	57.2607	0	0	0	0	0	0	136.729	0	0	0	0	0	0	4.99316	31.1505	0	0	0	0	0	0	0
ENSG00000204524.7	ZNF805	55.2374	27.9677	79.2766	20.0495	38.2676	252.845	0	34.7076	53.986	60.5095	35.0945	50.7898	287.711	101.012	55.6027	17.7315	0	84.8104	87.2897	20.971	198.444	51.406	8.69384	93.4804	12.0839	200.412	49.8572	0	30.2142	0	0	0	17.0911	0	0	44.0328	0	0	0	44.9384	0	0	0	0	9.8054	5.23494	5.2347	0
ENSG00000182348.7	ZNF804B	0	0	0	0	0	0	0	0	0	0	0	0	0	7.21516	0	0	0	0	0	0	0	0	0	0	0	0	0	0	0	0	0	0	0	0	0	0	199.84	0	0	0	0	0	0	0	0	0	0	0
ENSG00000048405.10	ZNF800	3.6825	0	0	0	0	0	0	4.95823	0	0	0	0	0	0	0	0	0	0	0	0	0	0	0	0	0	0	4.98572	0	0	0	0	0	0	0	88.4193	0	0	0	0	0	0	0	0	0	9.8054	10.4699	5.2347	8.84713
ENSG00000278129.2	ZNF8	0	4.30272	0	10.0248	4.78345	0	0	4.95823	0	0	0	0	0	0	0	0	0	0	0	0	0	0	0	0	0	0	0	0	0	0	0	0	0	0	0	0	149.88	0	0	4.99316	0	0	0	0	3.26847	5.23494	18.3214	8.84713
ENSG00000196466.10	ZNF799	158.347	247.407	351.277	220.545	349.192	252.845	149.017	198.329	0	40.3397	52.6417	0	0	28.8607	0	23.6421	0	0	397.653	356.506	317.511	115.663	391.223	160.252	253.761	0	249.286	322.212	30.2142	122.122	0	0	0	0	0	0	0	0	0	0	77.8762	0	0	0	0	0	5.2347	4.42357
ENSG00000188227.13	ZNF793	0	0	2.73367	0	0	0	0	0	0	0	0	0	0	0	0	0	0	0	0	0	0	0	0	0	0	0	0	0	0	0	0	0	0	0	0	0	0	0	0	0	0	0	0	0	0	5.23494	0	13.2707
ENSG00000180884.10	ZNF792	0	0	0	0	0	0	0	0	0	0	0	0	0	0	0	0	0	0	0	0	13.2296	0	0	0	0	0	0	0	0	0	0	0	0	0	0	0	0	0	51.24	0	0	0	0	0	0	0	0	0
ENSG00000173875.14	ZNF791	14.73	0	0	0	0	0	0	0	0	0	0	0	0	0	0	0	0	0	0	0	0	0	0	0	0	0	0	0	0	0	0	0	0	0	44.2096	249.519	16.6533	53.9898	76.86	0	15.5752	8.1156	9.84504	168.76	13.0739	15.7048	49.7296	30.965
ENSG00000197863.9	ZNF790	25.7775	0	5.46735	0	0	0	0	0	0	0	0	0	0	0	0	0	0	0	0	0	0	0	0	0	0	0	0	0	0	0	0	0	0	0	0	0	0	0	0	0	0	0	0	0	6.53693	0	0	0
ENSG00000196152.10	ZNF79	3.6825	12.9082	4.10051	10.0248	4.78345	0	18.0627	9.91645	0	0	0	0	0	0	0	0	0	0	9.69885	62.9129	0	0	17.3877	0	0	0	9.97143	0	0	0	47.8675	0	0	0	0	0	0	0	51.24	0	0	28.4046	105.014	0	0	15.7048	28.7908	0
ENSG00000198556.14	ZNF789	14.73	8.60544	20.5026	0	0	0	22.5784	0	0	26.8931	0	0	0	0	0	0	0	0	0	0	0	0	0	0	0	28.6303	9.97143	87.876	0	0	0	0	0	0	0	58.7104	0	0	76.86	0	0	4.0578	0	0	0	31.4097	2.61735	13.2707
ENSG00000142409.6	ZNF787	290.917	133.384	66.975	305.755	119.586	0	117.407	89.2481	35.9906	6.72328	87.7362	0	0	0	13.9007	0	0	84.8104	9.69885	272.622	185.215	0	26.0815	13.3543	108.755	114.521	49.8572	175.752	60.4284	152.653	71.8013	32.6527	0	0	0	0	0	0	0	0	42.8319	20.289	3.28168	2.96071	39.2216	47.1145	73.2858	39.8121
ENSG00000197362.15	ZNF786	14.73	40.8759	31.4373	5.01238	0	0	18.0627	39.6658	0	0	0	0	0	0	0	0	0	0	106.687	20.971	0	0	0	0	0	57.2607	4.98572	87.876	135.964	0	0	10.8842	0	0	0	0	0	0	0	0	23.3628	0	0	2.96071	16.3423	0	0	0
ENSG00000197162.10	ZNF785	0	6.45408	1.36684	0	0	0	9.03134	0	0	13.4466	0	0	0	0	0	0	0	0	9.69885	0	0	12.8515	0	0	0	0	0	87.876	226.607	0	0	0	0	0	0	0	0	0	0	0	0	0	0	0	0	0	0	0
ENSG00000179922.6	ZNF784	7.36499	2.15136	23.2362	0	19.1338	0	18.0627	0	0	0	0	0	0	0	0	0	0	0	0	0	0	51.406	17.3877	13.3543	0	0	24.9286	29.292	0	0	0	0	0	0	0	0	0	0	0	0	0	0	0	0	13.0739	0	0	0
ENSG00000204946.10	ZNF783	11.0475	0	1.36684	0	0	0	4.51567	0	0	0	0	0	0	0	0	0	0	0	0	0	0	12.8515	26.0815	0	0	0	0	0	90.6427	0	0	0	0	0	0	0	0	0	0	0	0	0	0	0	22.8793	47.1145	13.0867	48.6592
ENSG00000196597.13	ZNF782	14.73	0	20.5026	0	14.3504	0	49.6724	14.8747	0	13.4466	0	0	0	0	0	0	0	0	9.69885	0	0	102.812	0	0	120.839	0	9.97143	0	60.4284	15.2653	0	0	0	0	0	0	0	0	0	0	0	36.5202	0	14.8035	0	0	0	0
ENSG00000196381.11	ZNF781	0	0	0	0	0	0	0	0	0	0	0	0	0	0	0	0	0	0	0	0	0	0	0	0	0	0	0	0	0	0	0	0	0	0	0	0	0	0	0	0	0	0	0	0	0	0	0	0
ENSG00000128000.17	ZNF780B	0	0	0	0	0	0	0	0	0	0	0	0	0	0	0	0	0	0	0	0	0	0	0	0	0	0	0	0	0	0	0	0	0	0	0	0	0	0	0	0	66.1947	0	0	0	0	0	0	0
ENSG00000197782.14	ZNF780A	0	0	0	0	0	0	0	4.95823	0	0	0	0	0	0	0	0	0	0	0	20.971	0	0	0	0	0	0	4.98572	0	0	0	0	0	0	0	0	0	0	0	0	0	0	0	0	0	0	0	0	0
ENSG00000170100.14	ZNF778	14.73	6.45408	15.0352	120.297	23.9173	0	63.2194	24.7911	0	0	0	0	0	0	0	41.3736	0	0	0	0	13.2296	12.8515	147.795	0	0	0	14.9571	0	226.607	15.2653	23.9338	0	0	384.025	88.4193	88.0656	33.3067	80.9848	0	24.9658	0	146.081	82.042	121.389	13.0739	0	15.7041	17.6943
ENSG00000196453.8	ZNF777	18.4125	30.1191	8.20102	45.1114	28.7007	0	9.03134	14.8747	0	0	0	16.9299	13.7005	7.21516	0	5.91051	0	0	38.7954	20.971	119.067	89.9604	139.101	80.1261	12.0839	143.152	24.9286	58.584	543.856	381.633	215.404	87.0739	136.729	0	88.4193	0	16.6533	0	0	4.99316	46.7257	8.1156	13.1267	14.8035	6.53693	31.4097	20.9388	0
ENSG00000152443.13	ZNF776	0	4.30272	9.56786	15.0371	9.56691	0	0	0	0	0	0	0	0	0	0	17.7315	0	0	0	0	0	0	0	0	60.4193	0	69.8	0	0	0	0	0	0	0	0	73.388	66.6134	0	153.72	0	0	24.3468	0	0	0	31.4097	13.0867	0
ENSG00000196456.13	ZNF775	3.6825	0	6.83419	25.0619	14.3504	0	45.1567	0	0	0	0	0	0	0	0	0	0	0	0	0	0	0	34.7754	13.3543	0	0	0	0	0	45.7959	0	0	0	0	0	0	0	0	0	0	0	0	0	0	0	0	7.85205	13.2707
ENSG00000196391.11	ZNF774	0	0	0	0	0	0	0	0	0	0	0	0	0	0	0	0	0	0	0	0	0	0	0	0	24.1677	0	0	0	0	0	0	0	0	0	0	0	0	53.9898	102.48	0	0	0	0	0	0	0	0	0
ENSG00000152439.13	ZNF773	55.2374	19.3623	23.2362	55.1362	23.9173	0	67.7351	29.7494	251.934	0	52.6417	16.9299	109.604	0	0	65.0157	0	0	77.5908	62.9129	119.067	51.406	17.3877	53.4174	24.1677	0	59.8286	29.292	0	0	0	0	0	0	0	14.6776	49.96	0	0	0	31.1505	73.0404	95.1687	0	58.8324	20.9398	2.61735	8.84713
ENSG00000197128.12	ZNF772	25.7775	25.8163	28.7036	40.099	38.2676	0	13.547	44.624	0	53.7862	87.7362	118.509	68.5025	72.1516	0	76.8367	0	0	126.085	20.971	119.067	179.921	69.5507	80.1261	145.006	114.521	74.7857	29.292	105.75	0	0	32.6527	0	0	0	161.454	0	0	0	0	0	0	29.5351	0	16.3423	0	0	0
ENSG00000179965.12	ZNF771	0	0	0	0	0	0	0	0	0	0	0	0	0	0	0	0	0	0	0	0	0	0	0	0	0	0	0	0	0	0	0	0	0	0	0	0	0	0	0	74.8974	19.469	12.1734	0	20.725	6.53693	0	15.7041	0
ENSG00000198146.4	ZNF770	62.6024	47.3299	64.2414	45.1114	110.019	0	90.3134	24.7911	125.967	114.296	140.378	135.439	68.5025	43.291	97.3047	65.0157	0	254.431	19.3977	41.9419	0	115.663	86.9384	26.7087	0	85.891	74.7857	0	0	0	47.8675	0	136.729	0	66.3145	29.3552	16.6533	107.98	0	4.99316	54.5133	0	114.859	76.9784	49.027	15.7048	88.9899	70.777
ENSG00000175691.9	ZNF77	55.2374	159.201	138.051	105.26	38.2676	0	67.7351	118.997	0	60.5095	122.831	16.9299	0	7.21516	0	106.389	0	84.8104	38.7954	167.768	79.3777	192.772	156.489	0	48.3354	0	34.9	58.584	105.75	0	0	0	0	0	0	0	0	0	128.1	14.9795	0	81.156	0	0	0	0	0	0
ENSG00000169957.10	ZNF768	0	2.15136	1.36684	10.0248	0	0	0	0	0	0	17.5472	0	13.7005	115.443	0	0	0	0	0	0	0	12.8515	43.4692	40.063	48.3354	0	0	0	60.4284	61.0612	191.47	10.8842	0	0	0	0	0	0	25.62	0	0	4.0578	0	0	0	5.23494	5.2347	4.42357
ENSG00000196214.11	ZNF766	33.1425	38.7245	19.1357	35.0867	14.3504	0	0	4.95823	17.9953	0	35.0945	0	41.1015	43.291	13.9007	0	0	0	0	0	0	25.703	17.3877	0	0	0	24.9286	0	0	0	71.8013	0	0	0	44.2096	161.454	33.3067	0	0	149.795	3.89381	64.9248	160.802	88.8213	39.2216	0	0	39.8121
ENSG00000196417.13	ZNF765	14.73	32.2704	16.402	45.1114	19.1338	0	40.641	29.7494	0	0	70.189	0	0	0	0	23.6421	0	84.8104	77.5908	41.9419	26.4592	0	60.8569	66.7717	290.013	0	39.8857	117.168	0	0	191.47	32.6527	170.911	0	22.1048	0	0	26.9949	0	9.98632	38.9381	0	65.6336	142.114	13.0739	10.4699	31.4082	22.1178
ENSG00000169951.10	ZNF764	44.1899	6.45408	20.5026	20.0495	4.78345	0	58.7037	4.95823	0	0	0	0	0	0	0	0	0	0	126.085	0	26.4592	38.5545	0	40.063	36.2516	28.6303	14.9571	29.292	30.2142	0	0	32.6527	222.184	0	132.629	29.3552	0	26.9949	0	34.9521	38.9381	36.5202	26.2534	65.1356	0	20.9398	18.3214	4.42357
ENSG00000197054.12	ZNF763	0	0	0	0	9.56691	0	0	0	0	0	0	0	0	0	0	0	0	0	0	0	0	0	8.69384	13.3543	0	28.6303	0	0	0	0	0	0	0	0	0	0	0	0	0	0	0	0	0	0	0	0	0	0
ENSG00000160336.16	ZNF761	176.76	210.833	179.056	130.322	167.421	0	58.7037	74.3734	0	6.72328	0	0	0	173.164	0	47.2841	0	0	116.386	83.8838	198.444	359.842	121.714	320.504	241.677	171.782	129.629	87.876	256.821	0	47.8675	119.727	0	0	0	0	0	0	0	19.9726	54.5133	8.1156	0	0	22.8793	5.23494	36.6429	22.1178
ENSG00000065029.15	ZNF76	103.11	40.8759	86.1107	45.1114	66.9683	252.845	36.1254	84.2899	269.93	168.082	87.7362	440.178	54.802	259.746	583.828	189.136	219.732	0	67.892	20.971	13.2296	77.1089	0	253.733	72.5032	200.412	79.7715	87.876	256.821	0	0	185.032	34.1822	0	0	14.6776	0	53.9898	0	0	0	0	0	0	29.4162	0	13.0867	53.0828
ENSG00000186376.15	ZNF75D	0	0	0	0	0	0	0	0	0	0	0	0	0	0	0	0	0	0	0	0	0	0	0	0	0	0	0	0	0	0	0	0	0	0	0	0	166.533	0	0	0	0	0	0	0	0	5.23494	15.7041	39.8121
ENSG00000162086.16	ZNF75A	14.73	15.0595	9.56786	35.0867	28.7007	0	18.0627	4.95823	0	0	0	0	0	0	0	0	0	0	0	0	39.6888	0	0	26.7087	0	0	0	58.584	30.2142	0	0	0	0	0	0	0	0	0	0	0	27.2567	8.1156	0	20.725	3.26847	10.4699	5.2347	0
ENSG00000141579.7	ZNF750	0	0	0	0	0	0	0	0	0	0	0	0	0	0	0	0	0	0	0	0	0	0	0	0	0	0	0	0	0	0	0	0	0	0	0	0	0	0	0	0	0	0	0	0	26.1477	0	20.9388	26.5414
ENSG00000186230.7	ZNF749	7.36499	4.30272	25.9699	0	4.78345	0	4.51567	4.95823	0	0	0	0	0	122.658	0	0	0	0	0	0	0	0	0	0	0	0	44.8714	0	0	0	0	0	170.911	0	0	0	0	0	0	29.959	31.1505	0	0	0	0	5.23494	0	0
ENSG00000169955.7	ZNF747	33.1425	17.2109	65.6082	100.248	95.6691	0	31.6097	54.5405	0	67.2328	17.5472	0	0	0	0	0	0	0	48.4943	0	13.2296	64.2574	113.02	26.7087	145.006	57.2607	19.9429	58.584	60.4284	45.7959	0	0	0	0	22.1048	0	0	0	0	0	0	0	0	0	13.0739	0	10.4694	0
ENSG00000181220.17	ZNF746	136.252	208.682	110.714	115.285	38.2676	0	67.7351	123.956	0	20.1698	0	0	0	50.5061	0	0	0	0	77.5908	377.477	185.215	128.515	199.958	120.189	181.258	85.891	59.8286	87.876	362.571	15.2653	95.735	380.948	85.4555	0	0	0	33.3067	0	0	0	128.496	0	22.9718	29.6071	9.8054	10.4699	0	0
ENSG00000139651.11	ZNF740	0	30.1191	2.73367	55.1362	43.0511	0	0	0	35.9906	6.72328	0	0	54.802	14.4303	0	53.1946	0	0	48.4943	0	0	0	0	0	24.1677	57.2607	0	87.876	60.4284	0	0	21.7685	0	0	0	0	0	0	0	74.8974	0	56.8092	0	0	49.027	99.4639	31.4082	30.965
ENSG00000185252.19	ZNF74	7.36499	12.9082	58.774	55.1362	4.78345	0	36.1254	14.8747	0	53.7862	0	0	0	0	0	0	0	0	0	41.9419	13.2296	0	0	0	0	0	0	117.168	0	0	0	10.8842	0	0	44.2096	0	0	0	0	0	11.6814	0	0	2.96071	3.26847	10.4699	7.85205	8.84713
ENSG00000172687.13	ZNF738	25.7775	45.1786	31.4373	170.421	129.153	0	76.7664	208.246	107.972	248.761	70.189	135.439	589.122	317.467	41.702	295.526	219.732	254.431	368.556	167.768	39.6888	77.1089	173.877	120.189	108.755	114.521	174.5	0	30.2142	320.572	143.603	0	188.002	0	0	0	49.96	53.9898	0	59.9179	23.3628	0	39.3802	2.96071	9.8054	20.9398	54.9643	17.6943
ENSG00000237440.9	ZNF737	11.0475	6.45408	42.372	15.0371	14.3504	505.689	4.51567	19.8329	53.986	26.8931	175.472	50.7898	13.7005	14.4303	0	41.3736	0	0	9.69885	0	0	25.703	8.69384	0	36.2516	57.2607	114.671	0	60.4284	91.5919	0	0	68.3644	0	0	14.6776	0	0	76.86	9.98632	0	0	0	0	26.1477	0	0	0
ENSG00000234444.10	ZNF736	25.7775	25.8163	24.6031	10.0248	23.9173	0	9.03134	24.7911	35.9906	0	70.189	0	0	7.21516	0	53.1946	0	169.621	0	0	119.067	115.663	17.3877	0	72.5032	57.2607	14.9571	87.876	0	0	0	174.148	51.2733	0	132.629	220.164	349.72	323.939	179.34	154.788	0	121.734	0	44.4106	0	15.7048	5.2347	0
ENSG00000223614.5	ZNF735	0	0	0	0	0	0	0	0	0	0	0	0	0	0	0	0	0	0	0	0	0	0	0	0	0	0	0	0	0	0	167.536	0	0	0	375.782	513.716	99.9201	53.9898	25.62	0	0	16.2312	0	2.96071	6.53693	0	10.4694	0
ENSG00000186777.12	ZNF732	7.36499	0	0	0	0	0	9.03134	0	0	0	70.189	0	0	0	0	0	0	0	0	83.8838	0	0	0	0	0	143.152	19.9429	117.168	0	0	0	0	0	0	0	29.3552	0	0	0	0	0	0	0	0	0	0	0	0
ENSG00000183850.14	ZNF730	11.0475	0	5.46735	0	0	0	0	0	0	0	0	0	0	0	0	0	0	0	0	0	0	0	0	0	0	0	0	0	0	0	0	0	0	0	0	0	0	0	0	0	54.5133	0	0	0	0	104.699	10.4694	0
ENSG00000196350.9	ZNF729	0	0	0	0	0	0	0	0	0	0	0	0	0	0	0	0	0	0	0	0	0	0	0	0	0	0	0	0	0	0	0	0	0	0	0	0	0	53.9898	0	9.98632	85.6638	36.5202	42.6618	0	16.3423	41.8796	0	35.3885
ENSG00000269067.2	ZNF728	0	2.15136	0	0	0	0	0	0	0	0	0	0	0	0	0	0	0	84.8104	0	0	0	51.406	0	0	0	0	0	0	0	0	0	0	0	0	22.1048	14.6776	0	26.9949	0	0	0	109.561	19.6901	0	19.6108	0	0	0
ENSG00000214652.6	ZNF727	18.4125	25.8163	2.73367	15.0371	14.3504	0	0	29.7494	0	0	140.378	0	0	14.4303	0	0	0	0	77.5908	0	52.9185	89.9604	17.3877	0	12.0839	0	14.9571	29.292	15.1071	91.5919	0	87.0739	34.1822	0	176.839	0	16.6533	0	204.96	0	0	0	49.2252	0	0	20.9398	0	0
ENSG00000213967.11	ZNF726	0	0	0	0	0	0	0	0	0	0	0	0	0	0	0	0	0	0	0	0	0	0	0	0	0	0	0	0	0	0	0	10.8842	0	0	0	0	0	0	0	0	0	0	0	0	6.53693	0	0	0
ENSG00000196081.10	ZNF724	0	0	0	0	0	0	0	0	0	0	0	0	0	0	0	0	0	0	9.69885	0	0	0	0	0	0	28.6303	0	0	0	0	71.8013	0	0	0	0	0	0	0	0	0	0	0	19.6901	0	0	0	0	4.42357
ENSG00000268696.3	ZNF723	0	4.30272	0	0	0	0	0	0	0	0	0	0	0	14.4303	13.9007	29.5526	0	0	0	0	0	0	0	26.7087	24.1677	0	0	0	0	0	0	0	0	0	243.153	58.7104	149.88	215.959	0	14.9795	42.8319	0	16.4084	0	0	0	5.2347	0
ENSG00000241149.3	ZNF722P	0	0	0	0	0	0	0	0	0	0	0	0	0	0	0	0	0	0	0	0	0	0	0	0	0	0	0	0	0	0	0	0	0	0	0	29.3552	0	0	0	0	0	0	0	0	0	0	0	0
ENSG00000182903.16	ZNF721	29.46	135.536	155.819	125.31	43.0511	505.689	54.1881	64.457	287.925	147.912	157.925	203.159	54.802	64.9365	27.8013	100.479	439.464	254.431	19.3977	41.9419	198.444	154.218	69.5507	146.898	157.09	57.2607	74.7857	29.292	90.6427	137.388	263.271	0	0	0	0	88.0656	0	0	0	0	54.5133	20.289	0	8.88213	0	57.5844	10.4694	84.0477
ENSG00000197302.10	ZNF720	33.1425	27.9677	28.7036	20.0495	52.618	0	27.094	19.8329	107.972	60.5095	0	16.9299	0	7.21516	13.9007	5.91051	0	0	48.4943	0	0	0	0	120.189	0	28.6303	14.9571	0	0	0	0	0	34.1822	0	0	0	0	0	0	0	0	4.0578	0	0	0	0	0	26.5414
ENSG00000250312.8	ZNF718	7.36499	12.9082	0	0	9.56691	0	0	0	0	0	0	0	0	0	0	0	0	0	0	0	0	77.1089	0	0	0	0	0	0	0	0	0	0	0	0	22.1048	220.164	0	0	0	0	0	0	22.9718	2.96071	3.26847	15.7048	5.2347	0
ENSG00000227124.11	ZNF717	11.0475	10.7568	23.2362	15.0371	0	0	0	9.91645	0	0	0	0	0	173.164	0	0	0	0	0	0	13.2296	38.5545	0	0	48.3354	0	49.8572	29.292	0	0	143.603	0	0	0	0	0	0	0	0	0	0	0	0	0	0	5.23494	15.7041	17.6943
ENSG00000182111.9	ZNF716	3.6825	0	0	0	0	0	27.094	0	0	0	0	0	0	0	0	47.2841	0	0	0	0	0	0	0	0	0	0	0	0	0	0	0	0	0	0	132.629	44.0328	16.6533	0	0	0	0	137.965	59.0702	20.725	0	0	0	0
ENSG00000160352.16	ZNF714	0	4.30272	1.36684	5.01238	0	252.845	0	0	0	0	0	0	0	0	0	0	0	0	0	0	0	0	60.8569	0	0	0	0	0	0	0	143.603	0	0	0	0	0	0	0	0	0	0	0	0	41.4499	0	10.4699	0	0
ENSG00000178665.16	ZNF713	3.6825	8.60544	1.36684	0	0	0	0	0	0	0	0	0	0	0	0	0	0	0	0	0	0	0	0	0	0	0	0	0	0	0	0	0	0	0	0	0	0	0	25.62	0	0	0	0	0	0	0	0	0
ENSG00000147180.17	ZNF711	0	0	0	0	0	0	0	0	0	0	0	0	0	0	0	0	0	0	0	0	0	0	43.4692	0	0	0	0	0	0	0	0	0	0	0	0	0	0	0	0	0	0	4.0578	26.2534	0	0	0	0	0
ENSG00000140548.10	ZNF710	18.4125	60.2381	4.10051	10.0248	19.1338	0	13.547	9.91645	0	0	52.6417	321.669	0	0	0	0	0	254.431	0	167.768	13.2296	12.8515	0	66.7717	36.2516	0	9.97143	0	15.1071	0	0	0	0	0	0	0	0	0	0	0	0	16.2312	13.1267	2.96071	6.53693	0	0	8.84713
ENSG00000197951.10	ZNF71	58.9199	17.2109	38.2714	30.0743	38.2676	0	76.7664	29.7494	17.9953	40.3397	105.283	0	0	0	0	5.91051	0	0	38.7954	0	66.1481	25.703	0	66.7717	0	0	4.98572	0	0	0	0	0	0	0	0	0	0	0	0	0	0	0	0	0	13.0739	5.23494	2.61735	0
ENSG00000242852.7	ZNF709	0	0	1.36684	0	0	0	13.547	4.95823	0	0	0	0	0	0	0	0	0	0	0	0	0	0	0	13.3543	0	0	4.98572	0	0	0	0	0	0	0	22.1048	0	0	0	0	0	0	0	0	0	0	0	0	0
ENSG00000181135.16	ZNF707	22.095	17.2109	27.3367	25.0619	119.586	0	4.51567	4.95823	0	0	0	0	0	0	0	0	0	0	0	0	92.6073	0	0	0	0	0	19.9429	0	0	0	0	21.7685	0	0	0	161.454	116.573	134.975	25.62	0	11.6814	85.2138	32.8168	0	0	0	5.2347	0
ENSG00000120963.12	ZNF706	139.935	180.714	155.819	125.31	133.937	505.689	153.533	203.287	269.93	255.485	157.925	101.58	191.807	50.5061	208.51	147.763	0	254.431	87.2897	83.8838	198.444	77.1089	0	0	24.1677	0	59.8286	29.292	0	0	0	195.916	34.1822	0	110.524	29.3552	116.573	0	0	184.747	210.266	182.601	305.196	109.546	333.383	125.639	274.822	380.427
ENSG00000215372.6	ZNF705G	0	0	0	0	0	0	0	0	0	0	0	0	0	0	0	0	0	0	0	0	0	0	0	0	0	0	0	0	0	0	0	0	0	0	66.3145	0	0	0	76.86	0	0	0	0	0	0	0	0	0
ENSG00000214534.5	ZNF705E	0	0	0	0	0	0	0	0	0	0	0	0	0	0	0	0	0	0	0	0	0	0	0	0	0	0	0	0	60.4284	30.5306	0	10.8842	0	0	0	0	0	26.9949	0	0	0	0	0	0	0	0	0	0
ENSG00000215343.7	ZNF705D	0	0	0	0	0	0	0	0	0	0	0	0	0	0	0	0	0	0	0	0	0	0	0	0	0	0	0	0	0	0	47.8675	0	0	0	22.1048	0	0	0	0	0	0	0	0	0	0	0	0	0
ENSG00000196946.10	ZNF705A	0	0	0	0	0	0	0	0	0	0	0	0	0	0	0	0	0	0	0	0	0	0	0	0	0	0	0	0	30.2142	30.5306	0	10.8842	102.547	0	0	14.6776	0	0	0	0	0	0	0	0	0	0	0	0
ENSG00000164684.13	ZNF704	14.73	15.0595	20.5026	10.0248	33.4842	0	0	54.5405	0	0	0	0	0	14.4303	0	11.821	0	0	0	0	66.1481	51.406	0	13.3543	0	0	14.9571	58.584	0	0	0	65.3054	0	0	0	0	0	0	0	0	0	0	0	0	0	41.8796	5.2347	0
ENSG00000183779.7	ZNF703	0	0	0	0	0	0	0	0	0	0	0	0	0	7.21516	0	0	0	0	0	0	0	0	0	13.3543	0	0	4.98572	29.292	0	30.5306	0	0	0	0	22.1048	14.6776	0	0	51.24	54.9248	3.89381	44.6358	13.1267	35.5285	349.726	570.609	507.766	283.108
ENSG00000167562.13	ZNF701	7.36499	10.7568	4.10051	0	38.2676	0	4.51567	4.95823	0	0	0	0	0	0	0	0	0	0	0	0	0	12.8515	0	0	0	28.6303	29.9143	29.292	0	0	0	0	0	0	132.629	14.6776	0	0	0	0	15.5752	68.9826	26.2534	20.725	0	5.23494	13.0867	0
ENSG00000196757.8	ZNF700	0	0	0	0	0	0	0	0	0	0	0	0	0	0	0	0	0	0	0	0	0	0	0	0	0	0	0	0	0	0	0	0	0	0	0	0	0	0	0	0	0	0	0	0	0	0	0	0
ENSG00000187792.5	ZNF70	25.7775	2.15136	21.8694	0	0	0	9.03134	0	0	0	0	0	0	0	0	0	0	0	0	167.768	26.4592	38.5545	165.183	13.3543	24.1677	57.2607	29.9143	0	0	0	0	65.3054	0	0	0	0	83.2667	0	0	0	19.469	0	26.2534	0	0	5.23494	0	0
ENSG00000147789.15	ZNF7	0	49.4813	9.56786	0	14.3504	0	13.547	0	0	0	0	16.9299	0	0	0	0	0	0	0	0	0	0	0	0	0	0	0	0	0	0	0	0	0	0	0	161.454	0	0	0	4.99316	66.1947	24.3468	9.84504	71.057	9.8054	31.4097	0	4.42357
ENSG00000196110.8	ZNF699	0	0	0	0	0	0	0	0	0	0	0	0	0	0	0	0	0	0	0	0	0	51.406	0	0	0	0	0	0	0	0	0	0	0	0	0	0	0	0	0	0	0	0	0	0	3.26847	0	10.4694	0
ENSG00000143067.5	ZNF697	0	12.9082	19.1357	0	0	0	13.547	4.95823	0	6.72328	0	0	123.305	0	0	17.7315	0	0	0	0	0	0	26.0815	120.189	0	0	0	58.584	0	15.2653	0	0	0	0	0	0	0	0	0	0	19.469	0	0	0	13.0739	26.1747	2.61735	0
ENSG00000185730.8	ZNF696	0	2.15136	1.36684	0	0	0	0	0	0	0	0	0	0	0	0	0	0	0	0	20.971	0	0	8.69384	0	0	0	0	0	0	0	0	0	0	0	0	0	0	0	0	14.9795	214.159	0	0	2.96071	0	26.1747	10.4694	13.2707
ENSG00000197472.15	ZNF695	0	0	6.83419	0	0	0	0	4.95823	0	0	0	0	0	0	0	0	0	0	0	0	52.9185	0	0	0	0	0	0	0	0	0	0	0	0	0	0	0	0	0	0	44.9384	0	0	39.3802	0	0	20.9398	0	0
ENSG00000171163.16	ZNF692	25.7775	30.1191	27.3367	10.0248	0	252.845	40.641	34.7076	0	0	0	16.9299	0	122.658	13.9007	0	0	84.8104	0	167.768	0	89.9604	0	0	0	0	0	29.292	0	0	0	0	0	0	0	0	0	0	0	0	0	4.0578	0	0	26.1477	47.1145	10.4694	0
ENSG00000164011.18	ZNF691	0	2.15136	5.46735	20.0495	23.9173	0	18.0627	44.624	0	0	0	0	0	0	0	0	0	0	0	0	0	12.8515	0	66.7717	0	0	0	0	0	0	0	0	0	0	0	14.6776	0	53.9898	128.1	69.9042	0	0	3.28168	2.96071	22.8793	0	7.85205	22.1178
ENSG00000198429.10	ZNF69	0	0	0	0	0	0	0	0	0	0	0	0	0	0	0	0	0	0	0	0	0	0	0	0	0	0	0	0	0	0	0	0	0	0	0	0	0	80.9848	0	0	0	0	0	0	0	0	0	0
ENSG00000156853.13	ZNF689	176.76	449.634	256.965	230.57	162.637	0	158.049	123.956	0	0	52.6417	0	0	0	0	5.91051	0	0	358.857	335.535	277.822	231.327	260.815	120.189	108.755	85.891	124.643	29.292	90.6427	198.449	0	87.0739	102.547	0	0	14.6776	99.9201	26.9949	153.72	0	3.89381	137.965	85.3237	29.6071	26.1477	0	47.1123	0
ENSG00000229809.8	ZNF688	0	0	0	0	0	0	0	0	0	0	0	0	0	0	0	0	0	0	0	0	0	0	0	0	0	0	0	0	0	0	0	0	0	0	0	0	0	0	0	24.9658	0	0	0	0	0	0	0	0
ENSG00000143373.18	ZNF687	47.8724	47.3299	34.1709	25.0619	33.4842	0	36.1254	9.91645	0	0	0	0	0	0	0	0	0	0	96.9885	20.971	13.2296	0	17.3877	0	36.2516	171.782	9.97143	87.876	0	122.122	23.9338	21.7685	153.82	0	0	0	83.2667	0	0	74.8974	0	0	0	5.92142	0	47.1145	36.6429	0
ENSG00000117010.17	ZNF684	33.1425	17.2109	42.372	10.0248	28.7007	0	85.7978	39.6658	0	40.3397	17.5472	0	0	7.21516	0	29.5526	0	0	0	0	0	12.8515	0	0	0	0	0	0	0	0	0	0	0	0	0	44.0328	16.6533	0	256.2	19.9726	19.469	32.4624	36.0985	50.332	9.8054	0	5.2347	0
ENSG00000197124.12	ZNF682	11.0475	43.0272	65.6082	10.0248	28.7007	0	36.1254	19.8329	35.9906	40.3397	35.0945	67.7197	27.401	36.0758	69.5033	0	0	254.431	9.69885	0	26.4592	0	26.0815	93.4804	48.3354	0	59.8286	58.584	0	0	0	0	0	384.025	22.1048	44.0328	166.533	26.9949	128.1	69.9042	0	4.0578	3.28168	8.88213	9.8054	0	15.7041	35.3885
ENSG00000196172.9	ZNF681	11.0475	12.9082	0	0	0	0	18.0627	0	0	0	0	0	0	0	0	0	0	0	0	0	0	0	0	0	0	0	0	29.292	0	0	0	0	0	0	44.2096	0	0	0	0	4.99316	0	4.0578	49.2252	0	6.53693	0	20.9388	4.42357
ENSG00000173041.12	ZNF680	0	38.7245	6.83419	15.0371	14.3504	0	0	9.91645	17.9953	13.4466	0	0	0	50.5061	0	0	0	0	0	0	66.1481	0	0	0	12.0839	0	4.98572	0	0	0	0	0	0	0	176.839	44.0328	0	0	0	19.9726	31.1505	52.7514	72.197	5.92142	22.8793	0	5.2347	26.5414
ENSG00000197123.9	ZNF679	0	0	0	0	0	0	0	0	0	0	0	0	0	0	0	0	0	0	0	0	0	0	0	0	0	0	0	0	0	45.7959	0	0	0	0	176.839	0	0	0	0	0	31.1505	0	26.2534	0	0	0	0	0
ENSG00000181450.18	ZNF678	0	0	16.402	15.0371	0	0	36.1254	4.95823	0	6.72328	0	0	0	0	0	0	0	0	0	0	0	0	0	26.7087	0	0	9.97143	0	0	15.2653	0	0	0	0	0	58.7104	0	0	0	0	0	0	13.1267	0	13.0739	0	41.8776	0
ENSG00000197928.10	ZNF677	55.2374	55.9354	36.9046	45.1114	76.5352	0	40.641	54.5405	35.9906	94.1259	122.831	220.089	109.604	50.5061	27.8013	94.5682	0	84.8104	261.869	125.826	13.2296	64.2574	191.264	66.7717	157.09	114.521	79.7715	0	166.178	0	0	21.7685	0	0	22.1048	14.6776	49.96	0	51.24	29.959	35.0443	0	32.8168	26.6464	3.26847	0	13.0867	75.2006
ENSG00000196109.9	ZNF676	0	4.30272	2.73367	35.0867	0	0	4.51567	4.95823	0	0	0	0	0	0	0	0	0	0	0	0	0	0	0	0	0	0	0	0	0	0	0	0	0	0	0	88.0656	16.6533	26.9949	25.62	69.9042	19.469	24.3468	32.8168	0	0	0	2.61735	35.3885
ENSG00000197372.10	ZNF675	7.36499	8.60544	20.5026	0	19.1338	0	49.6724	9.91645	17.9953	0	0	0	0	0	0	5.91051	0	84.8104	0	0	26.4592	0	0	0	36.2516	0	0	0	0	0	0	0	0	0	110.524	132.098	16.6533	53.9898	153.72	179.754	101.239	89.2716	26.2534	94.7427	26.1477	0	18.3214	79.6242
ENSG00000251192.7	ZNF674	7.36499	0	10.9347	0	0	0	0	0	0	0	0	0	0	7.21516	0	0	0	0	0	0	79.3777	0	26.0815	0	0	0	0	0	0	0	0	0	0	0	44.2096	0	33.3067	0	0	0	0	0	0	0	0	0	0	0
ENSG00000171161.13	ZNF672	73.6499	64.5408	71.0755	55.1362	28.7007	0	22.5784	54.5405	0	0	17.5472	0	54.802	0	0	0	0	0	29.0966	83.8838	211.674	51.406	69.5507	13.3543	48.3354	0	34.9	146.46	120.857	0	0	119.727	34.1822	0	0	0	0	0	0	0	3.89381	24.3468	9.84504	11.8428	0	20.9398	36.6429	17.6943
ENSG00000083814.13	ZNF671	0	2.15136	6.83419	0	0	0	0	0	0	0	0	0	0	0	0	0	0	0	0	20.971	0	0	0	0	0	0	0	0	0	0	0	0	0	0	0	0	0	0	0	0	0	0	0	0	0	31.4097	0	0
ENSG00000277462.2	ZNF670	22.095	6.45408	12.3015	5.01238	0	0	0	4.95823	0	0	0	0	0	0	0	0	0	0	0	0	0	0	0	0	0	0	0	0	0	0	0	0	0	0	88.4193	146.776	99.9201	0	76.86	9.98632	42.8319	85.2138	0	0	0	5.23494	2.61735	13.2707
ENSG00000188295.15	ZNF669	3.6825	0	0	0	0	0	0	0	0	0	0	0	0	0	0	0	0	0	0	41.9419	0	89.9604	0	0	0	0	0	0	0	0	0	0	0	0	265.258	220.164	532.907	53.9898	563.64	0	0	36.5202	16.4084	2.96071	39.2216	0	7.85205	0
ENSG00000167394.13	ZNF668	0	0	0	0	0	0	0	0	0	0	0	0	0	0	0	0	0	0	0	0	0	0	0	0	0	0	0	29.292	0	0	0	0	0	0	44.2096	58.7104	66.6134	53.9898	128.1	44.9384	54.5133	129.85	0	56.2535	52.2954	20.9398	7.85205	61.9299
ENSG00000198046.12	ZNF667	0	8.60544	2.73367	0	0	0	0	4.95823	0	0	0	0	0	0	0	0	0	0	0	0	0	0	0	0	12.0839	0	0	0	0	0	0	0	0	0	0	0	0	0	0	0	0	0	0	0	0	0	0	0
ENSG00000197497.11	ZNF665	0	0	5.46735	0	19.1338	0	0	0	0	0	0	186.229	41.1015	7.21516	0	17.7315	0	84.8104	0	0	0	0	0	53.4174	0	0	0	0	0	0	0	0	0	0	0	0	0	0	0	0	0	0	0	0	3.26847	0	2.61735	0
ENSG00000179195.16	ZNF664	33.1425	60.2381	99.7791	130.322	52.618	0	31.6097	29.7494	197.949	100.849	0	101.58	205.508	57.7213	41.702	135.942	0	84.8104	116.386	62.9129	145.526	102.812	60.8569	120.189	84.587	143.152	104.7	58.584	45.3213	0	71.8013	380.948	17.0911	0	110.524	14.6776	0	0	0	29.959	3.89381	28.4046	29.5351	14.8035	52.2954	52.3494	39.2602	39.8121
ENSG00000182983.15	ZNF662	18.4125	60.2381	32.8041	45.1114	9.56691	0	108.376	84.2899	0	0	0	0	0	14.4303	0	5.91051	0	0	48.4943	0	0	141.366	52.163	13.3543	120.839	57.2607	99.7143	29.292	60.4284	61.0612	0	54.4212	17.0911	0	0	0	0	0	0	0	0	4.0578	0	0	0	0	2.61735	0
ENSG00000160229.13	ZNF66	0	0	0	0	0	0	0	0	0	0	0	0	0	0	0	0	0	0	0	0	0	0	0	0	0	0	0	0	0	0	0	0	0	0	0	29.3552	0	0	307.44	0	0	0	0	0	0	0	0	0
ENSG00000274349.4	ZNF658	0	0	0	30.0743	14.3504	0	0	0	0	0	0	0	0	0	0	0	0	0	0	0	0	0	0	0	0	0	0	0	0	0	0	0	0	0	0	0	0	0	0	0	0	0	0	0	0	5.23494	0	0
ENSG00000197343.11	ZNF655	11.0475	21.5136	5.46735	45.1114	4.78345	252.845	9.03134	24.7911	143.963	47.0629	0	0	13.7005	21.6455	0	0	0	84.8104	67.892	62.9129	52.9185	0	0	26.7087	193.342	0	69.8	58.584	105.75	0	0	141.495	0	0	0	132.098	0	107.98	0	19.9726	0	0	13.1267	0	0	10.4699	13.0867	0
ENSG00000175105.8	ZNF654	114.157	116.174	125.749	75.1857	47.8345	0	58.7037	44.624	251.934	221.868	122.831	33.8599	95.9035	57.7213	236.311	212.779	659.196	0	164.88	104.855	304.281	154.218	147.795	26.7087	350.432	343.564	189.457	117.168	60.4284	91.5919	191.47	87.0739	136.729	384.025	176.839	73.388	66.6134	26.9949	153.72	0	3.89381	24.3468	0	14.8035	3.26847	5.23494	10.4694	17.6943
ENSG00000161914.10	ZNF653	3.6825	0	0	15.0371	0	0	4.51567	0	0	0	0	0	0	0	0	0	0	0	0	0	0	0	0	0	12.0839	0	0	0	0	0	0	10.8842	0	0	0	0	0	0	0	0	0	0	0	0	0	0	0	0
ENSG00000198740.9	ZNF652	173.077	70.9949	57.4072	60.1486	239.173	0	90.3134	14.8747	0	47.0629	35.0945	16.9299	0	0	13.9007	76.8367	0	0	320.062	356.506	224.903	102.812	86.9384	320.504	302.097	429.455	324.072	497.964	196.392	1175.43	239.338	119.727	188.002	0	88.4193	44.0328	83.2667	0	0	0	0	4.0578	52.5069	41.4499	9.8054	10.4699	31.4082	8.84713
ENSG00000198093.11	ZNF649	40.5074	30.1191	16.402	50.1238	23.9173	0	45.1567	24.7911	0	0	0	0	0	7.21516	0	0	0	0	19.3977	20.971	39.6888	115.663	139.101	13.3543	108.755	0	89.7429	0	181.285	0	0	130.611	0	0	0	0	16.6533	0	0	14.9795	0	101.445	0	5.92142	3.26847	0	2.61735	26.5414
ENSG00000167395.10	ZNF646	44.1899	55.9354	65.6082	105.26	57.4014	0	22.5784	24.7911	0	0	0	0	0	0	0	0	0	0	164.88	41.9419	277.822	244.178	199.958	227.024	84.587	314.934	89.7429	117.168	75.5355	396.898	0	10.8842	0	0	0	0	16.6533	0	0	0	0	0	22.9718	44.4106	26.1477	0	0	0
ENSG00000122482.21	ZNF644	0	4.30272	2.73367	5.01238	4.78345	0	18.0627	4.95823	0	0	0	0	0	0	0	17.7315	0	0	0	0	0	12.8515	0	13.3543	0	0	0	0	0	0	0	0	0	0	66.3145	176.131	0	53.9898	256.2	34.9521	27.2567	12.1734	0	76.9784	19.6108	5.23494	10.4694	8.84713
ENSG00000167528.13	ZNF641	47.8724	30.1191	27.3367	35.0867	4.78345	0	90.3134	54.5405	0	0	0	0	0	21.6455	0	0	0	0	193.977	83.8838	105.837	0	52.163	40.063	120.839	85.891	44.8714	0	60.4284	15.2653	0	0	307.64	0	0	29.3552	0	0	0	0	31.1505	32.4624	0	0	19.6108	0	26.1735	8.84713
ENSG00000121864.10	ZNF639	7.36499	19.3623	72.4424	25.0619	0	0	72.2507	9.91645	0	0	0	0	0	14.4303	139.007	11.821	0	0	0	0	26.4592	0	0	53.4174	0	0	29.9143	29.292	0	0	0	0	0	0	22.1048	205.486	99.9201	0	102.48	204.72	23.3628	190.717	232.999	35.5285	186.303	26.1747	31.4082	39.8121
ENSG00000075292.19	ZNF638	165.712	133.384	125.749	85.2105	86.1022	0	121.923	24.7911	17.9953	114.296	157.925	0	95.9035	64.9365	0	23.6421	0	254.431	0	20.971	39.6888	192.772	121.714	0	48.3354	114.521	34.9	0	0	122.122	0	65.3054	0	0	22.1048	146.776	49.96	26.9949	76.86	9.98632	3.89381	28.4046	213.309	79.9391	65.3693	88.9941	39.2602	48.6592
ENSG00000221994.12	ZNF630	0	0	0	0	0	0	0	0	0	0	0	0	0	0	0	0	0	0	0	0	0	0	0	0	0	0	0	0	0	0	0	0	0	0	0	0	0	0	25.62	0	0	0	0	0	0	0	0	0
ENSG00000102870.6	ZNF629	81.0149	25.8163	27.3367	40.099	47.8345	0	0	9.91645	0	0	0	0	0	0	0	0	0	0	29.0966	41.9419	52.9185	25.703	0	0	12.0839	28.6303	0	0	0	0	0	0	34.1822	0	0	0	0	0	0	0	0	0	0	0	3.26847	0	0	0
ENSG00000197483.10	ZNF628	55.2374	60.2381	47.8393	75.1857	71.7518	0	63.2194	34.7076	0	0	35.0945	0	0	0	0	5.91051	0	0	9.69885	0	145.526	25.703	26.0815	213.67	36.2516	0	74.7857	58.584	0	30.5306	263.271	32.6527	273.458	384.025	0	58.7104	0	0	0	89.8769	31.1505	129.85	6.56336	26.6464	22.8793	5.23494	20.9388	0
ENSG00000198551.10	ZNF627	0	2.15136	4.10051	0	0	0	22.5784	0	0	0	0	0	0	0	0	0	0	0	0	0	0	0	0	0	0	0	0	0	0	0	0	0	0	0	0	0	0	0	0	0	0	0	0	0	26.1477	0	2.61735	0
ENSG00000188171.16	ZNF626	0	6.45408	12.3015	10.0248	9.56691	0	13.547	0	0	0	0	0	0	14.4303	111.205	29.5526	0	84.8104	0	0	13.2296	25.703	8.69384	80.1261	0	0	4.98572	58.584	0	0	23.9338	43.5369	0	0	66.3145	0	0	26.9949	0	44.9384	62.3009	117.676	6.56336	8.88213	13.0739	26.1747	5.2347	0
ENSG00000197566.10	ZNF624	3.6825	2.15136	27.3367	0	9.56691	0	0	24.7911	0	6.72328	0	84.6496	0	7.21516	0	0	0	84.8104	0	0	0	0	17.3877	0	0	57.2607	19.9429	0	0	0	0	0	0	0	0	0	0	0	0	0	0	0	0	0	0	10.4699	0	0
ENSG00000183309.12	ZNF623	103.11	88.2058	143.518	90.2229	66.9683	0	176.111	128.914	0	0	0	0	0	7.21516	13.9007	5.91051	0	0	29.0966	62.9129	26.4592	38.5545	78.2445	93.4804	84.587	286.303	64.8143	29.292	135.964	15.2653	0	97.9581	205.093	384.025	0	0	0	0	0	0	7.78762	0	0	20.725	19.6108	62.8193	18.3214	0
ENSG00000173545.5	ZNF622	0	0	0	0	0	0	0	0	0	0	0	0	0	0	0	0	0	0	0	0	0	0	0	0	0	0	0	0	30.2142	183.184	95.735	43.5369	0	0	198.943	176.131	199.84	80.9848	230.58	269.631	62.3009	44.6358	88.6054	159.878	81.7116	157.048	96.8419	168.095
ENSG00000172888.12	ZNF621	0	2.15136	0	0	0	0	0	0	0	0	0	0	0	0	0	0	0	0	0	0	0	0	0	0	0	28.6303	0	58.584	0	0	0	0	0	0	44.2096	44.0328	183.187	0	25.62	0	0	0	0	0	22.8793	5.23494	10.4694	0
ENSG00000177842.12	ZNF620	22.095	8.60544	17.7689	5.01238	62.1849	505.689	0	4.95823	0	0	0	0	0	0	0	0	0	0	0	62.9129	0	0	0	26.7087	0	0	24.9286	58.584	0	0	0	0	0	0	0	0	0	0	0	0	0	0	0	0	0	0	2.61735	0
ENSG00000177873.14	ZNF619	0	0	13.6684	0	0	0	0	0	0	0	0	0	0	0	0	0	0	0	0	0	0	0	0	13.3543	0	0	0	0	0	0	0	0	0	0	0	0	0	0	0	0	0	0	0	23.6857	0	5.23494	5.2347	0
ENSG00000157657.14	ZNF618	220.95	169.958	169.488	320.792	253.523	0	401.895	158.663	197.949	87.4026	175.472	0	27.401	339.113	13.9007	53.1946	0	169.621	232.772	251.651	357.2	372.693	234.734	186.961	181.258	200.412	184.471	29.292	135.964	91.5919	143.603	174.148	358.913	0	22.1048	14.6776	0	0	0	0	0	0	0	2.96071	0	0	0	0
ENSG00000204611.7	ZNF616	22.095	15.0595	19.1357	5.01238	0	0	4.51567	34.7076	0	0	0	0	0	0	0	0	0	0	0	0	0	0	0	0	84.587	0	4.98572	0	15.1071	0	0	0	34.1822	0	0	14.6776	0	0	0	59.9179	58.4071	77.0982	36.0985	2.96071	3.26847	5.23494	0	13.2707
ENSG00000197619.14	ZNF615	0	0	8.20102	0	4.78345	0	0	14.8747	0	0	0	0	13.7005	0	0	0	0	0	0	83.8838	0	0	0	0	36.2516	0	9.97143	0	15.1071	0	0	0	0	0	0	0	0	0	0	0	15.5752	8.1156	0	68.0963	0	20.9398	7.85205	4.42357
ENSG00000142556.19	ZNF614	11.0475	4.30272	1.36684	0	14.3504	0	0	9.91645	0	0	0	0	0	0	0	0	0	0	0	0	0	0	0	0	0	0	0	0	0	0	0	0	0	0	0	29.3552	66.6134	0	153.72	0	93.4514	40.578	3.28168	20.725	6.53693	15.7048	34.0255	53.0828
ENSG00000176024.18	ZNF613	0	4.30272	0	0	0	0	0	0	0	0	0	0	0	0	0	0	0	0	0	0	0	0	0	0	0	0	0	0	0	0	0	0	0	0	0	0	366.374	0	0	0	0	4.0578	0	0	6.53693	0	13.0867	0
ENSG00000213020.10	ZNF611	3.6825	0	6.83419	0	0	0	0	0	0	0	0	0	0	0	0	0	0	0	48.4943	0	0	0	0	0	0	0	54.8429	0	0	106.857	0	0	0	0	176.839	161.454	0	0	0	0	0	0	26.2534	0	55.5639	0	0	0
ENSG00000167554.15	ZNF610	22.095	38.7245	19.1357	10.0248	38.2676	0	54.1881	4.95823	0	0	0	33.8599	27.401	14.4303	152.907	5.91051	0	0	0	0	13.2296	12.8515	17.3877	13.3543	0	286.303	24.9286	58.584	0	15.2653	0	0	0	0	0	0	0	53.9898	0	19.9726	7.78762	44.6358	6.56336	0	0	0	0	0
ENSG00000180357.9	ZNF609	29.46	19.3623	20.5026	10.0248	0	0	31.6097	19.8329	0	20.1698	157.925	0	82.203	0	0	0	0	0	0	0	39.6888	64.2574	43.4692	0	12.0839	114.521	0	117.168	0	0	0	0	0	0	0	0	0	0	51.24	0	0	0	6.56336	79.9391	0	10.4699	20.9388	30.965
ENSG00000168916.15	ZNF608	0	0	0	0	0	0	0	0	0	0	0	0	0	0	0	0	0	0	0	0	0	0	0	0	0	0	0	0	0	0	0	0	0	0	0	0	0	0	0	0	0	24.3468	0	0	0	0	0	0
ENSG00000198182.13	ZNF607	55.2374	114.022	99.7791	105.26	43.0511	0	99.3448	24.7911	107.972	33.6164	17.5472	0	0	0	0	0	0	0	29.0966	0	92.6073	141.366	121.714	66.7717	169.174	0	4.98572	87.876	0	0	0	65.3054	0	0	0	0	0	0	0	0	19.469	93.3294	0	0	0	20.9398	18.3214	0
ENSG00000166704.11	ZNF606	36.825	27.9677	27.3367	20.0495	76.5352	0	18.0627	9.91645	53.986	0	0	33.8599	95.9035	0	0	0	0	0	9.69885	20.971	119.067	128.515	104.326	66.7717	12.0839	0	44.8714	0	0	0	0	65.3054	0	768.049	0	0	0	0	0	0	0	0	52.5069	5.92142	0	0	0	0
ENSG00000196458.11	ZNF605	0	0	0	0	0	0	0	0	0	0	0	0	0	0	0	5.91051	0	0	0	0	0	0	0	0	0	0	0	0	0	0	0	0	0	0	0	0	0	0	0	0	0	0	0	0	0	31.4097	7.85205	0
ENSG00000189190.10	ZNF600	7.36499	12.9082	45.1056	5.01238	4.78345	0	36.1254	9.91645	0	53.7862	157.925	0	0	0	0	0	219.732	0	87.2897	125.826	0	0	0	40.063	0	85.891	0	0	0	0	0	0	0	0	0	0	0	0	25.62	114.843	85.6638	40.578	91.887	47.3713	26.1477	26.1747	20.9388	145.978
ENSG00000153896.19	ZNF599	25.7775	36.5731	20.5026	15.0371	14.3504	0	40.641	24.7911	0	13.4466	0	0	0	0	0	17.7315	0	0	48.4943	0	0	0	43.4692	0	72.5032	0	24.9286	87.876	0	0	0	0	0	0	0	0	0	0	0	104.856	0	0	0	0	22.8793	0	0	0
ENSG00000167962.14	ZNF598	147.3	49.4813	72.4424	195.483	62.1849	0	81.2821	133.872	305.92	221.868	17.5472	67.7197	219.208	165.949	514.325	200.958	219.732	508.863	58.1931	41.9419	92.6073	308.436	217.346	160.252	72.5032	114.521	104.7	117.168	30.2142	213.714	23.9338	478.906	0	0	66.3145	58.7104	16.6533	0	0	99.8632	38.9381	146.081	45.9435	5.92142	39.2216	52.3494	88.9899	22.1178
ENSG00000167981.7	ZNF597	47.8724	116.174	105.246	55.1362	28.7007	0	45.1567	39.6658	0	13.4466	17.5472	0	123.305	50.5061	0	41.3736	0	0	96.9885	104.855	79.3777	179.921	113.02	66.7717	157.09	0	189.457	205.044	0	61.0612	861.615	21.7685	0	0	66.3145	190.809	183.187	107.98	640.5	9.98632	11.6814	105.503	16.4084	17.7643	0	5.23494	2.61735	0
ENSG00000172748.14	ZNF596	14.73	0	2.73367	0	0	0	0	0	0	0	0	0	0	0	0	0	0	0	19.3977	0	0	38.5545	0	0	0	0	4.98572	0	0	0	0	0	0	0	154.734	0	116.573	107.98	51.24	0	0	4.0578	16.4084	0	0	5.23494	5.2347	0
ENSG00000272602.6	ZNF595	88.3799	137.687	128.483	90.2229	215.255	0	40.641	74.3734	0	73.956	0	0	0	115.443	0	0	0	84.8104	174.579	83.8838	39.6888	102.812	60.8569	120.189	169.174	0	49.8572	0	75.5355	106.857	0	0	0	0	22.1048	44.0328	33.3067	53.9898	230.58	189.74	116.814	198.832	13.1267	142.114	22.8793	20.9398	34.0255	4.42357
ENSG00000180626.10	ZNF594	0	0	0	0	0	0	0	0	0	0	0	0	0	0	0	0	0	0	0	0	0	0	0	0	0	0	0	0	0	0	0	0	0	0	0	0	0	0	0	0	0	0	0	0	3.26847	0	0	0
ENSG00000142684.9	ZNF593	427.169	195.774	188.624	260.644	397.027	0	275.456	183.454	0	0	17.5472	67.7197	27.401	0	13.9007	135.942	219.732	0	0	0	0	0	43.4692	26.7087	36.2516	143.152	44.8714	205.044	15.1071	106.857	0	0	68.3644	0	154.734	0	66.6134	80.9848	230.58	289.603	412.744	308.393	219.873	171.721	137.276	167.518	154.424	70.777
ENSG00000166716.10	ZNF592	22.095	21.5136	17.7689	5.01238	0	0	36.1254	0	0	0	0	0	0	0	0	29.5526	0	0	0	104.855	26.4592	0	113.02	26.7087	24.1677	57.2607	19.9429	29.292	90.6427	0	23.9338	0	0	0	0	88.0656	99.9201	0	0	104.856	116.814	206.948	16.4084	100.664	49.027	62.8193	91.6072	154.825
ENSG00000164048.14	ZNF589	92.0624	32.2704	75.176	115.285	47.8345	0	85.7978	29.7494	0	0	0	0	0	7.21516	0	0	0	0	184.278	41.9419	92.6073	51.406	78.2445	106.835	72.5032	171.782	74.7857	58.584	302.142	15.2653	311.139	43.5369	273.458	0	88.4193	132.098	516.254	215.959	25.62	0	58.4071	0	206.746	0	26.1477	88.9941	18.3214	48.6592
ENSG00000269343.9	ZNF587B	69.9674	8.60544	51.9398	40.099	66.9683	0	85.7978	64.457	17.9953	53.7862	35.0945	0	0	7.21516	0	159.584	0	84.8104	58.1931	188.739	92.6073	38.5545	95.6322	213.67	96.6709	28.6303	99.7143	146.46	317.249	0	47.8675	87.0739	239.275	0	0	0	0	0	0	0	42.8319	44.6358	101.732	0	9.8054	10.4699	2.61735	53.0828
ENSG00000198466.12	ZNF587	7.36499	25.8163	5.46735	5.01238	28.7007	0	36.1254	24.7911	0	26.8931	35.0945	0	0	0	0	0	0	84.8104	0	0	198.444	12.8515	26.0815	40.063	24.1677	0	24.9286	0	0	0	0	0	0	0	132.629	73.388	0	53.9898	0	0	7.78762	0	13.1267	35.5285	6.53693	0	13.0867	0
ENSG00000083828.16	ZNF586	77.3324	77.449	47.8393	75.1857	9.56691	0	243.846	34.7076	0	33.6164	35.0945	0	0	0	13.9007	0	0	0	106.687	125.826	145.526	38.5545	104.326	0	96.6709	57.2607	39.8857	29.292	90.6427	30.5306	0	206.8	102.547	0	243.153	117.421	16.6533	53.9898	0	69.9042	42.8319	4.0578	36.0985	171.721	6.53693	26.1747	7.85205	13.2707
ENSG00000245680.11	ZNF585B	3.6825	12.9082	8.20102	0	4.78345	0	22.5784	19.8329	0	6.72328	0	0	27.401	0	13.9007	5.91051	0	0	9.69885	0	0	25.703	0	66.7717	0	0	14.9571	0	15.1071	0	0	0	0	0	132.629	0	0	0	0	4.99316	3.89381	0	0	0	13.0739	0	0	0
ENSG00000196967.11	ZNF585A	3.6825	2.15136	6.83419	0	19.1338	0	0	9.91645	35.9906	6.72328	0	0	109.604	0	0	17.7315	0	169.621	0	0	0	12.8515	0	0	24.1677	28.6303	0	29.292	0	198.449	0	0	0	0	0	0	0	0	0	0	11.6814	0	0	0	0	0	0	0
ENSG00000171574.18	ZNF584	55.2374	79.6004	87.4776	150.371	28.7007	0	139.986	39.6658	0	0	0	0	0	0	0	29.5526	0	0	19.3977	0	132.296	12.8515	0	66.7717	72.5032	28.6303	24.9286	29.292	0	0	0	97.9581	0	0	0	0	66.6134	377.929	0	79.8905	109.027	52.7514	42.6618	127.31	3.26847	36.6446	13.0867	0
ENSG00000198440.9	ZNF583	7.36499	19.3623	35.5378	5.01238	0	0	49.6724	0	0	0	0	0	0	0	0	0	0	0	0	62.9129	0	0	0	0	0	0	0	29.292	0	0	0	0	0	0	0	0	0	0	0	0	0	0	0	0	0	20.9398	0	0
ENSG00000018869.17	ZNF582	14.73	19.3623	8.20102	20.0495	0	0	13.547	4.95823	0	20.1698	17.5472	0	0	0	0	0	0	0	0	0	0	0	0	0	0	0	14.9571	0	0	0	0	0	0	0	0	0	0	0	0	134.815	0	0	0	0	0	0	0	0
ENSG00000171425.10	ZNF581	95.7449	157.049	86.1107	35.0867	76.5352	0	108.376	64.457	0	0	0	118.509	0	43.291	0	5.91051	0	169.621	48.4943	230.681	171.985	154.218	8.69384	80.1261	169.174	28.6303	59.8286	351.504	0	15.2653	71.8013	402.717	51.2733	0	243.153	381.618	649.48	998.812	999.18	329.549	767.08	478.82	213.309	571.417	238.598	99.4639	214.623	212.331
ENSG00000213015.9	ZNF580	3.6825	0	8.20102	25.0619	9.56691	0	9.03134	39.6658	0	26.8931	0	0	0	0	0	11.821	0	0	0	0	13.2296	25.703	0	66.7717	12.0839	0	39.8857	0	0	0	0	0	0	0	0	0	16.6533	0	0	4.99316	0	0	0	44.4106	0	31.4097	2.61735	17.6943
ENSG00000218891.5	ZNF579	3.6825	6.45408	1.36684	5.01238	0	0	4.51567	4.95823	0	0	0	0	0	0	0	0	0	0	0	0	0	0	0	53.4174	0	0	0	0	0	0	0	0	0	0	0	0	0	0	0	0	0	0	0	0	0	0	0	0
ENSG00000258405.11	ZNF578	3.6825	0	0	5.01238	0	0	0	0	0	0	0	0	0	0	0	0	0	0	0	0	0	0	0	26.7087	0	0	0	0	0	0	0	0	0	0	0	14.6776	66.6134	0	0	34.9521	89.5576	48.6936	29.5351	2.96071	9.8054	0	7.85205	0
ENSG00000161551.14	ZNF577	0	0	2.73367	0	0	0	0	0	0	0	0	0	0	0	0	0	0	0	0	0	0	0	0	0	0	0	0	0	0	0	0	0	136.729	0	0	0	16.6533	0	0	0	0	4.0578	0	0	0	0	0	0
ENSG00000124444.16	ZNF576	14.73	4.30272	16.402	5.01238	19.1338	0	18.0627	14.8747	0	0	0	0	0	0	0	0	0	0	0	0	0	0	17.3877	0	0	0	0	0	0	0	0	0	17.0911	0	88.4193	88.0656	16.6533	0	0	44.9384	38.9381	121.734	55.7886	32.5678	58.8324	31.4097	54.9643	57.5063
ENSG00000176472.10	ZNF575	0	0	0	0	0	0	36.1254	9.91645	0	0	0	0	0	0	0	0	0	0	0	0	0	0	0	26.7087	0	85.891	0	0	0	0	0	0	0	0	0	0	0	53.9898	0	0	0	0	0	0	0	0	0	0
ENSG00000105732.13	ZNF574	268.822	271.072	170.855	170.421	263.09	0	189.658	143.789	0	100.849	35.0945	33.8599	123.305	64.9365	41.702	35.4631	219.732	84.8104	145.483	775.925	357.2	411.248	365.141	400.63	241.677	372.194	284.186	585.84	287.035	198.449	909.483	130.611	0	0	641.04	205.486	333.067	53.9898	0	129.822	66.1947	85.2138	52.5069	68.0963	134.007	41.8796	36.6429	8.84713
ENSG00000189144.14	ZNF573	0	0	0	0	0	0	0	0	0	0	0	0	0	0	0	0	0	0	58.1931	0	0	0	0	0	0	0	9.97143	0	0	0	0	0	0	0	0	0	0	0	0	0	0	0	0	0	13.0739	0	5.2347	0
ENSG00000180479.14	ZNF571	117.84	144.141	140.784	75.1857	114.803	0	94.8291	84.2899	0	20.1698	122.831	84.6496	0	21.6455	41.702	0	0	84.8104	126.085	20.971	105.837	89.9604	60.8569	53.4174	12.0839	171.782	134.614	87.876	0	198.449	0	0	512.733	0	0	0	33.3067	0	51.24	29.959	38.9381	8.1156	0	0	0	0	7.85205	0
ENSG00000171827.11	ZNF570	25.7775	21.5136	54.6735	5.01238	4.78345	0	40.641	39.6658	0	33.6164	210.567	0	82.203	36.0758	0	0	0	0	67.892	41.9419	26.4592	269.881	34.7754	13.3543	0	200.412	49.8572	0	166.178	30.5306	143.603	0	102.547	0	0	29.3552	0	0	0	4.99316	0	0	19.6901	2.96071	0	0	0	0
ENSG00000171970.13	ZNF57	55.2374	169.958	62.8745	30.0743	76.5352	0	99.3448	49.5823	0	0	0	0	0	0	0	0	0	0	58.1931	20.971	13.2296	0	60.8569	13.3543	24.1677	0	69.8	0	0	0	0	10.8842	0	0	0	0	249.8	0	0	39.9453	62.3009	56.8092	111.577	56.2535	147.081	15.7048	36.6429	48.6592
ENSG00000196437.12	ZNF569	66.2849	6.45408	25.9699	15.0371	0	252.845	27.094	24.7911	0	47.0629	52.6417	33.8599	0	43.291	83.404	0	0	0	58.1931	0	26.4592	12.8515	60.8569	0	24.1677	0	69.8	175.752	151.071	0	0	0	0	0	44.2096	102.743	16.6533	0	0	69.9042	0	0	85.3237	74.0177	0	15.7048	5.2347	0
ENSG00000198453.13	ZNF568	7.36499	23.665	10.9347	10.0248	0	0	9.03134	14.8747	0	0	0	0	0	0	0	0	0	0	19.3977	0	0	25.703	0	0	0	0	19.9429	0	0	0	0	0	0	0	88.4193	14.6776	33.3067	0	0	0	0	0	0	0	0	31.4097	0	17.6943
ENSG00000189042.13	ZNF567	29.46	23.665	1.36684	0	0	0	45.1567	4.95823	0	0	0	0	0	7.21516	0	5.91051	0	0	0	83.8838	0	0	0	0	0	0	0	0	0	0	0	0	0	0	0	0	0	0	0	0	0	0	0	0	9.8054	26.1747	5.2347	0
ENSG00000186017.14	ZNF566	33.1425	4.30272	8.20102	30.0743	0	0	13.547	0	0	0	17.5472	0	0	0	0	29.5526	0	0	0	20.971	0	0	8.69384	13.3543	0	0	29.9143	0	0	0	0	0	0	0	0	117.421	16.6533	0	0	19.9726	42.8319	16.2312	45.9435	88.8213	45.7585	52.3494	2.61735	57.5063
ENSG00000196357.12	ZNF565	14.73	2.15136	8.20102	30.0743	14.3504	0	27.094	39.6658	0	0	0	0	0	0	0	0	0	0	29.0966	0	0	0	86.9384	0	0	85.891	39.8857	0	0	0	95.735	0	119.638	0	0	0	33.3067	0	0	0	0	20.289	45.9435	14.8035	6.53693	0	0	22.1178
ENSG00000249709.8	ZNF564	0	0	0	0	0	0	0	4.95823	0	0	0	0	0	0	0	0	0	0	0	0	0	0	0	0	0	0	0	0	0	0	0	0	0	0	0	0	0	0	0	0	0	0	0	0	0	0	0	0
ENSG00000188868.14	ZNF563	0	0	0	0	0	0	4.51567	0	0	0	0	0	0	0	0	0	0	0	0	0	13.2296	0	0	0	0	0	0	0	0	0	0	0	0	0	0	0	0	0	0	0	0	0	0	0	0	0	0	0
ENSG00000171466.10	ZNF562	36.825	15.0595	95.6786	55.1362	66.9683	0	117.407	64.457	143.963	141.189	0	84.6496	0	21.6455	27.8013	0	0	0	184.278	20.971	13.2296	51.406	95.6322	106.835	36.2516	85.891	44.8714	117.168	0	0	0	152.379	102.547	0	110.524	0	0	26.9949	76.86	19.9726	0	0	16.4084	74.0177	9.8054	20.9398	15.7041	70.777
ENSG00000171469.11	ZNF561	29.46	30.1191	38.2714	30.0743	95.6691	252.845	90.3134	29.7494	0	73.956	0	0	13.7005	0	13.9007	0	0	254.431	9.69885	20.971	39.6888	0	86.9384	106.835	12.0839	57.2607	59.8286	58.584	0	122.122	0	0	0	0	221.048	102.743	33.3067	26.9949	0	44.9384	35.0443	16.2312	49.2252	130.271	0	47.1145	18.3214	26.5414
ENSG00000198028.4	ZNF560	18.4125	19.3623	6.83419	5.01238	57.4014	0	54.1881	4.95823	0	0	0	0	0	0	0	0	0	0	0	0	0	0	0	0	0	0	0	0	0	0	0	0	0	0	0	0	0	0	0	4.99316	7.78762	0	0	0	0	0	20.9388	0
ENSG00000188321.13	ZNF559	25.7775	62.3895	105.246	35.0867	14.3504	0	49.6724	84.2899	107.972	67.2328	35.0945	220.089	0	43.291	111.205	70.9262	0	84.8104	9.69885	20.971	13.2296	0	43.4692	13.3543	12.0839	0	0	87.876	0	0	143.603	10.8842	0	0	0	0	83.2667	26.9949	0	0	0	0	0	0	0	15.7048	0	13.2707
ENSG00000167785.9	ZNF558	58.9199	111.871	54.6735	50.1238	28.7007	505.689	9.03134	24.7911	269.93	6.72328	70.189	270.879	0	129.873	55.6027	88.6577	0	0	9.69885	104.855	0	0	78.2445	26.7087	0	57.2607	49.8572	117.168	0	30.5306	0	65.3054	119.638	0	0	0	0	80.9848	0	0	0	0	0	0	0	5.23494	2.61735	0
ENSG00000130544.12	ZNF557	84.6974	0	46.4725	20.0495	38.2676	0	18.0627	14.8747	17.9953	0	0	0	0	0	0	0	0	0	77.5908	20.971	198.444	12.8515	0	40.063	36.2516	171.782	54.8429	29.292	0	0	0	10.8842	0	0	0	14.6776	49.96	0	76.86	19.9726	7.78762	28.4046	0	11.8428	16.3423	26.1747	5.2347	8.84713
ENSG00000172000.7	ZNF556	3.6825	4.30272	5.46735	5.01238	0	0	18.0627	4.95823	0	0	0	0	0	0	0	0	0	0	106.687	0	0	38.5545	43.4692	0	108.755	0	24.9286	0	0	0	0	0	0	0	0	0	0	0	0	0	0	0	0	0	0	0	0	0
ENSG00000186300.12	ZNF555	47.8724	146.293	129.85	130.322	52.618	0	72.2507	59.4987	17.9953	6.72328	0	16.9299	13.7005	0	69.5033	0	0	0	116.386	20.971	423.348	167.069	121.714	213.67	48.3354	171.782	129.629	87.876	90.6427	0	0	0	17.0911	0	0	0	0	0	0	0	0	0	0	0	0	0	5.2347	0
ENSG00000172006.12	ZNF554	92.0624	83.9031	56.0403	40.099	90.8856	0	81.2821	34.7076	0	0	0	0	0	0	0	0	0	0	9.69885	188.739	211.674	154.218	139.101	13.3543	72.5032	0	59.8286	0	0	0	95.735	87.0739	0	0	44.2096	0	0	26.9949	0	0	0	0	0	8.88213	0	0	2.61735	0
ENSG00000178935.5	ZNF552	25.7775	23.665	21.8694	0	19.1338	0	22.5784	14.8747	0	6.72328	0	0	41.1015	64.9365	0	0	0	0	9.69885	0	13.2296	77.1089	17.3877	26.7087	0	57.2607	0	0	0	0	0	76.1896	0	0	44.2096	44.0328	0	0	0	34.9521	3.89381	206.948	75.4786	29.6071	52.2954	15.7048	23.5561	48.6592
ENSG00000204519.11	ZNF551	0	8.60544	13.6684	15.0371	0	0	4.51567	0	0	0	0	0	0	0	0	0	0	0	0	0	0	51.406	0	0	0	0	0	0	0	0	0	0	0	0	0	14.6776	0	0	0	0	0	0	82.042	29.6071	9.8054	10.4699	7.85205	26.5414
ENSG00000251369.9	ZNF550	7.36499	27.9677	5.46735	15.0371	0	0	36.1254	14.8747	0	40.3397	210.567	0	0	21.6455	0	11.821	0	0	38.7954	62.9129	0	12.8515	78.2445	13.3543	0	0	4.98572	0	135.964	0	0	32.6527	0	0	0	0	0	80.9848	0	129.822	0	0	0	0	0	0	2.61735	0
ENSG00000121406.9	ZNF549	228.315	152.747	133.95	215.532	224.822	0	176.111	123.956	0	100.849	0	16.9299	0	14.4303	0	11.821	0	0	116.386	209.71	171.985	141.366	95.6322	227.024	132.922	28.6303	89.7429	87.876	120.857	91.5919	191.47	315.643	0	384.025	0	14.6776	0	161.97	102.48	9.98632	15.5752	81.156	0	20.725	6.53693	0	0	26.5414
ENSG00000188785.12	ZNF548	44.1899	55.9354	60.1408	125.31	33.4842	0	27.094	64.457	161.958	94.1259	52.6417	16.9299	27.401	21.6455	0	53.1946	0	508.863	38.7954	41.9419	198.444	128.515	156.489	120.189	12.0839	114.521	124.643	29.292	0	0	0	0	102.547	0	0	44.0328	0	0	0	49.9316	0	0	0	23.6857	26.1477	0	10.4694	0
ENSG00000152433.15	ZNF547	33.1425	19.3623	16.402	0	43.0511	0	4.51567	24.7911	0	0	0	0	0	0	0	0	0	0	0	20.971	0	89.9604	17.3877	0	0	0	0	0	0	0	0	21.7685	0	0	22.1048	0	0	0	0	0	3.89381	0	26.2534	0	0	26.1747	0	0
ENSG00000187187.14	ZNF546	0	0	1.36684	10.0248	9.56691	0	0	9.91645	0	0	35.0945	0	0	21.6455	0	0	0	0	0	0	0	0	17.3877	0	0	0	4.98572	0	0	0	0	0	0	0	0	0	0	0	0	0	50.6195	0	0	0	0	0	0	0
ENSG00000198131.14	ZNF544	136.252	75.2976	47.8393	45.1114	43.0511	0	36.1254	24.7911	0	33.6164	0	0	0	28.8607	0	0	0	0	29.0966	83.8838	0	167.069	17.3877	93.4804	72.5032	57.2607	44.8714	0	60.4284	0	0	0	0	0	0	0	83.2667	0	76.86	0	0	52.7514	68.9153	0	9.8054	10.4699	18.3214	22.1178
ENSG00000178229.8	ZNF543	3.6825	8.60544	34.1709	25.0619	9.56691	0	4.51567	0	0	0	0	0	0	28.8607	0	65.0157	0	254.431	29.0966	0	0	64.2574	17.3877	0	0	0	9.97143	0	0	0	0	0	0	0	0	0	0	0	0	0	0	16.2312	0	0	0	0	0	0
ENSG00000118156.12	ZNF541	3.6825	12.9082	4.10051	20.0495	0	0	0	19.8329	0	13.4466	0	0	0	0	0	0	0	0	0	0	26.4592	0	17.3877	0	0	85.891	4.98572	0	120.857	15.2653	0	32.6527	0	0	0	14.6776	0	0	0	0	0	12.1734	9.84504	8.88213	0	0	0	0
ENSG00000171817.17	ZNF540	22.095	27.9677	16.402	5.01238	52.618	0	45.1567	133.872	17.9953	53.7862	0	0	205.508	36.0758	55.6027	342.81	0	0	48.4943	0	26.4592	0	43.4692	146.898	12.0839	0	89.7429	0	0	0	0	21.7685	0	0	0	0	0	0	0	0	0	0	0	0	0	0	0	4.42357
ENSG00000198597.9	ZNF536	0	0	0	0	0	0	0	0	0	0	0	0	0	0	0	0	0	0	0	0	0	0	0	0	0	0	0	0	0	0	0	0	0	0	0	0	0	0	0	0	0	0	0	0	0	0	0	0
ENSG00000198633.10	ZNF534	22.095	0	0	0	0	0	0	19.8329	0	6.72328	0	0	0	0	0	0	0	0	0	0	0	0	0	0	0	0	19.9429	0	0	0	0	0	0	0	0	73.388	0	0	0	0	0	0	0	0	6.53693	0	0	26.5414
ENSG00000074657.14	ZNF532	136.252	221.59	142.151	155.384	114.803	0	352.222	153.705	35.9906	94.1259	52.6417	0	0	50.5061	0	17.7315	0	0	48.4943	125.826	92.6073	51.406	60.8569	26.7087	12.0839	28.6303	99.7143	175.752	60.4284	15.2653	0	10.8842	0	0	0	132.098	0	0	25.62	4.99316	0	0	0	0	39.2216	36.6446	91.6072	123.86
ENSG00000183647.10	ZNF530	7.36499	15.0595	35.5378	5.01238	43.0511	0	31.6097	19.8329	0	0	0	0	0	21.6455	0	0	0	0	87.2897	293.593	0	25.703	52.163	53.4174	12.0839	0	14.9571	117.168	0	0	23.9338	0	68.3644	0	88.4193	44.0328	216.493	161.97	230.58	29.959	120.708	32.4624	111.577	0	9.8054	5.23494	7.85205	22.1178
ENSG00000186020.13	ZNF529	18.4125	15.0595	42.372	30.0743	38.2676	252.845	4.51567	24.7911	107.972	13.4466	0	0	0	0	55.6027	94.5682	0	0	29.0966	41.9419	0	0	26.0815	0	0	0	24.9286	0	0	0	0	0	0	0	132.629	0	33.3067	0	0	0	38.9381	0	0	0	13.0739	0	2.61735	0
ENSG00000167555.14	ZNF528	66.2849	58.0868	17.7689	65.1609	38.2676	0	18.0627	0	53.986	6.72328	35.0945	0	0	0	0	41.3736	0	0	0	62.9129	0	25.703	0	0	48.3354	0	0	0	0	0	0	0	0	0	0	29.3552	33.3067	0	0	249.658	70.0885	36.5202	72.197	0	0	0	0	0
ENSG00000189164.15	ZNF527	3.6825	6.45408	0	0	0	0	0	0	0	0	0	0	0	0	0	0	0	0	0	0	0	0	0	0	0	0	0	0	0	0	0	0	0	0	0	0	0	0	0	0	0	89.2716	0	0	9.8054	0	0	0
ENSG00000167625.11	ZNF526	139.935	94.6599	54.6735	15.0371	76.5352	0	180.627	133.872	0	0	0	0	0	0	0	0	0	0	48.4943	272.622	13.2296	38.5545	86.9384	186.961	0	257.673	24.9286	87.876	0	0	0	76.1896	102.547	0	110.524	58.7104	83.2667	0	0	69.9042	175.221	81.156	82.042	74.0177	22.8793	15.7048	20.9388	53.0828
ENSG00000203326.12	ZNF525	3.6825	0	1.36684	0	0	0	0	0	0	0	0	0	0	0	0	0	0	0	38.7954	83.8838	105.837	0	0	0	12.0839	28.6303	19.9429	0	15.1071	61.0612	47.8675	261.222	17.0911	0	0	0	0	0	0	0	0	0	0	0	0	0	0	4.42357
ENSG00000171443.7	ZNF524	3.6825	6.45408	1.36684	10.0248	4.78345	0	0	4.95823	0	0	0	0	0	0	0	0	0	0	9.69885	0	0	0	0	0	0	0	0	0	0	0	0	0	0	0	0	0	0	0	0	0	0	0	0	8.88213	6.53693	0	0	0
ENSG00000198795.11	ZNF521	7.36499	2.15136	5.46735	10.0248	0	0	0	0	0	0	0	0	0	0	0	0	0	0	0	0	0	0	0	0	0	0	0	0	0	0	0	0	0	0	0	0	0	0	0	0	0	0	0	0	0	0	0	0
ENSG00000175322.12	ZNF519	3.6825	10.7568	0	0	4.78345	0	27.094	0	0	0	17.5472	0	0	0	0	11.821	0	0	0	0	79.3777	192.772	0	0	24.1677	0	9.97143	0	0	0	0	0	0	0	0	0	0	0	0	0	0	0	0	38.4892	0	5.23494	2.61735	35.3885
ENSG00000178163.8	ZNF518B	25.7775	19.3623	19.1357	60.1486	71.7518	0	9.03134	19.8329	71.9813	0	17.5472	0	0	7.21516	0	5.91051	0	84.8104	58.1931	62.9129	13.2296	205.624	52.163	40.063	120.839	85.891	19.9429	0	0	0	71.8013	32.6527	17.0911	0	0	0	0	0	0	0	46.7257	12.1734	68.9153	23.6857	19.6108	31.4097	28.7908	4.42357
ENSG00000177853.14	ZNF518A	7.36499	6.45408	24.6031	0	9.56691	0	9.03134	14.8747	0	0	0	0	0	0	0	0	0	169.621	48.4943	0	26.4592	51.406	34.7754	0	120.839	0	14.9571	58.584	0	0	95.735	174.148	0	0	66.3145	0	16.6533	26.9949	102.48	24.9658	140.177	0	9.84504	35.5285	45.7585	62.8193	10.4694	26.5414
ENSG00000197363.9	ZNF517	0	21.5136	0	10.0248	0	0	0	0	0	0	0	0	0	0	0	5.91051	0	0	0	41.9419	39.6888	0	26.0815	0	0	0	14.9571	0	0	0	0	0	0	0	0	0	0	0	0	0	0	0	0	0	6.53693	0	0	0
ENSG00000101493.11	ZNF516	3.6825	0	0	0	14.3504	0	0	0	0	0	0	0	0	0	0	0	0	0	0	0	0	0	0	0	24.1677	0	19.9429	0	0	0	0	0	17.0911	0	0	0	0	0	0	0	0	44.6358	13.1267	0	3.26847	26.1747	2.61735	0
ENSG00000144026.12	ZNF514	25.7775	15.0595	4.10051	0	0	0	49.6724	4.95823	17.9953	0	0	0	0	0	0	0	0	0	0	0	66.1481	25.703	26.0815	0	0	0	0	0	0	0	0	0	0	0	0	29.3552	0	0	0	0	31.1505	0	0	0	0	15.7048	0	0
ENSG00000163795.14	ZNF513	51.5549	23.665	10.9347	85.2105	71.7518	252.845	40.641	39.6658	35.9906	80.6793	105.283	270.879	109.604	72.1516	152.907	153.673	0	0	9.69885	104.855	39.6888	0	0	53.4174	48.3354	57.2607	34.9	146.46	0	76.3266	23.9338	21.7685	0	0	66.3145	14.6776	0	0	0	4.99316	0	0	0	14.8035	9.8054	5.23494	26.1735	4.42357
ENSG00000196700.9	ZNF512B	11.0475	23.665	23.2362	50.1238	71.7518	0	13.547	14.8747	89.9766	0	0	0	274.01	0	41.702	112.3	0	0	9.69885	104.855	13.2296	0	0	80.1261	72.5032	0	49.8572	29.292	120.857	45.7959	0	32.6527	153.82	0	0	0	0	0	0	0	0	0	0	0	13.0739	0	0	0
ENSG00000243943.10	ZNF512	7.36499	49.4813	45.1056	55.1362	19.1338	0	58.7037	24.7911	0	0	17.5472	0	0	7.21516	0	0	0	0	9.69885	0	0	38.5545	26.0815	13.3543	24.1677	0	29.9143	0	0	45.7959	0	0	0	0	0	0	0	0	0	0	0	36.5202	0	20.725	6.53693	0	13.0867	35.3885
ENSG00000198546.15	ZNF511	51.5549	27.9677	13.6684	45.1114	14.3504	0	40.641	9.91645	0	0	0	0	0	0	0	0	0	0	0	104.855	0	0	0	0	0	0	4.98572	0	0	0	0	0	0	0	0	0	0	0	25.62	29.959	38.9381	44.6358	0	23.6857	65.3693	5.23494	18.3214	53.0828
ENSG00000081386.12	ZNF510	22.095	73.1463	31.4373	5.01238	19.1338	0	18.0627	14.8747	0	0	0	0	41.1015	0	0	153.673	0	0	19.3977	62.9129	0	0	43.4692	26.7087	12.0839	57.2607	94.7286	29.292	0	0	0	0	0	0	22.1048	0	0	0	0	0	0	0	0	0	0	5.23494	7.85205	17.6943
ENSG00000168813.17	ZNF507	25.7775	43.0272	19.1357	0	19.1338	0	4.51567	49.5823	17.9953	26.8931	0	0	0	0	0	41.3736	0	0	184.278	41.9419	26.4592	51.406	0	13.3543	12.0839	0	109.686	175.752	0	0	23.9338	0	0	0	0	0	0	0	0	0	27.2567	73.0404	3.28168	5.92142	26.1477	10.4699	7.85205	13.2707
ENSG00000081665.14	ZNF506	22.095	51.6327	35.5378	40.099	23.9173	0	0	24.7911	35.9906	6.72328	0	203.159	68.5025	7.21516	13.9007	82.7472	0	0	29.0966	0	0	38.5545	95.6322	13.3543	24.1677	0	0	117.168	0	0	143.603	0	0	0	618.935	322.907	216.493	512.904	102.48	4.99316	0	8.1156	9.84504	17.7643	6.53693	0	13.0867	8.84713
ENSG00000165655.17	ZNF503	0	0	0	0	0	0	0	0	0	0	0	0	0	0	0	0	0	0	0	0	0	0	0	0	0	0	0	0	0	0	0	0	0	0	0	0	0	0	0	0	0	0	0	0	6.53693	0	2.61735	0
ENSG00000196653.12	ZNF502	40.5074	23.665	45.1056	30.0743	57.4014	0	67.7351	29.7494	0	0	0	0	0	0	0	0	0	0	9.69885	62.9129	0	0	8.69384	0	0	0	19.9429	0	0	0	0	108.842	17.0911	0	0	29.3552	99.9201	161.97	128.1	34.9521	42.8319	40.578	0	0	0	0	0	0
ENSG00000186446.12	ZNF501	69.9674	68.8436	68.3419	55.1362	62.1849	0	67.7351	19.8329	17.9953	13.4466	35.0945	0	0	93.7971	0	17.7315	0	0	19.3977	62.9129	119.067	38.5545	69.5507	13.3543	0	114.521	74.7857	0	166.178	106.857	0	0	136.729	0	110.524	132.098	0	0	51.24	29.959	0	0	0	0	6.53693	0	0	0
ENSG00000103199.14	ZNF500	55.2374	2.15136	19.1357	10.0248	23.9173	0	9.03134	4.95823	0	0	0	0	0	0	0	0	0	0	0	104.855	26.4592	51.406	0	0	0	0	0	29.292	30.2142	0	0	0	0	0	0	0	0	0	0	0	35.0443	4.0578	0	0	6.53693	0	0	0
ENSG00000174586.11	ZNF497	7.36499	0	0	0	0	0	27.094	4.95823	0	6.72328	0	0	0	0	13.9007	0	0	0	0	0	0	0	0	0	0	0	0	0	0	0	0	0	0	0	0	0	0	0	0	0	0	0	0	0	0	0	0	0
ENSG00000162714.12	ZNF496	29.46	77.449	42.372	55.1362	23.9173	0	112.892	14.8747	71.9813	6.72328	0	0	0	0	27.8013	53.1946	0	0	96.9885	62.9129	0	0	26.0815	13.3543	96.6709	57.2607	4.98572	117.168	15.1071	198.449	23.9338	21.7685	0	0	44.2096	0	0	0	0	0	0	16.2312	36.0985	0	127.47	36.6446	78.5205	61.9299
ENSG00000196268.12	ZNF493	3.6825	21.5136	6.83419	0	9.56691	0	18.0627	14.8747	0	6.72328	0	0	0	0	27.8013	0	0	0	0	0	0	0	0	0	12.0839	0	54.8429	0	0	0	0	0	0	0	0	0	0	0	0	0	0	40.578	0	0	0	0	2.61735	8.84713
ENSG00000229676.3	ZNF492	0	0	0	0	0	0	0	0	0	0	0	0	0	0	0	0	0	0	0	0	0	0	0	0	0	0	0	0	0	0	0	0	0	0	0	102.743	0	0	0	0	0	4.0578	0	0	3.26847	0	0	0
ENSG00000177599.13	ZNF491	0	6.45408	5.46735	0	0	0	0	0	0	0	0	0	0	0	0	0	0	0	0	0	0	0	0	0	0	0	0	0	0	0	0	0	0	0	0	14.6776	99.9201	0	0	0	0	0	0	0	0	0	0	0
ENSG00000188033.10	ZNF490	3.6825	21.5136	15.0352	15.0371	9.56691	0	0	0	0	0	0	0	13.7005	0	0	0	0	0	0	0	0	0	0	26.7087	0	0	4.98572	0	0	15.2653	0	0	0	0	0	73.388	0	134.975	0	0	27.2567	0	22.9718	53.2928	0	0	7.85205	0
ENSG00000243660.11	ZNF487	0	0	0	0	0	0	0	9.91645	0	0	0	0	0	0	0	0	0	0	0	0	0	0	0	0	0	0	0	0	0	0	0	0	0	0	44.2096	0	33.3067	0	51.24	0	85.6638	44.6358	22.9718	97.7034	0	0	7.85205	26.5414
ENSG00000256229.8	ZNF486	18.4125	10.7568	5.46735	15.0371	0	0	36.1254	9.91645	0	0	0	0	0	0	13.9007	0	0	0	0	83.8838	0	0	0	0	12.0839	0	4.98572	117.168	0	0	0	0	0	0	66.3145	102.743	116.573	350.934	435.54	19.9726	109.027	40.578	95.1687	100.664	35.9531	57.5844	54.9643	88.4713
ENSG00000198298.13	ZNF485	0	8.60544	1.36684	5.01238	0	0	0	0	0	0	0	0	0	0	0	0	0	0	67.892	0	0	0	0	0	0	28.6303	0	0	0	0	0	0	0	0	0	0	0	0	0	0	0	0	0	0	19.6108	0	5.2347	0
ENSG00000127081.14	ZNF484	0	2.15136	0	20.0495	0	0	13.547	0	0	0	0	0	0	0	0	0	0	0	0	0	0	0	0	0	0	0	0	0	0	0	0	0	0	0	0	0	0	0	0	0	0	0	0	0	3.26847	5.23494	0	0
ENSG00000173258.13	ZNF483	14.73	36.5731	1.36684	5.01238	0	252.845	27.094	0	0	6.72328	17.5472	0	0	72.1516	0	0	0	84.8104	126.085	272.622	39.6888	192.772	130.408	53.4174	48.3354	114.521	79.7715	58.584	0	167.918	0	21.7685	0	0	0	0	0	0	0	0	0	0	0	0	0	5.23494	0	0
ENSG00000198464.14	ZNF480	7.36499	2.15136	1.36684	0	0	0	9.03134	0	0	0	0	0	0	0	0	5.91051	0	0	0	0	0	0	0	0	0	0	0	0	0	0	0	0	0	0	22.1048	29.3552	16.6533	0	0	179.754	58.4071	16.2312	144.394	35.5285	26.1477	151.813	73.2858	44.2357
ENSG00000180035.13	ZNF48	0	0	0	0	0	0	0	0	0	0	0	0	0	0	0	0	0	0	0	0	0	0	0	0	0	0	0	29.292	0	0	0	0	0	0	0	73.388	33.3067	26.9949	0	0	77.8762	85.2138	42.6618	47.3713	0	15.7048	15.7041	13.2707
ENSG00000185177.13	ZNF479	0	0	0	0	0	0	0	0	0	0	0	0	0	0	0	0	0	0	0	0	0	0	0	0	0	0	0	0	0	45.7959	191.47	0	0	0	0	0	16.6533	0	0	29.959	0	24.3468	0	0	0	0	0	0
ENSG00000142528.16	ZNF473	44.1899	23.665	32.8041	10.0248	38.2676	0	54.1881	24.7911	0	0	0	0	0	0	41.702	35.4631	0	0	0	0	13.2296	115.663	52.163	0	0	57.2607	29.9143	117.168	0	0	0	0	0	0	66.3145	88.0656	166.533	0	25.62	0	58.4071	117.676	26.2534	2.96071	26.1477	5.23494	31.4082	0
ENSG00000197016.12	ZNF470	0	4.30272	6.83419	0	0	0	0	0	0	0	0	0	0	0	13.9007	0	0	0	0	0	0	0	0	0	0	0	0	0	0	0	0	0	0	0	0	0	49.96	0	0	0	0	0	0	0	0	15.7048	0	0
ENSG00000225614.4	ZNF469	0	0	0	0	0	0	0	0	0	0	0	0	0	0	0	0	0	0	0	0	0	0	0	0	0	0	0	0	0	0	0	0	0	0	0	0	0	0	0	0	0	0	6.56336	0	0	0	0	0
ENSG00000204604.12	ZNF468	7.36499	4.30272	21.8694	0	28.7007	0	0	14.8747	35.9906	0	0	0	0	0	55.6027	17.7315	0	0	29.0966	41.9419	0	77.1089	26.0815	26.7087	0	0	39.8857	87.876	0	0	0	10.8842	85.4555	0	0	29.3552	0	26.9949	51.24	94.87	35.0443	0	9.84504	17.7643	55.5639	26.1747	41.8776	106.166
ENSG00000181444.13	ZNF467	3.6825	0	0	10.0248	0	0	0	4.95823	0	0	0	0	0	0	0	0	0	0	0	0	0	0	0	0	0	0	0	29.292	0	0	0	0	0	0	0	0	0	0	0	0	0	0	0	0	0	5.23494	5.2347	0
ENSG00000148143.13	ZNF462	7.36499	15.0595	21.8694	20.0495	0	0	0	0	0	0	0	0	0	0	0	0	0	0	0	41.9419	26.4592	12.8515	0	53.4174	36.2516	57.2607	14.9571	0	0	15.2653	0	0	0	0	0	0	0	0	0	0	0	0	0	0	0	0	0	0
ENSG00000197808.12	ZNF461	58.9199	32.2704	51.9398	10.0248	23.9173	0	27.094	44.624	71.9813	33.6164	0	169.299	0	43.291	0	76.8367	0	0	87.2897	0	0	12.8515	26.0815	0	72.5032	0	29.9143	87.876	30.2142	0	0	43.5369	34.1822	0	0	14.6776	16.6533	107.98	0	0	35.0443	4.0578	0	2.96071	9.8054	0	10.4694	0
ENSG00000197714.9	ZNF460	0	8.60544	5.46735	0	14.3504	0	0	14.8747	17.9953	0	0	0	0	0	0	0	0	0	0	0	0	0	0	53.4174	0	0	4.98572	0	0	0	0	0	0	0	0	0	0	0	0	0	0	0	0	0	6.53693	0	0	0
ENSG00000178187.8	ZNF454	0	0	0	0	0	0	0	0	0	0	0	0	0	0	0	0	0	0	19.3977	0	0	12.8515	26.0815	0	0	0	0	0	0	0	0	0	0	0	0	0	0	0	0	0	0	0	0	0	0	0	0	0
ENSG00000112200.17	ZNF451	44.1899	43.0272	30.0704	150.371	14.3504	0	18.0627	34.7076	17.9953	47.0629	52.6417	0	0	108.227	13.9007	130.031	0	169.621	58.1931	0	0	128.515	0	0	0	0	39.8857	29.292	0	76.3266	0	76.1896	0	0	0	29.3552	0	80.9848	0	49.9316	73.9824	24.3468	82.042	85.8605	6.53693	5.23494	13.0867	4.42357
ENSG00000124459.12	ZNF45	7.36499	30.1191	10.9347	0	0	0	0	19.8329	0	0	0	0	0	0	0	0	0	0	9.69885	62.9129	39.6888	25.703	0	0	0	0	9.97143	0	0	0	0	272.106	0	0	22.1048	0	0	134.975	76.86	0	109.027	0	0	26.6464	0	0	0	0
ENSG00000173275.13	ZNF449	25.7775	23.665	8.20102	15.0371	23.9173	0	85.7978	39.6658	143.963	13.4466	0	16.9299	82.203	108.227	222.411	23.6421	0	0	38.7954	62.9129	79.3777	89.9604	34.7754	13.3543	36.2516	0	24.9286	58.584	0	0	0	0	51.2733	0	0	0	0	0	128.1	0	0	0	62.3519	2.96071	26.1477	0	7.85205	0
ENSG00000083838.16	ZNF446	3.6825	0	2.73367	5.01238	0	0	0	0	0	0	0	0	0	0	0	0	0	0	0	0	0	0	0	13.3543	0	0	0	0	0	0	0	0	0	0	0	0	0	0	0	0	0	0	13.1267	0	0	0	0	35.3885
ENSG00000185219.17	ZNF445	18.4125	58.0868	42.372	70.1733	47.8345	0	49.6724	44.624	305.92	53.7862	70.189	118.509	123.305	158.734	0	59.1051	219.732	169.621	67.892	20.971	52.9185	257.03	121.714	146.898	217.51	314.934	129.629	146.46	196.392	0	0	413.601	0	0	22.1048	58.7104	0	242.954	0	64.9111	27.2567	12.1734	6.56336	2.96071	9.8054	31.4097	5.2347	8.84713
ENSG00000167685.15	ZNF444	14.73	4.30272	6.83419	0	9.56691	0	4.51567	34.7076	0	0	0	0	0	0	0	0	0	0	0	0	26.4592	0	0	0	0	0	0	0	0	0	0	0	17.0911	0	0	0	0	0	0	0	11.6814	0	3.28168	0	6.53693	10.4699	23.5561	22.1178
ENSG00000180855.16	ZNF443	44.1899	118.325	116.181	50.1238	76.5352	0	239.331	29.7494	17.9953	0	0	16.9299	54.802	0	0	0	0	0	58.1931	125.826	66.1481	0	208.652	106.835	36.2516	28.6303	174.5	58.584	166.178	61.0612	0	0	34.1822	0	0	0	0	53.9898	51.24	4.99316	0	36.5202	0	0	0	0	0	0
ENSG00000198342.10	ZNF442	0	0	0	5.01238	0	0	0	0	0	0	0	0	0	0	0	0	0	0	0	0	0	0	0	0	0	0	0	0	0	0	0	0	0	0	0	0	0	0	0	0	0	0	0	0	0	0	0	0
ENSG00000197044.11	ZNF441	0	0	0	0	0	0	0	0	0	0	0	0	0	0	0	0	0	0	0	0	0	0	0	0	0	0	0	0	0	0	0	0	0	0	0	0	0	0	0	0	0	0	0	0	0	0	0	0
ENSG00000171295.13	ZNF440	0	0	0	0	0	0	0	0	0	0	0	0	0	0	0	0	0	0	0	0	0	0	0	0	0	0	0	0	0	0	0	0	0	0	0	0	0	0	0	0	0	0	0	0	22.8793	5.23494	2.61735	0
ENSG00000197857.14	ZNF44	33.1425	17.2109	13.6684	5.01238	0	0	9.03134	4.95823	0	0	0	0	0	0	0	0	0	0	48.4943	125.826	185.215	12.8515	17.3877	0	0	0	0	0	0	0	0	0	0	0	0	0	0	0	0	0	0	0	0	32.5678	0	0	15.7041	13.2707
ENSG00000171291.8	ZNF439	0	0	0	0	0	0	0	0	0	0	0	0	0	0	0	0	0	0	0	0	0	0	0	0	0	0	0	0	0	0	0	0	0	384.025	0	0	0	0	0	0	0	0	0	0	0	0	0	0
ENSG00000183621.15	ZNF438	25.7775	36.5731	30.0704	50.1238	33.4842	0	54.1881	0	71.9813	6.72328	228.114	0	41.1015	50.5061	55.6027	11.821	659.196	0	77.5908	20.971	13.2296	115.663	0	0	0	0	19.9429	0	0	45.7959	0	0	273.458	0	0	0	0	0	0	0	0	0	0	0	6.53693	0	0	0
ENSG00000125945.15	ZNF436	40.5074	32.2704	73.8092	85.2105	43.0511	0	9.03134	14.8747	125.967	47.0629	122.831	0	0	0	0	76.8367	0	254.431	184.278	20.971	39.6888	115.663	43.4692	66.7717	12.0839	143.152	59.8286	29.292	0	0	263.271	0	0	0	0	73.388	0	0	0	0	0	0	0	2.96071	9.8054	0	0	4.42357
ENSG00000197647.11	ZNF433	62.6024	12.9082	41.0051	75.1857	86.1022	0	36.1254	14.8747	0	0	0	0	0	0	0	0	0	0	29.0966	0	0	51.406	0	0	36.2516	85.891	4.98572	87.876	151.071	0	0	0	0	0	0	0	0	0	0	0	0	0	3.28168	0	0	0	0	0
ENSG00000256087.7	ZNF432	3.6825	0	0	0	0	0	0	0	0	0	0	0	0	0	0	0	0	0	58.1931	20.971	0	0	0	0	0	0	0	0	0	0	0	0	0	0	0	0	33.3067	0	0	0	0	0	0	0	0	0	0	0
ENSG00000196705.8	ZNF431	11.0475	6.45408	0	25.0619	4.78345	0	0	19.8329	17.9953	0	35.0945	84.6496	0	7.21516	0	17.7315	0	0	9.69885	0	92.6073	38.5545	0	93.4804	0	0	34.9	0	0	0	0	32.6527	0	0	22.1048	0	16.6533	188.964	0	0	35.0443	85.2138	0	0	6.53693	0	5.2347	66.3535
ENSG00000118620.13	ZNF430	0	10.7568	10.9347	0	0	0	13.547	9.91645	0	0	0	0	0	0	0	41.3736	0	0	0	0	0	0	0	0	0	0	0	0	0	0	0	0	0	0	0	0	0	0	51.24	0	11.6814	4.0578	0	0	35.9531	0	15.7041	48.6592
ENSG00000198521.12	ZNF43	14.73	4.30272	10.9347	0	9.56691	0	18.0627	34.7076	0	33.6164	17.5472	0	0	64.9365	0	0	0	84.8104	0	146.797	0	0	0	13.3543	0	0	0	29.292	45.3213	0	23.9338	0	0	0	0	44.0328	0	161.97	25.62	0	58.4071	125.792	3.28168	11.8428	9.8054	26.1747	15.7041	4.42357
ENSG00000197013.10	ZNF429	0	0	0	0	0	0	0	0	0	0	0	0	0	0	0	0	0	0	0	0	0	0	0	0	0	0	0	0	0	0	0	0	0	0	22.1048	0	0	0	0	0	0	0	0	0	0	20.9398	2.61735	0
ENSG00000131116.12	ZNF428	33.1425	23.665	5.46735	10.0248	19.1338	0	9.03134	34.7076	0	0	17.5472	84.6496	0	0	0	0	0	0	29.0966	0	0	0	43.4692	26.7087	0	0	14.9571	29.292	90.6427	0	0	0	17.0911	0	0	0	33.3067	26.9949	0	14.9795	11.6814	12.1734	0	8.88213	32.6847	0	5.2347	22.1178
ENSG00000130818.12	ZNF426	33.1425	34.4218	41.0051	30.0743	57.4014	0	22.5784	4.95823	71.9813	33.6164	87.7362	0	0	0	0	0	0	0	38.7954	62.9129	39.6888	12.8515	60.8569	53.4174	120.839	85.891	4.98572	0	105.75	0	0	54.4212	0	0	0	0	0	80.9848	0	34.9521	0	0	65.6336	41.4499	16.3423	15.7048	10.4694	13.2707
ENSG00000204947.9	ZNF425	3.6825	30.1191	24.6031	25.0619	9.56691	0	40.641	19.8329	0	0	0	0	0	0	0	0	0	0	77.5908	104.855	13.2296	0	17.3877	40.063	24.1677	0	14.9571	0	45.3213	0	0	0	0	0	0	0	0	134.975	0	0	0	0	0	41.4499	16.3423	0	0	0
ENSG00000197050.11	ZNF420	11.0475	8.60544	30.0704	15.0371	43.0511	0	18.0627	44.624	0	0	0	0	0	0	0	0	0	84.8104	0	0	39.6888	0	0	120.189	12.0839	0	0	146.46	0	0	0	0	0	0	0	0	33.3067	0	0	29.959	124.602	0	0	0	0	0	18.3214	0
ENSG00000105136.21	ZNF419	132.57	96.8113	169.488	170.421	124.37	0	180.627	114.039	0	6.72328	17.5472	0	123.305	0	27.8013	70.9262	219.732	0	77.5908	251.651	119.067	192.772	321.672	280.441	217.51	0	139.6	263.628	0	15.2653	0	32.6527	0	0	22.1048	58.7104	33.3067	53.9898	0	19.9726	35.0443	40.578	42.6618	32.5678	26.1477	26.1747	0	0
ENSG00000196724.13	ZNF418	3.6825	0	0	0	0	0	0	14.8747	0	0	0	0	0	0	0	0	0	0	0	0	0	0	0	0	72.5032	0	0	0	0	0	0	0	0	0	0	0	0	0	0	0	0	0	0	0	0	0	0	0
ENSG00000173480.11	ZNF417	7.36499	0	0	0	0	0	0	0	0	0	0	0	0	0	0	0	0	0	0	0	0	0	0	0	0	0	0	0	0	0	0	0	0	0	0	0	0	0	0	0	0	0	0	0	3.26847	26.1747	0	0
ENSG00000083817.9	ZNF416	117.84	103.265	209.126	30.0743	66.9683	0	198.69	79.3316	0	0	0	33.8599	0	0	0	0	0	0	174.579	230.681	92.6073	77.1089	86.9384	93.4804	157.09	0	109.686	146.46	30.2142	15.2653	23.9338	43.5369	0	0	66.3145	44.0328	99.9201	0	333.06	19.9726	23.3628	142.023	29.5351	53.2928	0	36.6446	10.4694	26.5414
ENSG00000170954.11	ZNF415	22.095	12.9082	35.5378	10.0248	19.1338	0	40.641	9.91645	0	0	0	0	0	0	0	0	0	0	0	0	26.4592	12.8515	17.3877	0	24.1677	57.2607	0	0	0	0	0	0	0	0	0	0	0	0	0	0	0	12.1734	0	5.92142	3.26847	0	0	0
ENSG00000133250.14	ZNF414	0	6.45408	1.36684	5.01238	4.78345	0	54.1881	9.91645	35.9906	0	0	0	0	0	0	0	0	0	0	0	26.4592	38.5545	78.2445	40.063	0	0	59.8286	0	0	0	47.8675	0	170.911	0	0	0	0	0	0	0	0	8.1156	0	0	0	0	0	4.42357
ENSG00000147124.12	ZNF41	0	0	0	0	9.56691	0	0	0	0	0	0	0	0	0	0	0	0	0	0	0	0	0	0	0	0	0	0	0	0	0	0	0	0	0	0	0	0	0	51.24	0	0	0	0	0	0	0	0	0
ENSG00000175213.3	ZNF408	103.11	90.3572	102.513	30.0743	138.72	252.845	230.299	79.3316	0	0	0	0	13.7005	0	0	0	0	0	0	41.9419	0	0	34.7754	186.961	36.2516	85.891	9.97143	205.044	196.392	0	0	10.8842	0	0	176.839	190.809	432.987	512.904	256.2	139.808	42.8319	133.907	82.042	8.88213	26.1477	36.6446	47.1123	13.2707
ENSG00000215421.9	ZNF407	55.2374	79.6004	91.5781	110.272	133.937	1011.38	135.47	128.914	0	194.975	140.378	67.7197	41.1015	93.7971	97.3047	443.289	219.732	169.621	38.7954	83.8838	132.296	128.515	60.8569	133.543	48.3354	28.6303	69.8	117.168	0	0	0	10.8842	34.1822	0	44.2096	0	0	0	51.24	24.9658	0	24.3468	0	0	0	0	2.61735	0
ENSG00000176222.9	ZNF404	0	2.15136	5.46735	10.0248	4.78345	0	22.5784	4.95823	0	67.2328	0	0	0	0	0	0	0	0	0	0	39.6888	0	26.0815	0	24.1677	0	0	0	75.5355	0	0	0	0	0	44.2096	0	0	0	0	0	0	0	0	0	0	0	0	0
ENSG00000197024.9	ZNF398	40.5074	19.3623	34.1709	5.01238	9.56691	0	9.03134	19.8329	0	0	0	0	0	0	0	0	0	0	96.9885	20.971	0	38.5545	0	106.835	0	0	0	0	0	0	0	0	0	0	0	0	66.6134	0	25.62	59.9179	15.5752	190.717	29.5351	47.3713	9.8054	20.9398	10.4694	44.2357
ENSG00000186812.13	ZNF397	77.3324	83.9031	72.4424	65.1609	133.937	0	58.7037	34.7076	0	0	0	0	0	0	0	35.4631	0	0	106.687	41.9419	105.837	12.8515	121.714	146.898	60.4193	200.412	94.7286	0	30.2142	45.7959	430.808	0	188.002	0	154.734	44.0328	33.3067	53.9898	0	19.9726	109.027	0	6.56336	2.96071	3.26847	5.23494	5.2347	0
ENSG00000186496.12	ZNF396	0	0	0	0	0	0	0	0	0	0	0	0	0	0	0	0	0	0	0	0	0	0	0	0	0	0	0	0	0	0	23.9338	0	0	0	0	0	0	0	0	0	0	0	0	0	0	0	0	0
ENSG00000186918.14	ZNF395	117.84	98.9626	58.774	30.0743	200.905	0	94.8291	99.1645	0	6.72328	87.7362	135.439	0	43.291	13.9007	41.3736	0	84.8104	9.69885	104.855	119.067	25.703	165.183	40.063	72.5032	28.6303	4.98572	205.044	15.1071	0	0	217.685	17.0911	0	0	0	0	0	0	0	0	4.0578	0	0	0	0	7.85205	0
ENSG00000160908.15	ZNF394	47.8724	122.628	86.1107	35.0867	43.0511	0	67.7351	49.5823	0	0	0	0	0	0	0	0	0	0	9.69885	0	92.6073	89.9604	78.2445	13.3543	0	57.2607	64.8143	58.584	0	91.5919	0	32.6527	0	0	1038.93	924.689	1182.39	782.853	1255.38	344.528	140.177	316.508	167.366	91.782	29.4162	36.6446	78.5205	53.0828
ENSG00000124613.8	ZNF391	0	0	1.36684	0	0	0	0	4.95823	0	0	0	0	0	0	0	0	0	169.621	0	0	0	0	0	0	36.2516	0	0	0	0	0	23.9338	0	51.2733	0	0	0	0	0	0	0	19.469	0	0	8.88213	0	0	0	0
ENSG00000151789.12	ZNF385D	25.7775	15.0595	10.9347	15.0371	28.7007	252.845	9.03134	4.95823	89.9766	194.975	0	16.9299	0	0	0	0	219.732	84.8104	0	0	0	0	0	0	0	0	0	0	0	0	0	0	0	0	0	0	0	0	0	0	0	0	0	20.725	0	0	0	0
ENSG00000187595.16	ZNF385C	0	8.60544	0	0	0	0	4.51567	0	0	0	52.6417	0	0	0	0	0	0	0	0	0	0	0	0	0	12.0839	0	29.9143	29.292	0	0	0	0	0	0	0	0	0	0	0	0	0	0	0	0	0	0	0	0
ENSG00000144331.20	ZNF385B	3.6825	8.60544	15.0352	40.099	47.8345	0	18.0627	34.7076	0	13.4466	17.5472	0	0	0	41.702	0	0	0	155.182	0	0	0	17.3877	0	0	0	24.9286	29.292	30.2142	0	0	0	0	0	0	0	0	0	0	0	0	0	22.9718	0	0	0	0	0
ENSG00000161642.18	ZNF385A	0	0	0	0	0	0	0	0	0	0	0	0	0	0	0	0	0	0	0	0	0	0	0	0	0	0	0	0	0	0	0	0	0	0	0	0	0	0	0	0	0	0	0	0	19.6108	0	31.4082	0
ENSG00000126746.17	ZNF384	84.6974	90.3572	27.3367	75.1857	100.453	0	45.1567	99.1645	0	0	70.189	0	13.7005	0	0	35.4631	0	0	106.687	0	198.444	218.475	130.408	26.7087	84.587	0	74.7857	0	30.2142	213.714	47.8675	43.5369	0	0	66.3145	102.743	0	107.98	307.44	74.8974	109.027	129.85	147.676	35.5285	29.4162	10.4699	54.9643	0
ENSG00000188283.11	ZNF383	7.36499	19.3623	20.5026	0	14.3504	0	4.51567	19.8329	0	0	0	0	0	50.5061	0	0	0	0	0	0	39.6888	0	0	0	48.3354	0	9.97143	0	0	0	0	0	0	0	0	0	0	0	0	9.98632	0	0	0	0	6.53693	0	7.85205	39.8121
ENSG00000161298.18	ZNF382	7.36499	23.665	46.4725	20.0495	9.56691	0	4.51567	9.91645	0	0	0	0	0	79.3668	0	29.5526	0	0	38.7954	0	13.2296	38.5545	26.0815	53.4174	48.3354	0	0	0	0	0	0	32.6527	0	0	0	0	0	0	0	0	0	0	0	0	3.26847	0	0	0
ENSG00000075407.18	ZNF37A	0	0	0	0	0	0	4.51567	0	0	13.4466	0	0	0	0	0	0	0	0	0	0	0	0	0	0	0	0	0	0	0	0	0	0	17.0911	0	0	14.6776	0	0	0	0	0	0	0	0	3.26847	20.9398	2.61735	22.1178
ENSG00000165244.7	ZNF367	7.36499	2.15136	12.3015	0	0	0	31.6097	0	0	0	17.5472	0	0	0	0	0	0	0	0	0	0	0	0	0	0	0	9.97143	0	0	0	0	0	0	0	0	0	0	0	0	0	0	0	0	0	0	0	13.0867	0
ENSG00000138311.18	ZNF365	36.825	0	0	0	4.78345	0	0	0	0	0	0	0	0	0	0	0	0	0	0	20.971	0	0	0	13.3543	0	0	0	0	0	213.714	0	0	0	0	0	0	0	0	0	0	0	0	0	23.6857	0	0	0	0
ENSG00000160094.15	ZNF362	36.825	45.1786	49.2061	45.1114	28.7007	0	36.1254	4.95823	0	33.6164	52.6417	0	0	14.4303	0	0	0	0	9.69885	0	79.3777	64.2574	34.7754	26.7087	0	28.6303	24.9286	58.584	0	15.2653	23.9338	0	0	0	0	0	0	53.9898	0	0	0	0	0	0	9.8054	5.23494	2.61735	0
ENSG00000198816.7	ZNF358	0	0	0	0	0	0	0	0	0	0	0	0	0	0	0	0	0	0	0	0	0	0	0	0	0	0	0	0	0	0	0	0	0	0	0	0	0	0	0	0	0	0	0	0	0	10.4699	2.61735	0
ENSG00000177932.7	ZNF354C	3.6825	0	6.83419	5.01238	33.4842	0	0	0	0	0	0	0	0	0	0	0	0	0	0	0	0	0	0	0	0	0	0	0	0	0	0	0	0	0	0	0	0	0	0	0	0	0	3.28168	0	0	0	0	0
ENSG00000178338.11	ZNF354B	7.36499	2.15136	8.20102	25.0619	23.9173	0	4.51567	4.95823	71.9813	0	17.5472	0	0	0	125.106	29.5526	0	0	0	0	13.2296	25.703	60.8569	0	0	0	154.557	0	0	91.5919	0	0	0	0	0	0	0	0	0	0	0	0	0	0	0	0	0	0
ENSG00000169131.13	ZNF354A	69.9674	133.384	203.659	95.2352	119.586	0	117.407	158.663	125.967	127.742	87.7362	0	219.208	137.088	0	65.0157	0	0	87.2897	461.361	92.6073	51.406	104.326	26.7087	12.0839	0	79.7715	0	0	0	0	10.8842	0	0	66.3145	0	0	0	0	0	0	12.1734	6.56336	0	0	31.4097	0	8.84713
ENSG00000256683.7	ZNF350	62.6024	32.2704	38.2714	0	4.78345	0	54.1881	24.7911	0	0	0	0	0	7.21516	0	0	0	0	0	0	52.9185	25.703	139.101	0	60.4193	57.2607	44.8714	58.584	0	91.5919	0	0	0	0	44.2096	102.743	249.8	80.9848	204.96	0	70.0885	77.0982	26.2534	38.4892	13.0739	36.6446	83.7552	84.0477
ENSG00000169981.11	ZNF35	0	0	0	0	0	0	0	0	0	0	0	0	0	0	0	0	0	0	0	0	0	0	0	0	0	0	0	0	0	0	0	0	0	0	0	0	0	0	0	0	0	0	0	0	6.53693	0	18.3214	0
ENSG00000197937.13	ZNF347	0	0	0	0	4.78345	0	0	0	0	0	0	0	123.305	0	0	0	0	0	0	0	0	0	0	13.3543	0	0	0	0	0	0	0	0	0	0	0	0	0	0	0	19.9726	0	0	0	0	0	5.23494	0	0
ENSG00000113761.12	ZNF346	36.825	64.5408	83.3771	45.1114	28.7007	0	31.6097	29.7494	0	47.0629	87.7362	0	0	79.3668	0	0	0	84.8104	0	0	13.2296	12.8515	52.163	253.733	96.6709	114.521	0	29.292	0	0	191.47	228.569	0	0	22.1048	0	116.573	53.9898	0	0	0	0	32.8168	0	6.53693	5.23494	15.7041	53.0828
ENSG00000251247.11	ZNF345	0	0	0	5.01238	0	0	0	9.91645	0	6.72328	0	0	0	0	0	0	0	0	0	0	0	0	34.7754	0	0	0	0	0	0	0	0	0	0	0	22.1048	0	0	0	0	0	0	8.1156	0	0	13.0739	0	0	0
ENSG00000088876.13	ZNF343	3.6825	23.665	86.1107	55.1362	76.5352	0	76.7664	9.91645	0	0	0	0	0	0	0	0	0	0	29.0966	167.768	79.3777	12.8515	260.815	120.189	24.1677	28.6303	9.97143	58.584	0	106.857	23.9338	76.1896	0	0	0	58.7104	66.6134	26.9949	0	4.99316	0	12.1734	3.28168	106.586	0	26.1747	10.4694	0
ENSG00000131061.14	ZNF341	11.0475	19.3623	2.73367	70.1733	0	0	27.094	0	0	0	0	0	0	0	0	0	0	0	0	20.971	39.6888	0	34.7754	0	120.839	114.521	39.8857	0	0	137.388	0	0	0	0	0	0	0	0	0	0	0	0	0	0	0	0	7.85205	0
ENSG00000196378.13	ZNF34	7.36499	19.3623	30.0704	0	0	0	9.03134	4.95823	0	0	0	0	0	0	0	0	0	0	0	0	0	0	0	0	12.0839	0	0	0	0	0	0	87.0739	0	0	0	0	49.96	26.9949	128.1	9.98632	0	0	0	0	0	0	0	0
ENSG00000196693.15	ZNF33B	0	0	1.36684	0	0	0	0	0	0	0	0	0	0	0	0	0	0	0	0	0	0	0	0	0	0	0	0	0	0	0	0	0	0	0	0	14.6776	0	0	0	0	0	4.0578	0	0	26.1477	10.4699	7.85205	0
ENSG00000189180.16	ZNF33A	3.6825	21.5136	15.0352	10.0248	19.1338	0	0	19.8329	0	0	0	0	0	0	0	0	0	0	0	0	0	102.812	0	26.7087	24.1677	0	0	0	0	0	0	0	0	0	0	0	0	0	0	0	54.5133	0	6.56336	5.92142	0	5.23494	44.4949	0
ENSG00000130684.14	ZNF337	114.157	92.5085	148.985	45.1114	9.56691	0	130.954	39.6658	0	0	0	0	0	0	0	0	0	0	87.2897	167.768	158.755	308.436	60.8569	173.606	60.4193	57.2607	69.8	117.168	15.1071	122.122	47.8675	32.6527	205.093	0	66.3145	14.6776	0	0	25.62	0	15.5752	0	36.0985	0	13.0739	0	2.61735	0
ENSG00000198026.8	ZNF335	44.1899	10.7568	10.9347	25.0619	43.0511	0	18.0627	4.95823	0	0	0	0	0	0	0	0	0	0	19.3977	20.971	0	0	8.69384	26.7087	48.3354	0	19.9429	58.584	45.3213	0	215.404	0	0	0	66.3145	161.454	49.96	26.9949	281.82	84.8837	0	0	22.9718	71.057	26.1477	0	34.0255	26.5414
ENSG00000198185.11	ZNF334	0	2.15136	0	0	0	0	0	0	0	0	0	0	0	0	0	0	0	0	0	0	0	0	52.163	0	0	0	0	0	0	0	0	0	0	0	0	0	0	0	0	0	0	0	0	0	0	0	0	0
ENSG00000160961.12	ZNF333	0	0	8.20102	0	0	0	0	4.95823	0	0	0	0	0	0	0	0	0	0	0	0	0	0	0	0	0	0	0	0	0	0	287.205	0	0	0	22.1048	0	0	0	0	0	0	0	0	0	0	36.6446	0	0
ENSG00000130844.19	ZNF331	0	2.15136	0	0	0	0	0	0	0	0	0	0	0	0	0	5.91051	0	0	0	0	0	0	0	0	0	0	0	0	0	0	0	0	0	0	0	0	33.3067	0	0	0	0	0	0	2.96071	3.26847	15.7048	13.0867	22.1178
ENSG00000109445.11	ZNF330	95.7449	191.471	255.599	165.409	224.822	252.845	320.613	114.039	395.897	363.057	193.02	220.089	205.508	367.973	55.6027	153.673	0	169.621	203.676	503.303	224.903	154.218	234.734	307.15	277.929	314.934	144.586	175.752	241.714	183.184	167.536	108.842	119.638	0	331.572	14.6776	249.8	485.909	76.86	14.9795	241.416	68.9826	49.2252	68.0963	94.7855	57.5844	23.5561	30.965
ENSG00000181894.15	ZNF329	92.0624	36.5731	58.774	30.0743	76.5352	0	63.2194	54.5405	0	20.1698	0	0	0	0	0	0	0	0	96.9885	20.971	158.755	179.921	69.5507	106.835	157.09	0	4.98572	87.876	0	30.5306	0	0	0	0	0	29.3552	0	0	0	0	19.469	16.2312	0	0	0	0	0	0
ENSG00000162664.17	ZNF326	3.6825	2.15136	1.36684	0	0	0	0	0	0	0	0	0	0	0	0	0	0	0	0	0	0	12.8515	0	0	0	0	0	0	0	0	0	0	0	0	0	29.3552	0	53.9898	51.24	14.9795	89.5576	85.2138	16.4084	14.8035	35.9531	10.4699	31.4082	4.42357
ENSG00000249471.8	ZNF324B	0	0	0	0	0	0	0	4.95823	0	0	0	0	0	0	0	0	0	0	0	0	0	0	0	0	0	0	0	0	0	0	0	0	0	0	0	29.3552	0	0	0	4.99316	23.3628	0	39.3802	14.8035	0	0	0	0
ENSG00000083812.12	ZNF324	121.522	107.568	101.146	110.272	133.937	0	45.1567	74.3734	0	0	0	0	0	0	0	5.91051	0	0	58.1931	272.622	39.6888	167.069	8.69384	13.3543	24.1677	171.782	69.8	175.752	181.285	564.817	23.9338	163.264	153.82	0	0	73.388	0	0	76.86	4.99316	42.8319	0	3.28168	5.92142	16.3423	0	18.3214	61.9299
ENSG00000181315.11	ZNF322	3.6825	6.45408	4.10051	45.1114	23.9173	0	40.641	0	71.9813	47.0629	0	0	0	0	0	76.8367	0	0	0	0	92.6073	0	0	0	0	0	4.98572	0	0	0	0	0	0	0	0	0	16.6533	0	0	0	0	4.0578	0	0	81.7116	0	2.61735	0
ENSG00000182986.14	ZNF320	0	10.7568	31.4373	35.0867	4.78345	0	4.51567	4.95823	89.9766	0	0	0	0	0	0	23.6421	0	0	48.4943	0	26.4592	0	0	26.7087	24.1677	0	0	0	0	0	0	0	0	0	0	0	66.6134	0	0	4.99316	23.3628	0	6.56336	2.96071	26.1477	115.169	10.4694	35.3885
ENSG00000169740.14	ZNF32	0	0	6.83419	30.0743	0	0	9.03134	0	0	0	17.5472	0	0	0	0	0	0	0	0	0	0	0	0	0	0	0	0	0	0	0	0	0	0	0	0	0	0	0	0	0	0	0	3.28168	29.6071	6.53693	0	0	35.3885
ENSG00000166188.2	ZNF319	0	0	0	0	0	0	0	0	0	0	0	0	0	0	0	0	0	0	0	0	0	0	0	0	0	0	0	0	0	0	0	0	0	0	0	0	0	0	0	0	0	0	0	0	0	0	0	0
ENSG00000171467.16	ZNF318	18.4125	32.2704	39.6383	20.0495	38.2676	0	0	9.91645	17.9953	47.0629	0	0	0	7.21516	0	47.2841	0	84.8104	9.69885	20.971	119.067	64.2574	34.7754	0	12.0839	28.6303	44.8714	0	135.964	61.0612	0	10.8842	0	0	88.4193	58.7104	33.3067	107.98	25.62	119.836	73.9824	20.289	101.732	65.1356	19.6108	73.2892	18.3214	66.3535
ENSG00000130803.15	ZNF317	0	0	0	0	0	0	0	0	0	0	17.5472	0	0	0	0	0	0	0	0	0	0	0	0	0	0	0	0	0	0	0	0	0	17.0911	0	0	0	0	0	0	0	7.78762	8.1156	0	8.88213	19.6108	20.9398	23.5561	17.6943
ENSG00000205903.7	ZNF316	3.6825	2.15136	2.73367	15.0371	0	0	0	0	0	0	0	0	0	0	0	5.91051	0	0	0	0	0	0	0	0	0	0	0	0	0	0	0	0	0	0	0	0	0	0	0	0	0	0	0	0	3.26847	10.4699	5.2347	8.84713
ENSG00000197935.7	ZNF311	0	0	0	0	0	0	0	0	0	0	0	0	0	0	0	0	0	0	0	0	0	0	0	0	0	0	0	0	0	0	0	0	0	0	0	102.743	0	0	0	4.99316	0	0	0	0	0	0	0	0
ENSG00000131845.15	ZNF304	66.2849	49.4813	61.5077	70.1733	71.7518	252.845	158.049	74.3734	0	40.3397	0	0	0	7.21516	83.404	0	0	0	87.2897	419.419	92.6073	77.1089	217.346	173.606	72.5032	28.6303	64.8143	58.584	0	167.918	23.9338	108.842	0	0	198.943	73.388	249.8	134.975	0	0	0	81.156	13.1267	20.725	0	0	7.85205	0
ENSG00000089335.21	ZNF302	25.7775	21.5136	28.7036	0	4.78345	0	4.51567	14.8747	17.9953	26.8931	35.0945	0	0	21.6455	0	0	0	169.621	0	0	0	0	17.3877	13.3543	0	0	54.8429	0	0	15.2653	0	0	0	0	0	0	0	0	0	29.959	0	40.578	3.28168	29.6071	3.26847	0	0	4.42357
ENSG00000145908.12	ZNF300	0	4.30272	1.36684	0	0	0	9.03134	4.95823	0	0	0	0	0	0	0	0	0	0	38.7954	0	0	0	60.8569	0	0	0	0	0	0	0	0	0	0	0	0	0	0	0	0	0	0	0	0	26.6464	0	0	0	0
ENSG00000168661.15	ZNF30	7.36499	4.30272	30.0704	10.0248	33.4842	0	22.5784	0	0	0	0	0	0	0	0	0	0	0	0	0	0	0	0	0	0	0	14.9571	0	0	0	0	0	0	0	0	0	0	0	0	0	7.78762	0	0	0	0	0	0	0
ENSG00000166526.18	ZNF3	29.46	19.3623	28.7036	60.1486	4.78345	0	13.547	14.8747	0	0	35.0945	0	0	0	0	0	0	0	67.892	0	0	0	26.0815	0	60.4193	0	34.9	0	75.5355	15.2653	0	54.4212	0	0	0	0	0	0	0	0	3.89381	0	13.1267	0	16.3423	31.4097	23.5561	8.84713
ENSG00000170684.9	ZNF296	18.4125	23.665	6.83419	30.0743	28.7007	0	9.03134	0	0	0	87.7362	0	0	0	13.9007	147.763	0	0	19.3977	41.9419	0	0	17.3877	106.835	36.2516	0	39.8857	0	166.178	76.3266	0	0	17.0911	0	1215.77	1100.82	682.787	323.939	1895.88	768.947	494.514	722.288	321.605	450.028	130.739	88.9941	175.362	230.025
ENSG00000188994.13	ZNF292	18.4125	32.2704	25.9699	45.1114	9.56691	0	13.547	14.8747	0	0	0	0	0	14.4303	0	0	0	0	0	0	0	12.8515	8.69384	0	0	0	9.97143	29.292	0	0	0	0	0	0	0	0	0	0	0	4.99316	3.89381	0	0	26.6464	9.8054	26.1747	13.0867	0
ENSG00000141040.15	ZNF287	11.0475	0	21.8694	5.01238	28.7007	0	54.1881	4.95823	0	0	0	0	0	0	0	0	0	0	29.0966	0	0	0	0	0	24.1677	0	9.97143	29.292	0	0	0	0	0	0	0	0	0	0	0	0	0	0	0	0	0	0	0	0
ENSG00000187607.16	ZNF286A	11.0475	0	4.10051	0	14.3504	0	0	9.91645	0	0	17.5472	0	0	14.4303	0	47.2841	0	0	0	0	0	12.8515	8.69384	0	0	0	0	0	0	0	0	0	0	0	0	0	33.3067	0	0	39.9453	3.89381	0	0	50.332	22.8793	15.7048	5.2347	0
ENSG00000267508.6	ZNF285	88.3799	25.8163	65.6082	15.0371	33.4842	0	248.362	79.3316	0	20.1698	0	0	0	36.0758	0	0	0	0	164.88	41.9419	52.9185	102.812	130.408	93.4804	169.174	143.152	94.7286	58.584	0	30.5306	0	152.379	170.911	384.025	0	0	66.6134	0	0	34.9521	0	77.0982	0	0	0	0	0	8.84713
ENSG00000186026.7	ZNF284	0	17.2109	21.8694	0	14.3504	0	4.51567	0	0	80.6793	0	0	0	108.227	0	11.821	0	0	0	62.9129	0	0	26.0815	66.7717	24.1677	0	0	0	0	0	0	0	0	0	0	0	0	0	0	0	3.89381	0	0	0	0	0	0	8.84713
ENSG00000167637.18	ZNF283	0	0	0	25.0619	0	0	0	9.91645	0	0	0	0	0	0	0	0	0	0	0	0	0	0	0	0	0	0	0	0	0	0	0	0	0	0	0	0	0	0	0	0	0	0	0	11.8428	0	0	0	0
ENSG00000170265.12	ZNF282	33.1425	68.8436	38.2714	40.099	23.9173	0	18.0627	9.91645	0	6.72328	0	0	0	21.6455	152.907	0	0	0	58.1931	0	92.6073	128.515	78.2445	0	0	171.782	34.9	146.46	634.499	625.878	0	0	17.0911	0	0	0	0	53.9898	0	0	0	0	9.84504	0	39.2216	20.9398	34.0255	48.6592
ENSG00000162702.8	ZNF281	169.395	131.233	180.423	125.31	76.5352	252.845	117.407	114.039	395.897	309.271	87.7362	186.229	54.802	216.455	97.3047	265.973	219.732	339.242	116.386	167.768	238.133	372.693	295.59	160.252	60.4193	57.2607	358.972	117.168	15.1071	45.7959	119.669	163.264	529.824	768.049	773.669	161.454	299.76	53.9898	153.72	4.99316	42.8319	178.543	55.7886	44.4106	39.2216	78.5242	31.4082	35.3885
ENSG00000137871.20	ZNF280D	11.0475	10.7568	9.56786	5.01238	43.0511	0	0	9.91645	0	0	0	0	0	57.7213	27.8013	171.405	0	0	9.69885	0	13.2296	0	8.69384	26.7087	0	0	0	0	0	0	0	0	51.2733	0	44.2096	0	0	0	0	0	0	0	0	0	0	0	0	0
ENSG00000056277.16	ZNF280C	14.73	2.15136	12.3015	50.1238	14.3504	252.845	9.03134	138.83	629.836	127.742	122.831	169.299	274.01	353.543	83.404	118.21	659.196	339.242	805.005	650.1	754.088	346.99	295.59	347.213	350.432	114.521	309.114	175.752	332.356	137.388	622.278	685.707	444.368	0	88.4193	0	0	188.964	76.86	0	42.8319	0	0	0	0	0	0	8.84713
ENSG00000275004.4	ZNF280B	114.157	81.7517	84.7439	100.248	76.5352	0	27.094	64.457	215.944	73.956	87.7362	67.7197	82.203	151.518	27.8013	195.047	0	254.431	281.267	20.971	238.133	77.1089	252.121	133.543	108.755	143.152	94.7286	29.292	105.75	213.714	0	185.032	205.093	0	0	44.0328	16.6533	0	25.62	0	38.9381	85.2138	55.7886	26.6464	0	0	2.61735	0
ENSG00000169548.3	ZNF280A	0	0	0	0	0	0	0	0	0	0	0	0	13.7005	0	0	0	0	0	0	0	0	0	0	0	0	0	0	58.584	30.2142	15.2653	0	0	0	0	817.878	910.012	1182.39	782.853	666.12	239.672	404.956	815.618	443.027	331.599	0	57.5844	18.3214	30.965
ENSG00000198538.11	ZNF28	25.7775	15.0595	24.6031	0	4.78345	0	36.1254	4.95823	0	0	0	0	0	0	0	0	0	0	9.69885	0	0	0	43.4692	0	0	0	4.98572	0	15.1071	0	0	0	136.729	0	88.4193	102.743	0	0	0	389.466	214.159	211.006	170.647	44.4106	114.396	31.4097	62.8164	159.248
ENSG00000198839.10	ZNF277	47.8724	77.449	113.447	80.1981	28.7007	0	90.3134	59.4987	0	20.1698	87.7362	0	0	0	13.9007	0	0	0	0	0	92.6073	0	8.69384	0	36.2516	0	24.9286	0	241.714	0	0	87.0739	0	0	0	0	33.3067	0	0	0	3.89381	40.578	19.6901	100.664	22.8793	5.23494	2.61735	48.6592
ENSG00000158805.12	ZNF276	25.7775	6.45408	4.10051	10.0248	0	0	54.1881	4.95823	0	0	0	0	0	0	0	0	0	0	0	0	0	0	0	0	0	0	0	0	0	0	0	0	0	0	0	58.7104	0	0	0	0	15.5752	12.1734	0	91.782	0	0	5.2347	0
ENSG00000063587.15	ZNF275	0	0	0	0	0	0	0	0	0	0	0	0	0	0	0	0	0	0	0	0	0	0	0	0	0	0	0	0	0	0	0	0	0	0	0	0	0	0	0	0	7.78762	0	0	0	9.8054	0	0	0
ENSG00000171606.18	ZNF274	77.3324	60.2381	50.573	70.1733	71.7518	0	72.2507	69.4152	0	26.8931	0	0	0	0	0	0	0	0	29.0966	104.855	92.6073	0	26.0815	0	36.2516	0	9.97143	0	90.6427	0	0	76.1896	0	0	0	44.0328	0	242.954	0	4.99316	15.5752	36.5202	3.28168	0	6.53693	0	7.85205	17.6943
ENSG00000198039.11	ZNF273	3.6825	0	15.0352	5.01238	0	0	0	4.95823	0	0	35.0945	0	0	0	0	147.763	0	0	0	0	0	0	0	13.3543	0	0	49.8572	0	0	0	0	0	0	0	0	14.6776	0	0	0	304.583	19.469	113.618	39.3802	11.8428	52.2954	52.3494	2.61735	30.965
ENSG00000090612.22	ZNF268	11.0475	2.15136	13.6684	10.0248	0	0	0	0	0	0	0	0	0	0	0	0	0	0	0	0	0	25.703	8.69384	0	12.0839	0	4.98572	0	0	0	0	0	0	0	0	0	0	0	0	109.85	202.478	28.4046	9.84504	148.035	13.0739	26.1747	15.7041	0
ENSG00000185947.15	ZNF267	44.1899	58.0868	54.6735	55.1362	66.9683	252.845	45.1567	59.4987	143.963	100.849	35.0945	16.9299	41.1015	115.443	125.106	47.2841	0	84.8104	48.4943	41.9419	13.2296	89.9604	199.958	120.189	48.3354	85.891	69.8	58.584	392.785	0	0	0	0	0	44.2096	73.388	166.533	0	179.34	24.9658	101.239	109.561	108.295	82.8998	35.9531	31.4097	7.85205	8.84713
ENSG00000174652.19	ZNF266	14.73	10.7568	43.7388	35.0867	19.1338	0	54.1881	29.7494	0	0	0	0	0	0	27.8013	0	0	0	9.69885	0	0	12.8515	0	13.3543	12.0839	0	0	0	0	0	0	10.8842	0	0	22.1048	14.6776	16.6533	53.9898	204.96	14.9795	35.0443	24.3468	82.042	112.507	16.3423	31.4097	0	17.6943
ENSG00000083844.10	ZNF264	14.73	0	6.83419	0	9.56691	0	0	0	0	0	0	0	0	0	0	0	0	0	0	0	0	0	0	0	0	0	34.9	0	75.5355	0	0	0	0	0	22.1048	73.388	0	107.98	0	4.99316	15.5752	28.4046	0	44.4106	0	5.23494	18.3214	48.6592
ENSG00000006194.10	ZNF263	0	0	6.83419	0	0	0	0	0	0	0	0	50.7898	0	0	0	5.91051	0	0	0	0	0	0	0	0	0	0	0	29.292	0	0	0	0	0	0	44.2096	88.0656	0	0	25.62	4.99316	58.4071	64.9248	16.4084	59.2142	58.8324	31.4097	44.4949	48.6592
ENSG00000254004.7	ZNF260	7.36499	6.45408	0	0	4.78345	0	18.0627	0	0	0	0	0	0	0	0	0	0	0	0	0	0	0	43.4692	0	0	0	24.9286	0	0	0	0	0	0	0	0	44.0328	16.6533	53.9898	0	79.8905	128.496	20.289	39.3802	17.7643	6.53693	0	2.61735	53.0828
ENSG00000198393.8	ZNF26	0	0	0	30.0743	0	0	9.03134	0	0	0	17.5472	0	0	0	0	0	0	0	0	0	0	0	0	0	0	0	0	87.876	0	122.122	0	0	0	0	44.2096	0	16.6533	0	0	0	3.89381	0	0	0	0	26.1747	7.85205	0
ENSG00000197134.13	ZNF257	3.6825	2.15136	1.36684	0	4.78345	0	9.03134	9.91645	0	6.72328	35.0945	0	13.7005	0	0	0	0	0	77.5908	0	0	51.406	0	53.4174	0	0	9.97143	0	0	0	0	0	0	0	0	14.6776	16.6533	0	0	14.9795	31.1505	12.1734	0	11.8428	0	26.1747	26.1735	115.013
ENSG00000152454.4	ZNF256	88.3799	159.201	86.1107	145.359	52.618	0	139.986	138.83	0	107.572	70.189	0	27.401	14.4303	97.3047	0	439.464	0	0	0	13.2296	0	60.8569	0	12.0839	0	94.7286	0	0	0	0	43.5369	0	0	795.774	132.098	49.96	269.949	76.86	104.856	27.2567	20.289	22.9718	150.996	6.53693	0	13.0867	8.84713
ENSG00000213096.11	ZNF254	0	0	0	0	0	0	0	0	0	0	0	0	0	0	0	0	0	0	0	0	0	0	0	0	0	0	0	0	0	0	0	0	0	0	265.258	146.776	166.533	242.954	25.62	94.87	136.283	129.85	75.4786	20.725	29.4162	36.6446	15.7041	22.1178
ENSG00000256771.4	ZNF253	0	2.15136	1.36684	15.0371	0	0	0	0	0	0	0	0	0	0	0	0	0	0	0	0	26.4592	0	26.0815	0	0	0	0	0	0	0	0	0	0	0	0	0	0	80.9848	0	0	0	0	16.4084	0	13.0739	31.4097	10.4694	4.42357
ENSG00000198169.9	ZNF251	47.8724	103.265	24.6031	75.1857	100.453	0	58.7037	29.7494	197.949	47.0629	87.7362	84.6496	82.203	50.5061	13.9007	147.763	0	254.431	164.88	0	13.2296	64.2574	121.714	0	108.755	57.2607	139.6	29.292	0	137.388	0	97.9581	17.0911	0	22.1048	0	0	0	0	0	0	0	75.4786	20.725	3.26847	0	5.2347	0
ENSG00000196150.14	ZNF250	7.36499	2.15136	8.20102	0	23.9173	0	4.51567	4.95823	0	0	0	0	0	0	0	0	0	0	38.7954	0	0	0	0	0	0	0	0	0	0	0	0	0	0	0	0	29.3552	0	0	0	0	0	4.0578	0	20.725	0	0	5.2347	0
ENSG00000175395.16	ZNF25	0	4.30272	1.36684	5.01238	0	0	0	0	0	100.849	0	16.9299	0	21.6455	13.9007	0	0	84.8104	0	20.971	39.6888	0	17.3877	0	0	0	9.97143	0	0	0	0	21.7685	0	0	0	0	0	0	0	0	0	0	0	0	0	0	2.61735	0
ENSG00000198105.15	ZNF248	0	2.15136	0	0	4.78345	0	13.547	4.95823	0	26.8931	35.0945	0	0	0	0	0	0	0	87.2897	0	0	0	0	0	0	0	0	58.584	15.1071	0	0	10.8842	0	0	0	0	0	0	0	0	0	0	0	0	0	0	0	0
ENSG00000172466.16	ZNF24	0	32.2704	50.573	10.0248	47.8345	0	31.6097	4.95823	0	0	0	0	0	0	0	0	219.732	0	0	0	0	51.406	0	0	60.4193	114.521	19.9429	0	0	0	0	0	0	0	88.4193	0	16.6533	0	0	19.9726	229.735	101.445	39.3802	165.8	58.8324	41.8796	18.3214	26.5414
ENSG00000196793.14	ZNF239	25.7775	27.9677	10.9347	0	4.78345	0	85.7978	24.7911	0	0	0	0	0	0	0	0	0	0	0	0	39.6888	0	0	0	0	0	54.8429	58.584	0	0	0	21.7685	34.1822	0	0	58.7104	0	0	0	0	0	24.3468	0	0	0	0	0	0
ENSG00000130856.17	ZNF236	0	0	27.3367	0	0	0	0	0	53.986	0	0	67.7197	0	21.6455	0	0	0	0	0	20.971	13.2296	51.406	43.4692	0	0	0	9.97143	0	0	0	0	43.5369	0	0	0	88.0656	33.3067	0	0	0	0	0	0	26.6464	0	0	2.61735	8.84713
ENSG00000159917.17	ZNF235	40.5074	19.3623	79.2766	55.1362	47.8345	0	40.641	54.5405	0	53.7862	35.0945	0	0	0	0	11.821	0	0	67.892	41.9419	0	0	121.714	13.3543	0	143.152	34.9	0	0	0	0	0	0	0	0	0	0	0	0	0	0	0	0	0	0	10.4699	0	4.42357
ENSG00000263002.8	ZNF234	0	4.30272	1.36684	0	0	0	0	4.95823	0	0	0	0	0	0	0	0	0	0	29.0966	20.971	0	0	0	0	24.1677	0	0	0	0	0	0	0	0	0	0	0	0	0	0	0	0	0	0	0	0	0	0	0
ENSG00000167840.13	ZNF232	92.0624	109.719	117.548	70.1733	23.9173	0	94.8291	79.3316	0	0	0	0	0	0	13.9007	0	0	0	38.7954	41.9419	52.9185	0	0	13.3543	0	57.2607	59.8286	0	0	45.7959	0	0	0	0	0	0	0	53.9898	0	174.761	198.584	64.9248	49.2252	106.586	68.6378	5.23494	2.61735	26.5414
ENSG00000159882.13	ZNF230	0	0	0	0	0	0	0	0	0	0	0	0	0	0	0	0	0	0	0	0	0	0	0	0	0	0	0	0	0	0	0	0	0	0	0	0	49.96	0	0	0	0	0	0	0	0	0	0	0
ENSG00000167377.18	ZNF23	0	0	0	0	0	0	0	0	0	0	0	0	0	0	0	0	0	0	0	0	0	0	0	0	0	0	0	0	0	0	0	0	0	0	0	0	0	0	0	0	0	0	0	0	0	0	0	0
ENSG00000278318.5	ZNF229	44.1899	30.1191	43.7388	140.347	52.618	252.845	45.1567	114.039	53.986	0	0	0	0	0	0	65.0157	0	0	164.88	83.8838	79.3777	308.436	156.489	53.4174	132.922	372.194	159.543	205.044	75.5355	0	191.47	10.8842	0	768.049	0	0	0	80.9848	0	0	11.6814	20.289	13.1267	0	0	0	2.61735	8.84713
ENSG00000131115.16	ZNF227	136.252	208.682	222.794	165.409	229.606	0	135.47	99.1645	53.986	221.868	140.378	0	0	137.088	0	47.2841	0	254.431	58.1931	83.8838	132.296	115.663	347.754	93.4804	84.587	114.521	124.643	117.168	135.964	30.5306	119.669	326.527	68.3644	0	198.943	0	0	0	0	0	85.6638	52.7514	6.56336	0	26.1477	10.4699	0	22.1178
ENSG00000167380.16	ZNF226	11.0475	55.9354	51.9398	0	19.1338	0	36.1254	24.7911	0	13.4466	0	0	0	0	0	0	0	0	9.69885	0	0	12.8515	17.3877	0	36.2516	0	0	58.584	0	0	0	0	0	0	0	58.7104	99.9201	53.9898	0	84.8837	0	0	39.3802	2.96071	0	0	0	0
ENSG00000256294.8	ZNF225	25.7775	19.3623	12.3015	0	4.78345	0	36.1254	19.8329	0	0	0	0	0	0	0	0	0	0	0	167.768	66.1481	12.8515	34.7754	0	0	57.2607	34.9	0	0	0	0	65.3054	0	0	0	0	0	26.9949	0	0	0	0	0	0	3.26847	10.4699	0	26.5414
ENSG00000267680.5	ZNF224	14.73	45.1786	39.6383	15.0371	86.1022	0	36.1254	9.91645	35.9906	0	0	0	0	43.291	0	0	0	0	0	0	0	38.5545	0	0	48.3354	0	0	29.292	0	0	0	10.8842	0	0	0	44.0328	16.6533	26.9949	76.86	0	0	60.867	36.0985	47.3713	9.8054	20.9398	2.61735	0
ENSG00000178386.13	ZNF223	0	0	0	0	0	0	0	0	0	0	0	0	0	0	0	0	0	0	9.69885	0	0	0	43.4692	0	12.0839	0	0	0	0	0	0	0	0	0	0	0	0	0	0	0	0	0	0	0	0	0	0	0
ENSG00000159885.14	ZNF222	217.267	296.888	281.568	250.619	320.491	0	194.174	104.123	35.9906	33.6164	0	0	27.401	21.6455	0	11.821	0	0	261.869	209.71	224.903	205.624	43.4692	160.252	229.593	85.891	194.443	117.168	30.2142	320.572	95.735	228.569	0	0	0	0	0	26.9949	0	0	0	0	0	35.5285	3.26847	15.7048	0	4.42357
ENSG00000159905.15	ZNF221	0	0	0	5.01238	0	0	0	0	0	0	0	0	0	0	0	0	0	0	0	0	0	0	0	0	0	0	0	0	0	0	0	0	0	0	0	0	0	0	51.24	0	15.5752	0	3.28168	0	0	0	0	0
ENSG00000165512.5	ZNF22	84.6974	23.665	53.3067	15.0371	23.9173	252.845	99.3448	29.7494	71.9813	80.6793	0	0	0	43.291	13.9007	5.91051	0	0	77.5908	0	13.2296	64.2574	130.408	53.4174	12.0839	0	54.8429	117.168	0	76.3266	23.9338	0	0	0	88.4193	88.0656	33.3067	26.9949	76.86	54.9248	81.77	24.3468	26.2534	79.9391	13.0739	20.9398	23.5561	35.3885
ENSG00000165804.16	ZNF219	0	0	0	0	9.56691	0	0	0	0	0	0	0	0	0	0	35.4631	0	0	0	0	0	0	0	13.3543	0	0	0	0	0	0	0	0	17.0911	0	0	0	0	0	0	0	0	0	0	0	0	36.6446	28.7908	8.84713
ENSG00000171940.13	ZNF217	29.46	75.2976	38.2714	15.0371	90.8856	0	99.3448	14.8747	53.986	0	0	101.58	0	7.21516	0	5.91051	0	0	96.9885	41.9419	13.2296	12.8515	8.69384	93.4804	84.587	85.891	29.9143	29.292	0	45.7959	95.735	217.685	0	0	176.839	44.0328	149.88	0	640.5	249.658	272.567	340.855	236.281	59.2142	58.8324	31.4097	18.3214	194.637
ENSG00000149054.16	ZNF215	268.822	327.007	289.769	100.248	344.409	0	284.487	163.621	71.9813	208.422	70.189	0	54.802	202.025	69.5033	59.1051	219.732	254.431	320.062	629.129	502.725	565.465	278.203	280.441	350.432	143.152	184.471	322.212	0	61.0612	239.338	21.7685	68.3644	0	0	0	16.6533	0	0	0	0	0	0	20.725	0	5.23494	2.61735	0
ENSG00000149050.10	ZNF214	47.8724	23.665	53.3067	10.0248	66.9683	0	103.86	19.8329	0	73.956	0	0	0	0	0	0	0	0	29.0966	41.9419	105.837	12.8515	113.02	26.7087	24.1677	57.2607	19.9429	0	75.5355	45.7959	454.741	293.874	119.638	0	88.4193	0	0	0	0	0	0	0	0	0	6.53693	0	0	0
ENSG00000085644.14	ZNF213	0	0	0	15.0371	0	0	0	0	0	0	0	0	0	0	0	0	0	0	0	0	0	64.2574	0	0	48.3354	0	24.9286	0	0	0	0	0	0	384.025	0	0	0	0	0	64.9111	0	0	0	0	0	0	0	0
ENSG00000170260.9	ZNF212	81.0149	27.9677	38.2714	35.0867	52.618	0	0	9.91645	0	0	70.189	0	0	7.21516	0	0	0	0	67.892	62.9129	39.6888	0	0	80.1261	0	85.891	29.9143	0	0	15.2653	0	0	0	0	154.734	293.552	16.6533	80.9848	0	0	27.2567	77.0982	0	0	6.53693	36.6446	7.85205	22.1178
ENSG00000121417.14	ZNF211	40.5074	55.9354	84.7439	55.1362	14.3504	0	67.7351	24.7911	0	26.8931	0	33.8599	13.7005	180.379	0	17.7315	0	339.242	19.3977	0	52.9185	51.406	43.4692	66.7717	12.0839	0	64.8143	29.292	0	0	215.404	0	0	384.025	0	0	0	188.964	0	119.836	54.5133	0	65.6336	0	0	0	20.9388	8.84713
ENSG00000160321.15	ZNF208	0	0	0	10.0248	0	0	0	0	0	0	0	0	0	0	0	0	0	0	0	0	0	0	0	0	0	0	0	0	0	0	0	0	68.3644	0	44.2096	29.3552	0	26.9949	0	19.9726	0	12.1734	0	0	19.6108	26.1747	5.2347	22.1178
ENSG00000010244.19	ZNF207	77.3324	92.5085	203.659	120.297	114.803	0	130.954	89.2481	449.883	309.271	280.756	101.58	232.909	165.949	0	65.0157	0	84.8104	126.085	62.9129	13.2296	77.1089	8.69384	80.1261	181.258	314.934	84.7572	58.584	302.142	335.837	263.271	32.6527	205.093	0	88.4193	190.809	299.76	80.9848	179.34	294.596	194.69	202.89	580.857	257.582	179.766	235.572	180.597	225.602
ENSG00000122386.11	ZNF205	3.6825	0	0	0	0	0	0	0	0	0	0	0	0	0	0	0	0	0	0	0	0	0	0	0	0	0	29.9143	0	0	0	0	0	0	0	0	0	0	0	0	0	0	4.0578	0	0	0	5.23494	0	0
ENSG00000166261.11	ZNF202	51.5549	101.114	57.4072	40.099	47.8345	0	67.7351	59.4987	53.986	0	35.0945	16.9299	13.7005	93.7971	27.8013	0	0	84.8104	0	188.739	92.6073	64.2574	78.2445	133.543	12.0839	0	64.8143	0	45.3213	167.918	0	0	0	0	88.4193	102.743	0	80.9848	0	9.98632	116.814	60.867	29.5351	14.8035	32.6847	0	10.4694	8.84713
ENSG00000010539.12	ZNF200	128.887	88.2058	144.885	105.26	234.389	0	176.111	143.789	17.9953	47.0629	70.189	33.8599	0	21.6455	0	47.2841	0	84.8104	223.074	167.768	238.133	269.881	156.489	253.733	398.767	143.152	69.8	117.168	543.856	91.5919	95.735	0	376.004	0	0	146.776	99.9201	80.9848	76.86	99.8632	15.5752	166.37	13.1267	88.8213	0	31.4097	41.8776	22.1178
ENSG00000275111.5	ZNF2	69.9674	53.784	58.774	30.0743	71.7518	0	54.1881	34.7076	0	40.3397	17.5472	0	27.401	0	0	0	0	0	87.2897	0	92.6073	0	86.9384	40.063	96.6709	0	4.98572	0	0	0	0	0	0	0	22.1048	0	0	215.959	0	0	0	68.9826	0	0	0	0	0	0
ENSG00000186448.15	ZNF197	14.73	17.2109	0	0	81.3187	0	13.547	0	0	6.72328	0	0	0	0	0	0	0	0	38.7954	0	0	0	0	0	0	0	0	0	0	320.572	0	0	0	0	0	0	0	0	0	0	0	0	0	0	0	0	0	0
ENSG00000005801.18	ZNF195	18.4125	12.9082	21.8694	15.0371	0	0	31.6097	29.7494	0	0	0	0	0	0	0	0	0	0	48.4943	0	0	0	52.163	0	12.0839	0	0	29.292	0	0	0	0	0	0	0	29.3552	116.573	0	0	0	3.89381	0	29.5351	2.96071	26.1477	62.8193	31.4082	0
ENSG00000157429.16	ZNF19	29.46	94.6599	41.0051	15.0371	62.1849	0	67.7351	49.5823	0	0	17.5472	0	0	0	0	0	0	0	164.88	20.971	39.6888	205.624	52.163	186.961	36.2516	85.891	39.8857	58.584	120.857	0	0	141.495	0	0	0	0	0	0	0	0	0	0	0	0	3.26847	0	0	0
ENSG00000136870.10	ZNF189	14.73	2.15136	15.0352	5.01238	19.1338	0	58.7037	24.7911	0	6.72328	87.7362	0	13.7005	115.443	0	0	0	0	0	0	0	25.703	17.3877	0	60.4193	85.891	34.9	0	0	0	0	108.842	0	0	221.048	0	0	0	0	0	23.3628	0	0	0	0	0	0	0
ENSG00000147394.18	ZNF185	0	6.45408	4.10051	35.0867	19.1338	0	13.547	4.95823	0	0	0	0	54.802	0	0	5.91051	0	0	0	0	0	0	0	40.063	0	0	29.9143	0	0	0	0	0	0	0	0	0	0	0	0	0	0	0	0	0	0	0	2.61735	0
ENSG00000096654.15	ZNF184	11.0475	10.7568	10.9347	30.0743	0	0	31.6097	24.7911	0	0	35.0945	16.9299	0	0	0	41.3736	0	0	19.3977	0	0	64.2574	26.0815	0	24.1677	0	0	0	0	0	0	0	0	0	0	44.0328	33.3067	0	0	4.99316	0	0	45.9435	0	19.6108	0	5.2347	0
ENSG00000147118.12	ZNF182	29.46	86.0544	62.8745	15.0371	38.2676	0	40.641	24.7911	0	13.4466	35.0945	0	95.9035	0	0	23.6421	0	0	77.5908	41.9419	0	0	26.0815	0	84.587	0	14.9571	0	151.071	0	0	21.7685	0	0	22.1048	14.6776	0	0	0	0	0	0	0	0	0	10.4699	2.61735	30.965
ENSG00000197841.15	ZNF181	44.1899	27.9677	24.6031	15.0371	47.8345	0	9.03134	14.8747	0	0	0	0	0	122.658	0	5.91051	0	0	116.386	0	0	0	8.69384	0	157.09	28.6303	64.8143	117.168	0	0	0	0	0	0	0	0	0	0	0	0	0	0	0	0	0	0	0	0
ENSG00000167384.10	ZNF180	25.7775	60.2381	30.0704	25.0619	76.5352	0	13.547	19.8329	0	0	0	0	0	0	0	0	0	0	0	0	0	0	8.69384	0	60.4193	0	0	0	317.249	0	0	0	0	0	22.1048	0	0	0	0	0	66.1947	60.867	9.84504	23.6857	0	5.23494	0	13.2707
ENSG00000154957.14	ZNF18	0	0	0	0	0	0	0	0	0	0	0	0	0	0	0	0	0	0	0	20.971	0	0	60.8569	0	72.5032	0	0	0	0	0	0	0	0	0	0	0	0	0	0	0	0	0	0	0	0	0	2.61735	0
ENSG00000105497.8	ZNF175	0	0	0	0	0	0	0	0	0	0	0	0	0	0	0	0	0	0	0	0	0	0	0	0	0	0	0	0	0	0	0	0	0	0	22.1048	0	83.2667	26.9949	0	0	3.89381	32.4624	0	59.2142	0	0	0	8.84713
ENSG00000103343.13	ZNF174	11.0475	12.9082	2.73367	10.0248	9.56691	0	13.547	9.91645	0	0	0	0	0	36.0758	13.9007	35.4631	219.732	0	0	0	0	12.8515	8.69384	0	0	0	19.9429	0	0	0	0	0	17.0911	0	22.1048	0	0	134.975	0	44.9384	27.2567	36.5202	26.2534	0	3.26847	0	15.7041	0
ENSG00000186272.13	ZNF17	3.6825	17.2109	45.1056	0	0	0	13.547	14.8747	0	0	0	0	0	7.21516	13.9007	0	0	84.8104	0	0	79.3777	12.8515	0	80.1261	60.4193	0	24.9286	87.876	0	0	0	0	34.1822	0	0	0	0	0	0	0	7.78762	0	0	0	6.53693	0	2.61735	4.42357
ENSG00000175787.17	ZNF169	0	0	0	0	0	0	0	0	0	53.7862	0	0	0	0	0	5.91051	0	0	0	0	0	0	0	0	0	0	0	0	0	0	0	0	0	0	0	0	0	0	0	4.99316	15.5752	0	3.28168	0	0	0	0	0
ENSG00000197279.4	ZNF165	0	0	1.36684	15.0371	38.2676	0	13.547	0	0	0	0	0	0	0	0	0	0	0	0	20.971	0	0	0	0	0	0	0	0	0	0	0	0	0	0	0	0	0	0	0	0	0	0	0	0	58.8324	10.4699	13.0867	8.84713
ENSG00000170949.17	ZNF160	99.4274	86.0544	99.7791	180.446	90.8856	0	31.6097	69.4152	197.949	181.528	35.0945	338.599	109.604	187.594	208.51	100.479	0	339.242	135.784	125.826	79.3777	89.9604	52.163	173.606	169.174	85.891	114.671	0	30.2142	15.2653	0	152.379	0	0	0	0	0	0	51.24	34.9521	3.89381	32.4624	3.28168	0	35.9531	0	5.2347	4.42357
ENSG00000170631.15	ZNF16	132.57	191.471	148.985	105.26	325.275	0	225.784	89.2481	0	0	17.5472	16.9299	0	0	0	0	0	0	38.7954	419.419	198.444	102.812	26.0815	53.4174	48.3354	28.6303	29.9143	146.46	287.035	0	215.404	43.5369	68.3644	0	22.1048	14.6776	33.3067	0	102.48	0	0	28.4046	0	2.96071	0	20.9398	2.61735	30.965
ENSG00000147117.8	ZNF157	0	0	0	0	0	0	0	0	0	0	0	0	0	0	0	0	0	0	0	0	0	0	0	0	0	0	0	0	0	0	0	0	0	0	66.3145	0	66.6134	0	25.62	0	0	0	52.5069	71.057	0	0	0	0
ENSG00000204920.11	ZNF155	651.802	1043.41	1168.65	701.733	1358.5	505.689	1097.31	585.071	395.897	282.378	0	186.229	95.9035	216.455	0	159.584	219.732	254.431	1910.67	1950.3	1786	1285.15	851.996	868.032	1208.39	1202.47	907.4	1288.85	1027.28	503.755	215.404	761.896	17.0911	768.049	88.4193	58.7104	116.573	26.9949	25.62	0	0	0	0	0	0	0	5.2347	8.84713
ENSG00000163848.20	ZNF148	55.2374	21.5136	82.0102	50.1238	105.236	0	36.1254	44.624	53.986	67.2328	87.7362	0	54.802	21.6455	27.8013	53.1946	0	0	29.0966	167.768	158.755	179.921	34.7754	80.1261	36.2516	28.6303	49.8572	29.292	45.3213	0	0	21.7685	0	0	66.3145	29.3552	0	0	76.86	0	7.78762	0	36.0985	14.8035	6.53693	5.23494	26.1735	4.42357
ENSG00000167635.12	ZNF146	81.0149	88.2058	54.6735	50.1238	76.5352	0	45.1567	54.5405	0	60.5095	70.189	0	0	115.443	0	11.821	0	0	87.2897	356.506	39.6888	115.663	182.571	66.7717	0	0	54.8429	29.292	60.4284	122.122	0	446.254	34.1822	0	0	44.0328	0	53.9898	102.48	39.9453	50.6195	8.1156	72.197	76.9784	137.276	99.4639	52.347	194.637
ENSG00000166478.10	ZNF143	139.935	148.444	195.458	85.2105	138.72	0	130.954	109.081	0	87.4026	17.5472	16.9299	0	50.5061	13.9007	165.494	0	0	164.88	167.768	119.067	115.663	69.5507	133.543	120.839	28.6303	144.586	205.044	45.3213	0	0	65.3054	0	0	0	58.7104	33.3067	80.9848	0	0	38.9381	0	3.28168	0	39.2216	0	68.0511	35.3885
ENSG00000115568.16	ZNF142	132.57	79.6004	61.5077	110.272	124.37	252.845	45.1567	79.3316	0	0	0	0	13.7005	0	0	0	0	0	38.7954	482.332	66.1481	38.5545	113.02	173.606	108.755	458.085	79.7715	146.46	120.857	0	47.8675	631.286	51.2733	0	0	29.3552	0	53.9898	0	4.99316	27.2567	12.1734	29.5351	23.6857	35.9531	20.9398	20.9388	22.1178
ENSG00000131127.14	ZNF141	7.36499	12.9082	27.3367	5.01238	9.56691	0	9.03134	0	0	0	0	0	0	0	0	0	0	0	0	0	39.6888	0	8.69384	0	12.0839	0	9.97143	0	15.1071	0	95.735	0	0	0	88.4193	0	16.6533	26.9949	0	34.9521	35.0443	16.2312	3.28168	0	16.3423	15.7048	7.85205	0
ENSG00000196387.9	ZNF140	18.4125	62.3895	42.372	0	0	0	49.6724	34.7076	179.953	0	35.0945	16.9299	13.7005	21.6455	13.9007	65.0157	0	0	0	167.768	0	38.5545	0	0	24.1677	0	0	29.292	120.857	0	0	0	0	0	22.1048	190.809	33.3067	0	51.24	69.9042	0	0	3.28168	2.96071	9.8054	0	0	0
ENSG00000105708.9	ZNF14	73.6499	62.3895	51.9398	60.1486	57.4014	0	58.7037	14.8747	0	0	0	0	95.9035	21.6455	0	23.6421	219.732	0	48.4943	20.971	171.985	141.366	113.02	66.7717	0	85.891	119.657	58.584	0	15.2653	0	21.7685	0	768.049	0	0	33.3067	0	0	0	0	0	0	0	0	0	20.9388	0
ENSG00000197008.10	ZNF138	14.73	6.45408	6.83419	0	100.453	0	49.6724	4.95823	0	0	0	203.159	0	0	0	0	0	0	0	0	66.1481	0	34.7754	40.063	84.587	0	4.98572	29.292	0	0	0	0	0	0	22.1048	0	116.573	53.9898	0	104.856	0	28.4046	3.28168	14.8035	3.26847	0	2.61735	8.84713
ENSG00000196646.12	ZNF136	88.3799	208.682	226.895	160.396	124.37	0	153.533	188.413	125.967	53.7862	87.7362	50.7898	0	310.252	27.8013	11.821	0	339.242	397.653	251.651	264.592	179.921	269.509	106.835	96.6709	143.152	169.514	205.044	226.607	0	0	0	0	0	331.572	58.7104	49.96	0	51.24	0	0	73.0404	22.9718	56.2535	26.1477	5.23494	7.85205	13.2707
ENSG00000176293.20	ZNF135	11.0475	17.2109	46.4725	5.01238	38.2676	0	18.0627	4.95823	0	0	0	0	0	0	0	0	0	0	9.69885	0	0	0	60.8569	0	0	0	29.9143	0	0	15.2653	0	0	0	0	0	0	0	0	0	0	0	0	0	0	0	0	0	22.1178
ENSG00000213762.12	ZNF134	147.3	240.952	147.618	145.359	86.1022	0	85.7978	94.2063	0	121.019	105.283	50.7898	219.208	7.21516	55.6027	147.763	219.732	169.621	48.4943	293.593	145.526	179.921	173.877	213.67	157.09	200.412	184.471	117.168	120.857	30.5306	119.669	10.8842	0	384.025	44.2096	117.421	0	161.97	307.44	19.9726	350.443	20.289	223.154	136.193	49.027	26.1747	41.8776	128.283
ENSG00000125846.15	ZNF133	47.8724	21.5136	64.2414	15.0371	14.3504	0	49.6724	0	0	0	0	0	0	0	0	0	0	0	0	41.9419	13.2296	0	0	40.063	0	0	0	0	0	0	0	0	17.0911	0	0	0	0	0	0	14.9795	0	0	19.6901	0	0	0	7.85205	0
ENSG00000131849.12	ZNF132	14.73	38.7245	13.6684	25.0619	19.1338	0	13.547	9.91645	0	0	0	0	0	0	0	0	0	0	9.69885	0	13.2296	64.2574	0	133.543	48.3354	28.6303	39.8857	0	0	0	0	0	0	0	0	0	66.6134	0	0	0	0	0	0	56.2535	0	0	0	0
ENSG00000172262.11	ZNF131	18.4125	32.2704	75.176	30.0743	33.4842	0	0	109.081	143.963	73.956	70.189	118.509	0	64.9365	111.205	53.1946	0	84.8104	87.2897	0	132.296	25.703	17.3877	26.7087	48.3354	0	124.643	0	0	0	0	0	0	0	0	205.486	116.573	0	409.92	159.781	116.814	16.2312	45.9435	76.9784	22.8793	20.9398	28.7908	26.5414
ENSG00000196418.12	ZNF124	7.36499	8.60544	20.5026	0	4.78345	0	0	4.95823	35.9906	0	0	0	0	72.1516	27.8013	0	0	0	0	0	13.2296	0	26.0815	0	0	0	19.9429	0	0	0	0	0	0	0	0	88.0656	83.2667	0	51.24	0	15.5752	4.0578	0	23.6857	9.8054	5.23494	5.2347	0
ENSG00000197961.12	ZNF121	3.6825	45.1786	32.8041	35.0867	9.56691	0	9.03134	59.4987	53.986	20.1698	210.567	0	13.7005	57.7213	27.8013	29.5526	0	0	9.69885	20.971	0	25.703	60.8569	13.3543	0	0	29.9143	0	105.75	0	0	0	68.3644	0	0	0	116.573	0	25.62	44.9384	0	109.561	3.28168	82.8998	42.49	73.2892	18.3214	88.4713
ENSG00000164631.19	ZNF12	14.73	0	1.36684	5.01238	0	0	0	0	0	0	0	0	0	0	0	0	0	0	0	0	0	0	0	0	0	0	0	0	0	0	47.8675	0	0	0	0	0	0	0	256.2	0	0	20.289	19.6901	17.7643	45.7585	20.9398	0	8.84713
ENSG00000152926.15	ZNF117	0	0	0	0	0	0	0	0	0	0	0	0	0	0	0	5.91051	0	0	0	0	0	0	0	0	0	0	0	0	0	15.2653	0	0	0	0	0	0	0	0	0	0	0	0	0	0	3.26847	0	0	0
ENSG00000178150.10	ZNF114	3.6825	0	0	0	0	0	0	0	0	0	0	0	0	0	0	0	0	0	0	20.971	0	0	8.69384	0	0	0	0	0	0	0	0	0	0	0	0	29.3552	0	0	0	144.802	73.9824	20.289	0	0	52.2954	47.1145	70.6684	26.5414
ENSG00000062370.17	ZNF112	0	0	2.73367	0	0	0	0	4.95823	0	0	0	0	0	0	0	0	0	0	9.69885	0	0	0	0	0	0	0	0	0	0	0	0	0	0	0	0	0	0	53.9898	0	0	15.5752	0	0	0	0	0	0	0
ENSG00000196247.11	ZNF107	7.36499	30.1191	36.9046	10.0248	38.2676	0	18.0627	9.91645	143.963	0	0	16.9299	0	0	0	11.821	0	169.621	48.4943	83.8838	0	38.5545	0	0	0	0	59.8286	29.292	0	0	0	0	0	0	0	14.6776	0	0	0	0	31.1505	0	6.56336	0	16.3423	0	5.2347	13.2707
ENSG00000103994.18	ZNF106	0	10.7568	20.5026	15.0371	9.56691	0	49.6724	4.95823	0	0	0	0	0	14.4303	0	0	0	0	19.3977	0	26.4592	12.8515	52.163	40.063	36.2516	28.6303	0	0	0	0	143.603	195.916	170.911	0	44.2096	176.131	49.96	0	0	69.9042	109.027	198.832	203.464	515.163	62.1008	36.6446	28.7908	84.0477
ENSG00000181896.12	ZNF101	55.2374	12.9082	35.5378	15.0371	4.78345	0	13.547	19.8329	0	40.3397	0	0	0	0	0	5.91051	0	0	38.7954	0	0	0	0	0	24.1677	0	0	29.292	0	0	0	174.148	0	0	88.4193	58.7104	0	0	25.62	79.8905	151.859	190.717	78.7603	97.7034	29.4162	15.7048	15.7041	13.2707
ENSG00000197020.11	ZNF100	0	2.15136	1.36684	25.0619	0	0	4.51567	14.8747	0	0	0	0	0	0	0	5.91051	0	0	0	0	0	0	43.4692	0	0	28.6303	0	0	0	0	0	0	0	0	154.734	0	183.187	134.975	51.24	129.822	38.9381	44.6358	19.6901	20.725	3.26847	26.1747	13.0867	110.589
ENSG00000256223.6	ZNF10	84.6974	133.384	97.0454	95.2352	52.618	0	72.2507	34.7076	0	6.72328	70.189	0	0	0	0	0	0	0	96.9885	0	171.985	128.515	26.0815	40.063	84.587	200.412	34.9	29.292	15.1071	0	0	163.264	0	0	0	0	0	0	0	0	0	0	0	23.6857	0	0	0	0
ENSG00000101040.19	ZMYND8	290.917	206.531	132.583	245.607	124.37	505.689	243.846	114.039	0	107.572	210.567	0	0	72.1516	55.6027	29.5526	0	254.431	96.9885	775.925	145.526	141.366	243.427	120.189	96.6709	0	34.9	263.628	392.785	381.633	23.9338	402.717	376.004	0	66.3145	205.486	949.241	161.97	281.82	19.9726	77.8762	12.1734	147.676	11.8428	3.26847	57.5844	5.2347	17.6943
ENSG00000165724.6	ZMYND19	327.742	245.255	296.604	315.78	401.81	0	438.02	183.454	125.967	47.0629	228.114	16.9299	164.406	7.21516	69.5033	11.821	439.464	84.8104	213.375	650.1	185.215	141.366	243.427	200.315	169.174	114.521	119.657	146.46	196.392	320.572	550.476	751.012	205.093	768.049	88.4193	117.421	49.96	0	102.48	324.555	151.859	101.445	26.2534	177.643	81.7116	57.5844	109.929	84.0477
ENSG00000141497.14	ZMYND15	3.6825	0	5.46735	15.0371	38.2676	0	0	19.8329	0	0	0	0	0	0	0	0	0	0	0	83.8838	0	0	0	13.3543	0	0	0	0	0	0	0	0	0	0	0	0	0	0	0	0	0	0	0	0	0	0	0	0
ENSG00000066185.13	ZMYND12	40.5074	38.7245	1.36684	15.0371	14.3504	0	0	19.8329	0	0	0	0	0	0	0	0	0	0	0	41.9419	0	0	0	40.063	0	0	4.98572	0	0	0	0	0	0	0	0	0	0	0	0	0	0	0	0	0	0	0	0	0
ENSG00000015171.20	ZMYND11	33.1425	45.1786	58.774	0	33.4842	0	85.7978	29.7494	0	0	0	0	0	57.7213	0	17.7315	0	0	0	83.8838	105.837	154.218	78.2445	26.7087	84.587	0	159.543	0	0	15.2653	0	0	0	0	0	0	0	0	0	119.836	11.6814	0	45.9435	32.5678	6.53693	0	15.7041	4.42357
ENSG00000004838.14	ZMYND10	3.6825	0	0	0	0	0	0	0	0	0	0	0	0	0	0	0	0	0	0	0	0	0	0	0	0	0	0	0	0	0	0	0	0	0	0	0	0	0	0	0	0	0	0	0	0	10.4699	0	0
ENSG00000163867.17	ZMYM6	7.36499	17.2109	42.372	30.0743	28.7007	0	9.03134	9.91645	0	0	0	0	0	28.8607	0	0	0	0	0	0	0	77.1089	0	13.3543	24.1677	0	0	0	0	0	0	0	0	0	22.1048	0	0	26.9949	0	0	42.8319	0	0	0	0	0	0	0
ENSG00000132950.19	ZMYM5	165.712	101.114	105.246	70.1733	86.1022	0	216.752	118.997	35.9906	60.5095	17.5472	0	41.1015	57.7213	0	59.1051	0	169.621	58.1931	62.9129	92.6073	89.9604	8.69384	40.063	120.839	28.6303	84.7572	29.292	30.2142	0	71.8013	0	0	0	0	102.743	0	107.98	25.62	49.9316	3.89381	0	3.28168	124.35	9.8054	0	20.9388	0
ENSG00000146463.12	ZMYM4	25.7775	36.5731	47.8393	45.1114	62.1849	252.845	40.641	34.7076	0	0	35.0945	0	0	0	0	29.5526	0	84.8104	67.892	41.9419	0	102.812	52.163	93.4804	24.1677	57.2607	29.9143	0	0	61.0612	0	65.3054	529.824	0	198.943	0	0	0	0	59.9179	101.239	0	36.0985	0	19.6108	94.229	83.7552	8.84713
ENSG00000147130.14	ZMYM3	162.03	27.9677	41.0051	145.359	114.803	252.845	40.641	114.039	341.911	53.7862	175.472	406.318	164.406	360.758	278.013	100.479	439.464	424.052	77.5908	41.9419	92.6073	154.218	173.877	53.4174	72.5032	28.6303	59.8286	146.46	135.964	76.3266	0	108.842	0	0	0	0	0	0	0	0	0	4.0578	19.6901	0	0	26.1747	41.8776	0
ENSG00000121741.16	ZMYM2	224.632	311.947	329.408	130.322	325.275	0	261.909	223.12	467.878	457.183	193.02	135.439	493.218	656.58	264.113	520.125	659.196	593.673	329.761	293.593	449.807	205.624	121.714	227.024	277.929	257.673	214.386	29.292	392.785	213.714	23.9338	761.896	273.458	0	22.1048	117.421	66.6134	377.929	0	14.9795	81.77	113.618	127.986	68.0963	32.6847	5.23494	47.1123	66.3535
ENSG00000197056.11	ZMYM1	0	4.30272	1.36684	0	0	0	0	0	0	0	0	0	0	0	0	0	0	0	0	83.8838	0	0	0	0	0	0	0	0	0	0	0	0	0	0	0	132.098	0	0	0	0	46.7257	4.0578	3.28168	0	6.53693	15.7048	2.61735	22.1178
ENSG00000084073.10	ZMPSTE24	99.4274	17.2109	46.4725	85.2105	14.3504	0	9.03134	29.7494	0	33.6164	0	84.6496	41.1015	0	27.8013	100.479	0	0	164.88	62.9129	79.3777	12.8515	17.3877	106.835	12.0839	85.891	119.657	0	60.4284	15.2653	0	195.916	239.275	0	44.2096	322.907	16.6533	0	51.24	79.8905	35.0443	60.867	55.7886	14.8035	88.2486	266.982	107.311	141.554
ENSG00000122515.15	ZMIZ2	7.36499	8.60544	15.0352	30.0743	19.1338	0	45.1567	29.7494	35.9906	13.4466	0	0	0	0	0	0	0	0	96.9885	62.9129	13.2296	64.2574	17.3877	40.063	96.6709	0	34.9	29.292	0	0	0	21.7685	34.1822	384.025	0	44.0328	49.96	0	0	0	0	0	0	0	65.3693	62.8193	47.1123	0
ENSG00000108175.17	ZMIZ1	0	0	0	0	0	0	0	0	0	0	0	0	0	0	0	0	0	0	0	0	0	0	0	0	0	28.6303	0	0	0	0	0	0	0	0	0	0	0	0	0	74.8974	58.4071	81.156	19.6901	0	94.7855	52.3494	88.9899	8.84713
ENSG00000100319.13	ZMAT5	121.522	114.022	116.181	95.2352	167.421	0	103.86	99.1645	0	0	0	0	0	0	0	23.6421	0	0	96.9885	0	0	12.8515	113.02	80.1261	0	0	19.9429	0	75.5355	0	47.8675	0	0	0	530.516	381.618	183.187	377.929	947.94	114.843	327.08	515.341	173.929	180.603	35.9531	167.518	104.694	75.2006
ENSG00000172667.11	ZMAT3	11.0475	2.15136	8.20102	0	23.9173	0	0	4.95823	0	6.72328	0	0	27.401	0	0	0	0	84.8104	19.3977	0	0	0	0	0	24.1677	0	4.98572	0	0	0	0	0	0	0	66.3145	0	16.6533	0	76.86	0	23.3628	4.0578	9.84504	0	3.26847	26.1747	23.5561	8.84713
ENSG00000146007.11	ZMAT2	62.6024	38.7245	124.382	55.1362	162.637	0	99.3448	104.123	0	0	17.5472	0	0	0	55.6027	29.5526	0	0	9.69885	41.9419	39.6888	51.406	147.795	133.543	24.1677	28.6303	4.98572	29.292	120.857	198.449	0	0	188.002	0	176.839	161.454	233.147	134.975	307.44	299.59	97.3452	284.046	187.056	68.0963	68.6378	52.3494	81.1378	66.3535
ENSG00000166432.15	ZMAT1	0	0	0	0	0	0	0	0	0	0	0	84.6496	0	0	0	0	0	0	0	0	0	0	0	0	0	0	0	0	0	0	0	0	0	0	0	0	0	0	0	0	0	0	0	0	0	0	7.85205	0
ENSG00000198315.11	ZKSCAN8	0	0	0	0	0	0	0	0	0	0	0	0	0	0	0	0	0	0	145.483	0	0	0	17.3877	0	0	0	14.9571	0	0	0	0	32.6527	222.184	0	0	0	66.6134	26.9949	0	0	3.89381	0	0	0	22.8793	0	2.61735	0
ENSG00000196345.13	ZKSCAN7	0	12.9082	24.6031	5.01238	28.7007	0	0	4.95823	0	40.3397	0	0	0	0	0	5.91051	0	0	77.5908	0	79.3777	0	34.7754	0	0	28.6303	4.98572	0	0	76.3266	0	0	0	0	0	0	0	0	0	0	0	0	0	0	3.26847	0	0	0
ENSG00000196652.12	ZKSCAN5	22.095	40.8759	68.3419	85.2105	57.4014	0	18.0627	64.457	0	0	0	0	0	7.21516	0	0	0	0	9.69885	20.971	132.296	12.8515	43.4692	66.7717	24.1677	200.412	44.8714	0	0	15.2653	335.073	0	0	0	0	0	116.573	134.975	76.86	0	31.1505	0	85.3237	35.5285	0	26.1747	15.7041	0
ENSG00000187626.9	ZKSCAN4	51.5549	17.2109	45.1056	10.0248	110.019	0	63.2194	19.8329	0	13.4466	17.5472	0	0	0	0	0	0	84.8104	164.88	0	13.2296	128.515	52.163	80.1261	60.4193	57.2607	34.9	0	271.928	0	0	0	0	0	44.2096	29.3552	0	53.9898	0	79.8905	0	12.1734	0	0	0	0	0	0
ENSG00000189298.14	ZKSCAN3	0	0	0	0	0	0	0	0	0	0	0	0	0	0	0	0	0	0	0	0	0	0	0	0	0	0	0	0	0	0	0	0	0	0	0	0	0	0	0	0	0	0	0	20.725	0	0	15.7041	0
ENSG00000155592.16	ZKSCAN2	73.6499	51.6327	121.649	145.359	176.988	0	63.2194	64.457	0	26.8931	52.6417	0	0	72.1516	0	47.2841	0	84.8104	77.5908	146.797	132.296	38.5545	173.877	253.733	193.342	200.412	114.671	29.292	15.1071	15.2653	0	206.8	85.4555	0	0	44.0328	0	0	0	0	0	0	0	0	3.26847	5.23494	15.7041	0
ENSG00000106261.17	ZKSCAN1	0	0	23.2362	0	0	0	0	0	0	0	0	0	0	0	0	0	0	0	0	0	0	0	0	0	12.0839	0	0	0	0	0	0	0	17.0911	0	0	0	33.3067	0	0	0	0	0	0	0	0	0	0	0
ENSG00000141946.1	ZIM3	0	8.60544	0	0	0	0	0	0	0	0	0	0	0	0	0	0	0	0	0	0	0	0	0	0	0	0	0	0	15.1071	61.0612	0	0	0	0	817.878	499.039	599.52	377.929	589.26	124.829	15.5752	206.948	344.576	153.957	0	0	2.61735	0
ENSG00000269699.6	ZIM2	0	12.9082	69.7087	5.01238	28.7007	0	9.03134	0	0	0	0	0	0	0	0	0	0	0	29.0966	0	0	0	43.4692	0	12.0839	0	0	58.584	0	0	0	0	0	0	0	0	0	0	0	0	0	0	0	0	0	0	0	0
ENSG00000171649.12	ZIK1	14.73	43.0272	28.7036	40.099	9.56691	0	22.5784	9.91645	0	47.0629	0	16.9299	0	57.7213	55.6027	59.1051	0	0	58.1931	20.971	52.9185	25.703	139.101	66.7717	36.2516	28.6303	119.657	0	60.4284	0	0	0	0	0	44.2096	366.94	66.6134	188.964	153.72	39.9453	105.133	125.792	16.4084	85.8605	16.3423	0	10.4694	13.2707
ENSG00000139800.8	ZIC5	0	0	0	0	0	0	0	0	0	0	0	0	0	0	0	0	0	0	0	0	0	0	0	0	0	0	0	0	0	0	0	0	0	0	0	0	0	0	0	0	7.78762	0	32.8168	0	19.6108	0	7.85205	0
ENSG00000156925.12	ZIC3	0	8.60544	0	0	0	0	0	4.95823	0	0	0	0	0	0	0	0	0	0	0	0	0	0	0	0	0	0	0	0	0	0	0	0	0	0	0	0	0	0	0	0	0	0	0	0	0	0	0	0
ENSG00000043355.12	ZIC2	0	0	1.36684	0	0	0	0	0	0	0	35.0945	16.9299	13.7005	0	0	0	0	0	0	0	0	0	0	0	60.4193	0	0	0	0	0	0	0	0	0	0	0	0	26.9949	0	0	0	0	72.197	0	0	0	0	0
ENSG00000152977.10	ZIC1	0	0	0	0	0	0	0	0	0	0	0	0	0	0	0	0	0	0	0	0	0	0	0	0	0	0	0	0	0	0	0	0	0	0	0	0	0	0	0	0	0	0	0	0	0	0	0	0
ENSG00000174306.21	ZHX3	390.344	320.553	440.122	240.594	301.358	0	334.16	267.744	0	87.4026	122.831	0	82.203	122.658	0	0	0	169.621	329.761	692.042	317.511	629.723	269.509	721.135	495.438	429.455	249.286	117.168	271.928	76.3266	718.013	457.138	512.733	0	110.524	29.3552	0	0	0	0	0	4.0578	68.9153	0	6.53693	0	0	13.2707
ENSG00000178764.8	ZHX2	29.46	101.114	39.6383	165.409	57.4014	0	22.5784	29.7494	17.9953	0	105.283	135.439	0	0	55.6027	5.91051	0	84.8104	77.5908	0	0	64.2574	26.0815	53.4174	24.1677	114.521	49.8572	0	0	0	119.669	0	34.1822	0	0	0	16.6533	0	76.86	0	0	0	0	0	0	0	0	0
ENSG00000259305.6	ZHX1-C8orf76	3.6825	0	0	0	0	0	0	0	0	0	0	0	0	0	13.9007	0	0	0	0	0	0	0	0	0	0	0	0	0	0	0	0	0	0	0	0	0	0	0	0	0	0	0	0	0	0	0	0	0
ENSG00000165156.15	ZHX1	22.095	122.628	54.6735	15.0371	95.6691	0	126.439	79.3316	215.944	154.635	87.7362	0	232.909	0	111.205	76.8367	0	169.621	203.676	0	79.3777	141.366	139.101	146.898	84.587	114.521	89.7429	58.584	90.6427	198.449	359.006	0	0	0	198.943	14.6776	33.3067	80.9848	128.1	0	19.469	0	6.56336	5.92142	0	0	23.5561	13.2707
ENSG00000138658.16	ZGRF1	36.825	40.8759	21.8694	15.0371	9.56691	0	18.0627	24.7911	0	0	157.925	0	0	28.8607	0	11.821	0	169.621	0	0	39.6888	0	78.2445	40.063	0	0	4.98572	0	0	0	0	21.7685	0	0	0	0	0	0	0	9.98632	0	0	0	23.6857	9.8054	62.8193	0	13.2707
ENSG00000220201.7	ZGLP1	36.825	19.3623	4.10051	20.0495	33.4842	0	27.094	4.95823	0	0	0	0	0	7.21516	0	0	0	0	0	0	26.4592	0	0	40.063	0	0	0	0	0	0	0	0	0	0	0	0	0	0	0	0	0	0	29.5351	0	0	0	0	0
ENSG00000157077.15	ZFYVE9	40.5074	64.5408	42.372	85.2105	28.7007	505.689	54.1881	74.3734	161.958	26.8931	35.0945	0	205.508	93.7971	83.404	53.1946	0	0	67.892	0	0	77.1089	8.69384	120.189	0	0	49.8572	58.584	75.5355	15.2653	47.8675	0	0	0	0	14.6776	16.6533	0	25.62	19.9726	62.3009	12.1734	0	0	55.5639	15.7048	39.2602	84.0477
ENSG00000159733.14	ZFYVE28	0	15.0595	1.36684	0	0	0	0	0	0	0	0	0	0	0	0	0	0	0	29.0966	0	0	0	0	53.4174	0	0	0	0	0	0	0	0	0	0	0	0	0	0	0	0	0	0	0	0	0	0	0	0
ENSG00000155256.17	ZFYVE27	0	0	8.20102	0	4.78345	0	0	9.91645	0	0	0	0	0	0	0	0	0	0	0	62.9129	0	0	0	0	0	0	4.98572	0	0	0	0	0	0	0	44.2096	14.6776	16.6533	0	0	4.99316	3.89381	0	0	103.625	3.26847	0	20.9388	17.6943
ENSG00000072121.17	ZFYVE26	14.73	6.45408	9.56786	0	0	0	36.1254	4.95823	0	0	0	0	0	7.21516	0	0	0	0	0	0	0	0	0	26.7087	0	0	0	29.292	0	0	0	0	34.1822	0	0	88.0656	0	0	0	0	0	0	0	0	3.26847	20.9398	20.9388	4.42357
ENSG00000100711.14	ZFYVE21	382.98	223.742	217.327	355.879	363.542	1011.38	203.205	342.118	467.878	551.309	368.492	186.229	520.619	93.7971	208.51	514.215	439.464	169.621	145.483	188.739	105.837	64.2574	34.7754	213.67	132.922	372.194	164.529	292.92	347.464	183.184	23.9338	87.0739	222.184	0	44.2096	88.0656	49.96	80.9848	0	0	0	4.0578	0	14.8035	55.5639	115.169	91.6072	57.5063
ENSG00000166140.17	ZFYVE19	14.73	0	15.0352	15.0371	23.9173	0	22.5784	9.91645	0	0	52.6417	16.9299	0	0	55.6027	0	219.732	0	38.7954	0	0	12.8515	0	40.063	0	0	44.8714	117.168	45.3213	0	0	0	0	0	66.3145	44.0328	0	53.9898	51.24	19.9726	58.4071	36.5202	65.6336	142.114	3.26847	26.1747	20.9388	22.1178
ENSG00000039319.17	ZFYVE16	33.1425	15.0595	13.6684	0	4.78345	0	4.51567	0	0	0	17.5472	84.6496	0	86.582	0	0	0	0	0	0	0	0	0	0	48.3354	0	74.7857	58.584	211.5	0	0	65.3054	0	0	0	0	0	26.9949	128.1	0	11.6814	0	0	0	9.8054	10.4699	13.0867	0
ENSG00000165861.14	ZFYVE1	69.9674	73.1463	105.246	5.01238	62.1849	0	0	0	0	26.8931	0	0	0	7.21516	0	0	0	0	48.4943	20.971	26.4592	12.8515	17.3877	13.3543	36.2516	85.891	0	58.584	0	0	0	0	0	0	22.1048	161.454	249.8	161.97	51.24	394.46	58.4071	202.89	456.153	156.918	16.3423	10.4699	2.61735	44.2357
ENSG00000067646.12	ZFY	0	0	0	0	0	0	0	0	0	0	0	0	0	0	0	0	0	0	0	0	0	0	0	0	0	0	0	0	0	0	0	0	0	0	0	0	0	0	0	0	0	0	0	8.88213	29.4162	26.1747	2.61735	0
ENSG00000005889.16	ZFX	0	30.1191	35.5378	0	38.2676	0	9.03134	4.95823	0	0	0	0	0	0	0	0	0	0	0	0	0	0	0	0	36.2516	0	0	0	0	0	0	0	0	0	0	0	0	0	0	0	23.3628	0	0	47.3713	0	5.23494	28.7908	0
ENSG00000105278.12	ZFR2	88.3799	107.568	76.5429	55.1362	47.8345	0	94.8291	74.3734	0	0	0	0	0	0	0	0	0	0	38.7954	125.826	0	64.2574	104.326	26.7087	0	0	39.8857	29.292	0	0	119.669	10.8842	102.547	0	0	234.842	0	26.9949	0	89.8769	54.5133	125.792	105.014	50.332	0	0	0	0
ENSG00000056097.16	ZFR	51.5549	79.6004	66.975	25.0619	52.618	0	40.641	59.4987	35.9906	87.4026	0	50.7898	0	93.7971	0	53.1946	0	0	261.869	125.826	52.9185	38.5545	95.6322	53.4174	108.755	57.2607	104.7	146.46	166.178	366.367	95.735	152.379	0	0	22.1048	58.7104	16.6533	0	0	79.8905	167.434	20.289	82.042	0	91.517	41.8796	20.9388	154.825
ENSG00000169946.14	ZFPM2	228.315	311.947	374.513	215.532	277.44	0	90.3134	49.5823	179.953	255.485	87.7362	270.879	274.01	122.658	430.921	112.3	1098.66	254.431	581.931	209.71	820.236	334.139	504.243	307.15	531.69	429.455	712.957	234.336	407.892	381.633	287.205	348.296	529.824	0	132.629	249.519	516.254	350.934	25.62	39.9453	0	0	0	0	0	0	0	0
ENSG00000179588.9	ZFPM1	11.0475	17.2109	20.5026	15.0371	23.9173	0	58.7037	19.8329	0	0	0	0	0	28.8607	0	0	0	0	19.3977	0	0	25.703	8.69384	0	0	57.2607	4.98572	29.292	0	0	0	0	0	0	0	0	0	0	0	0	0	0	0	0	0	5.23494	13.0867	4.42357
ENSG00000162300.13	ZFPL1	81.0149	27.9677	46.4725	25.0619	33.4842	0	58.7037	29.7494	0	13.4466	0	0	0	0	0	0	0	0	9.69885	0	0	51.406	17.3877	0	24.1677	0	29.9143	0	0	45.7959	0	0	0	0	0	14.6776	0	0	0	0	264.779	0	19.6901	109.546	39.2216	15.7048	18.3214	26.5414
ENSG00000186660.15	ZFP91	3.6825	2.15136	16.402	5.01238	0	0	0	29.7494	17.9953	26.8931	17.5472	0	0	129.873	0	5.91051	0	0	29.0966	20.971	66.1481	0	69.5507	0	241.677	85.891	0	0	0	15.2653	23.9338	0	68.3644	0	66.3145	29.3552	16.6533	0	0	0	124.602	162.312	0	97.7034	26.1477	0	39.2602	30.965
ENSG00000184939.16	ZFP90	0	4.30272	2.73367	5.01238	23.9173	0	0	4.95823	0	0	0	0	0	0	0	0	0	0	0	0	0	0	0	13.3543	0	0	0	0	0	0	0	0	0	0	0	0	0	0	76.86	0	0	24.3468	0	0	0	5.23494	0	0
ENSG00000181007.9	ZFP82	125.205	64.5408	64.2414	40.099	0	0	58.7037	69.4152	0	0	70.189	16.9299	82.203	64.9365	55.6027	82.7472	0	84.8104	67.892	0	26.4592	179.921	113.02	13.3543	48.3354	0	44.8714	0	30.2142	30.5306	0	0	17.0911	384.025	22.1048	0	0	0	0	14.9795	116.814	44.6358	13.1267	2.96071	26.1477	31.4097	5.2347	22.1178
ENSG00000187801.15	ZFP69B	11.0475	0	8.20102	0	0	0	0	9.91645	0	0	0	0	0	0	0	0	0	0	0	0	0	12.8515	0	13.3543	12.0839	0	24.9286	0	0	0	0	0	0	0	132.629	0	0	0	0	0	0	0	0	68.0963	0	10.4699	0	0
ENSG00000187815.10	ZFP69	22.095	15.0595	19.1357	15.0371	0	0	27.094	24.7911	17.9953	33.6164	87.7362	0	27.401	0	0	5.91051	0	0	19.3977	0	13.2296	0	0	0	0	57.2607	0	0	30.2142	15.2653	47.8675	0	17.0911	0	0	0	0	0	0	0	0	97.3872	0	0	0	0	0	0
ENSG00000020256.20	ZFP64	11.0475	0	19.1357	0	0	0	0	9.91645	0	0	0	33.8599	0	0	0	82.7472	0	0	0	0	0	38.5545	0	0	36.2516	57.2607	24.9286	0	75.5355	0	23.9338	10.8842	0	0	0	0	33.3067	0	0	0	7.78762	0	0	0	13.0739	10.4699	26.1735	61.9299
ENSG00000196670.14	ZFP62	220.95	271.072	165.387	70.1733	205.688	0	180.627	109.081	53.986	94.1259	122.831	16.9299	0	0	41.702	0	0	0	174.579	188.739	92.6073	218.475	339.06	106.835	96.6709	28.6303	44.8714	29.292	256.821	45.7959	0	21.7685	34.1822	0	110.524	0	199.84	0	0	0	42.8319	32.4624	49.2252	8.88213	3.26847	15.7048	13.0867	128.283
ENSG00000204644.10	ZFP57	0	0	0	0	0	0	0	0	0	0	0	0	0	0	0	0	0	0	0	0	0	0	0	0	0	0	0	0	0	0	0	0	0	0	0	0	0	0	0	9.98632	73.9824	0	6.56336	41.4499	22.8793	15.7048	31.4082	79.6242
ENSG00000179059.10	ZFP42	0	0	0	0	0	0	0	0	0	0	0	0	0	0	0	0	0	0	0	0	0	0	0	0	0	0	4.98572	29.292	0	0	0	0	17.0911	0	265.258	337.585	549.56	107.98	358.68	469.357	280.354	170.428	344.576	322.717	738.673	560.139	382.133	698.923
ENSG00000181638.20	ZFP41	11.0475	10.7568	4.10051	0	38.2676	0	31.6097	4.95823	0	0	0	0	0	0	0	0	0	0	0	0	0	0	34.7754	13.3543	0	0	9.97143	0	0	0	0	0	136.729	0	0	0	0	0	0	0	0	32.4624	0	8.88213	0	36.6446	0	0
ENSG00000136866.14	ZFP37	0	23.665	1.36684	0	0	0	0	39.6658	0	0	0	0	0	0	0	0	0	84.8104	0	0	0	0	0	0	0	0	0	0	0	0	0	0	0	0	0	14.6776	16.6533	53.9898	102.48	0	11.6814	28.4046	0	5.92142	0	0	0	0
ENSG00000152518.8	ZFP36L2	18.4125	10.7568	20.5026	30.0743	4.78345	0	4.51567	9.91645	0	0	0	0	0	7.21516	0	0	0	0	0	0	0	12.8515	0	120.189	24.1677	0	54.8429	0	528.749	61.0612	0	43.5369	0	0	22.1048	73.388	49.96	0	25.62	109.85	151.859	198.832	26.2534	62.1749	169.96	298.392	282.674	199.06
ENSG00000185650.10	ZFP36L1	0	0	0	0	0	0	0	0	0	0	0	0	0	0	0	0	0	0	0	0	0	0	0	0	0	0	0	0	0	61.0612	0	0	0	0	0	0	0	134.975	0	0	0	0	13.1267	2.96071	22.8793	10.4699	7.85205	8.84713
ENSG00000128016.7	ZFP36	95.7449	178.563	120.282	10.0248	81.3187	0	112.892	173.538	71.9813	262.208	193.02	16.9299	0	173.164	0	65.0157	0	0	232.772	167.768	291.051	257.03	286.897	106.835	120.839	57.2607	34.9	0	0	0	0	0	0	0	0	0	0	0	0	0	27.2567	0	0	0	0	10.4699	0	0
ENSG00000120784.16	ZFP30	18.4125	0	0	5.01238	14.3504	0	9.03134	0	71.9813	0	0	0	54.802	50.5061	41.702	0	0	0	0	0	0	0	0	13.3543	0	0	9.97143	0	0	0	0	0	0	0	0	0	0	0	0	0	0	0	0	0	0	0	2.61735	0
ENSG00000180787.6	ZFP3	11.0475	0	49.2061	10.0248	38.2676	0	22.5784	4.95823	0	60.5095	0	0	95.9035	0	0	0	0	0	9.69885	20.971	0	25.703	0	13.3543	12.0839	0	34.9	0	75.5355	0	0	0	0	0	0	0	0	0	0	0	0	16.2312	0	0	6.53693	0	5.2347	0
ENSG00000196867.8	ZFP28	18.4125	6.45408	24.6031	60.1486	19.1338	0	0	14.8747	0	33.6164	0	0	0	0	0	0	0	0	0	0	0	12.8515	43.4692	53.4174	60.4193	57.2607	0	146.46	0	0	0	76.1896	0	0	0	29.3552	166.533	80.9848	0	0	11.6814	0	0	0	0	0	0	4.42357
ENSG00000198939.8	ZFP2	7.36499	0	2.73367	10.0248	0	0	0	0	0	0	0	0	0	0	0	0	0	0	0	0	0	0	0	0	0	0	34.9	29.292	0	0	0	0	0	0	0	0	0	0	0	0	0	0	0	0	0	0	0	0
ENSG00000142065.14	ZFP14	7.36499	8.60544	13.6684	0	0	0	0	0	287.925	6.72328	0	0	0	0	0	0	0	0	0	0	13.2296	64.2574	0	53.4174	12.0839	0	14.9571	87.876	0	0	0	0	17.0911	0	66.3145	0	0	0	153.72	0	0	0	19.6901	0	0	0	0	0
ENSG00000184517.12	ZFP1	44.1899	32.2704	46.4725	10.0248	9.56691	252.845	18.0627	14.8747	0	26.8931	35.0945	33.8599	0	36.0758	0	29.5526	0	0	29.0966	0	39.6888	0	43.4692	13.3543	0	0	19.9429	0	0	0	23.9338	0	0	0	0	0	0	0	0	0	31.1505	24.3468	9.84504	5.92142	0	0	15.7041	0
ENSG00000091656.19	ZFHX4	0	0	0	0	0	0	0	0	0	0	0	0	0	0	0	0	0	0	0	0	0	0	0	0	0	0	0	0	0	0	0	0	0	0	22.1048	14.6776	0	0	0	0	0	0	0	0	0	0	0	0
ENSG00000140836.17	ZFHX3	55.2374	40.8759	49.2061	15.0371	66.9683	0	36.1254	19.8329	0	20.1698	0	0	27.401	0	0	0	0	0	106.687	83.8838	277.822	89.9604	95.6322	333.859	145.006	28.6303	204.414	58.584	211.5	335.837	191.47	261.222	119.638	0	22.1048	44.0328	0	26.9949	0	4.99316	0	0	0	0	19.6108	146.578	54.9643	8.84713
ENSG00000136367.14	ZFHX2	0	0	9.56786	0	9.56691	0	0	0	0	0	87.7362	0	0	0	0	0	0	84.8104	0	20.971	0	38.5545	0	0	0	0	0	0	0	0	0	152.379	0	0	0	0	0	0	0	0	3.89381	0	0	0	0	0	0	0
ENSG00000133858.17	ZFC3H1	0	2.15136	27.3367	5.01238	143.504	0	27.094	19.8329	17.9953	47.0629	105.283	0	0	93.7971	55.6027	41.3736	0	0	19.3977	20.971	105.837	0	0	40.063	36.2516	0	19.9429	0	0	30.5306	0	0	0	0	22.1048	0	199.84	0	0	0	42.8319	0	0	0	6.53693	31.4097	5.2347	0
ENSG00000066827.16	ZFAT	47.8724	6.45408	4.10051	0	57.4014	0	22.5784	14.8747	0	0	0	0	0	0	0	0	0	0	0	104.855	13.2296	64.2574	8.69384	13.3543	72.5032	57.2607	14.9571	58.584	30.2142	0	23.9338	0	0	0	0	0	83.2667	0	0	0	70.0885	0	3.28168	0	0	0	0	0
ENSG00000086666.19	ZFAND6	143.617	234.498	370.413	115.285	220.039	0	171.596	307.41	575.85	470.629	210.567	84.6496	41.1015	317.467	13.9007	455.11	219.732	424.052	135.784	251.651	304.281	89.9604	365.141	173.606	326.264	28.6303	274.214	234.336	241.714	106.857	143.603	359.18	0	384.025	0	0	266.454	728.863	384.3	104.856	46.7257	129.85	26.2534	59.2142	35.9531	136.109	60.199	181.366
ENSG00000107372.13	ZFAND5	298.282	410.91	293.87	170.421	401.81	252.845	275.456	218.162	719.813	470.629	263.209	694.127	301.411	375.188	305.815	171.405	878.928	169.621	523.738	398.448	476.266	257.03	182.571	440.693	398.767	229.043	433.757	175.752	75.5355	320.572	741.946	522.443	461.46	0	1945.22	1555.83	2214.89	1241.77	2690.1	1867.44	1370.62	1253.86	882.772	1400.42	241.866	198.928	204.153	199.06
ENSG00000172671.20	ZFAND4	0	12.9082	19.1357	30.0743	0	0	18.0627	9.91645	0	33.6164	70.189	0	0	0	0	0	0	0	0	0	39.6888	0	0	13.3543	0	0	19.9429	0	0	30.5306	0	0	0	0	0	29.3552	0	0	0	0	3.89381	0	13.1267	142.114	0	0	0	0
ENSG00000156639.12	ZFAND3	243.045	135.536	105.246	195.483	253.523	0	103.86	158.663	179.953	215.145	35.0945	372.458	424.716	72.1516	55.6027	165.494	878.928	0	164.88	272.622	635.021	218.475	243.427	53.4174	241.677	57.2607	144.586	87.876	196.392	488.49	430.808	380.948	239.275	1536.1	88.4193	293.552	0	0	281.82	0	58.4071	12.1734	111.577	76.9784	58.8324	26.1747	81.1378	39.8121
ENSG00000158552.13	ZFAND2B	62.6024	58.0868	54.6735	60.1486	23.9173	0	144.501	34.7076	0	0	17.5472	0	0	0	0	0	0	0	29.0966	0	79.3777	0	0	13.3543	0	0	0	0	0	0	0	0	0	0	0	14.6776	0	0	0	99.8632	0	0	19.6901	17.7643	49.027	15.7048	13.0867	30.965
ENSG00000178381.12	ZFAND2A	6459.1	6176.56	6581.32	5623.89	6017.58	252.845	8141.76	4437.61	89.9766	376.503	894.91	220.089	904.233	497.846	55.6027	106.389	659.196	254.431	1445.13	1782.53	1627.24	1426.52	1417.1	1054.99	1268.81	887.54	1201.56	820.176	1495.6	519.021	646.211	598.633	478.551	0	309.467	631.137	383.027	431.919	461.16	0	31.1505	36.5202	147.676	88.8213	22.8793	0	18.3214	137.131
ENSG00000104231.11	ZFAND1	0	0	6.83419	0	0	0	0	0	17.9953	0	0	0	0	0	0	0	0	0	0	0	0	0	0	0	24.1677	0	9.97143	29.292	0	0	167.536	54.4212	0	0	0	0	333.067	26.9949	0	24.9658	0	0	0	0	26.1477	31.4097	7.85205	8.84713
ENSG00000160445.11	ZER1	0	0	0	0	0	0	9.03134	0	0	0	0	0	0	0	0	0	0	0	0	0	0	0	0	0	0	0	0	0	0	0	0	0	0	0	0	0	0	0	0	24.9658	7.78762	0	3.28168	35.5285	0	26.1747	18.3214	17.6943
ENSG00000169554.22	ZEB2	3.6825	0	0	0	0	0	0	0	0	0	0	0	0	0	0	0	0	0	0	0	0	0	0	0	0	0	0	0	0	0	0	0	0	0	0	0	0	0	0	0	0	0	0	0	0	0	0	0
ENSG00000148516.22	ZEB1	0	2.15136	5.46735	0	4.78345	0	0	4.95823	0	13.4466	17.5472	0	0	0	0	0	0	0	0	41.9419	0	38.5545	0	13.3543	48.3354	0	0	29.292	105.75	0	0	21.7685	0	0	0	0	49.96	0	0	0	0	0	0	0	0	0	0	0
ENSG00000188706.13	ZDHHC9	0	12.9082	28.7036	0	0	0	4.51567	0	0	0	0	0	0	0	0	23.6421	0	0	0	0	0	0	34.7754	0	0	57.2607	0	0	0	0	0	0	0	0	66.3145	0	0	0	0	0	0	12.1734	3.28168	8.88213	35.9531	26.1747	28.7908	35.3885
ENSG00000099904.16	ZDHHC8	77.3324	34.4218	31.4373	40.099	100.453	505.689	117.407	89.2481	71.9813	87.4026	122.831	50.7898	68.5025	0	0	313.257	0	169.621	48.4943	146.797	92.6073	192.772	86.9384	120.189	96.6709	28.6303	59.8286	322.212	75.5355	0	47.8675	97.9581	495.642	0	22.1048	0	33.3067	0	0	0	0	0	0	0	0	0	0	0
[truncated: 14,596 more rows]
[truncated: 19 more columns]

## Sheet: Supplementary Table 4 sheet2
Supplementary Table 4 sheet2. Gene expression level measured by PAIso-seq2.
[truncated: 10,321 more rows]

[truncated: 35 more sheets: Supplementary Table 5, Supplementary Table 6 sheet1, Supplementary Table 6 sheet2, Supplementary Table 6 sheet3, Supplementary Table 6 sheet4, Supplementary Table 7 sheet1, Supplementary Table 7 sheet2, Supplementary Table 7 sheet3, Supplementary Table 7 sheet4, Supplementary Table 8 sheet1, Supplementary Table 8 sheet2, Supplementary Table 8 sheet3, Supplementary Table 8 sheet4, Supplementary Table 9 sheet1, Supplementary Table 9 sheet2, Supplementary Table 9 sheet3, Supplementary Table 9 sheet4, Supplementary Table 10 sheet1, Supplementary Table 10 sheet2, Supplementary Table 10 sheet3 …]
